# Supplementary material for: Moderate increase in dietary fat induces alterations of microbiota and metabolome along the digestive tract prior to systemic metabolic changes: insights from a pig model
Source: Gut Microbes. 2025 Dec 1;17(1):2587964. doi: 10.1080/19490976.2025.2587964 (PMC12674348; doi:10.1080/19490976.2025.2587964)
Supplement: Supplementary material — Supplemental tables [file KGMI_A_2587964_SM5177.xlsx]

## Sheet: Table S1
	Low-Fat Diet (% w/w)	Medium-Fat Diet (% w/w)
Soft Wheat	45	42.35
Barley 2C	27.66	19.53
Wheat bran	17.5	17
Pork fat	1.27	10.66
Sunflower flour (28 % CP)	5.55	6
L-threonine	0.06	1.37
Calcium carbonate	1.34	1.29
Liquid lysine 50 %	0.51	0.58
Bicalcium phosphate (animal source)	0.42	0.52
Mine salt	0.4	0.4
Premix *	0.3	0.3
L-tryptophane	0	0.01
CP : Crude Protein
*The premix contained calcium carbonate (41.87%), iron sulfate (10.75%), zinc (zinc sulfate, 4.76%, and zinc methionine chelate, 7.62%), manganese (manganese sulfate, 2.6% and manganese methionine chelate, 3.44%), copper as copper methionine chelate (2.04%), selenium (selenium methionine, 1.65%, and sodium selenite, 0.83%), calcium iodate (0.07%), L-carnitine (2.67%), carbohydrase (1.67%), vitami…

## Sheet: Table S2
	Low-Fat Diet	Medium-Fat Diet
Net energy (kcal/kg)	2275	2739.2
Crude Protein (% w/w)	12.2	12.2
Fat (% w/w)	3	12
Saturated fatty acids (% of fat)	18.24	36.81
Monounsaturated fatty acids (% of fat)	24.05	45.45
Polyunsaturated fatty acids (% of fat)	57.69	17.7
Neutral Detergent Fiber (% w/w)	19.85	17.94
Crude fiber (%)	5.6	5.2
Ash (% w/w)	4.64	4.51
Starch (% w/w)	45.57	39.52
Humidity (% w/w)	10.76	9.67
Calcium (% w/w)	0.75	0.75
Phosphore (% w/w)	0.5	0.48
Sodium (% w/w)	0.17	0.17
Chlore (% w/w)	0.3	0.3

## Sheet: Table S3
	Females			Males
	LFD (n = 9)	MFD (n = 9)	P-value	LFD (n = 10)	MFD (n = 8)	P-value
Spleen (g)	91.67 (±10.0)	92.22 (±19.22)	0.822	100.50 (±29.29)	96.88 (±19.63)	0.928
Liver (kg)	1.55 (±0.10)	1.40 (±0.14)	0.038	1.49 (±0.17)	1.58 (±0.20)	0.351
Kidneys (g)	206.11 (±57.6)	209.44 (±31.77)	0.757	274.50 (±42.39)	273.75 (±43.40)	0.656
Lungs (g)	606.11 (±105.35)	536.89 (±70.9)	0.169	572.00 (±114.58)	540.00 (±77.23)	0.593
Heart (g)	255.00 (±42.06)	227.78 (±40.24)	0.133	278.1 (±36.95)	273.13 (±27.64)	0.929
Carcass (kg)	50.21 (±6.62)	51.01 (±9.05)	0.536	56.04 (±6.56)	56.13 (±9.35)	0.897

## Sheet: Table S4
Metabolites	Sample	Comparison	Z-statistic	p-value	FDR
DHEASHormones	duodenojejunal fluid	males vs females	-3.25	0	0
PE.P.18.0.18.0Phosphatidylethanolamines	duodenojejunal fluid	males vs females	-3.5	0	0
SPB.d16.1Sphingoid.Bases	duodenojejunal fluid	males vs females	-2.88	0.002	0.025
PE.P.20.0.17.1Phosphatidylethanolamines	duodenojejunal fluid	males vs females	-2.62	0.006	0.054
3.Met.HisAminoacids.Related	duodenojejunal fluid	males vs females	-2.49	0.012	0.058
SPB.d14.1Sphingoid.Bases	duodenojejunal fluid	males vs females	-2.32	0.012	0.058
SPB.d14.0Sphingoid.Bases	duodenojejunal fluid	males vs females	2.47	0.013	0.058
SPB.d16.0Sphingoid.Bases	duodenojejunal fluid	males vs females	2.28	0.021	0.058
Hex2Cer.d18.1.26.0Glycosylceramides	duodenojejunal fluid	males vs females	2.21	0.023	0.058
SPB.d17.0Sphingoid.Bases	duodenojejunal fluid	males vs females	2.19	0.025	0.058
Choline and Vitamins - Cofactors	duodenojejunal fluid	males vs females	-2.15	0.027	0.058
PG.20.4_22.4Phosphatidylglycerols	duodenojejunal fluid	males vs females	2.18	0.029	0.058
PE.P.18.0.16.0Phosphatidylethanolamines	duodenojejunal fluid	males vs females	-1.34	0.031	0.058
Hex.Cer.d16.1.22.0Glycosylceramides	duodenojejunal fluid	males vs females	2.11	0.034	0.058
TG.14.0_36.1Triacylglycerols	duodenojejunal fluid	males vs females	2.05	0.034	0.058
PA.16.0_18.3Phosphatidic.Acids	duodenojejunal fluid	males vs females	1.87	0.043	0.058
PE.P.18.0.20.2Phosphatidylethanolamines	duodenojejunal fluid	males vs females	-1.59	0.043	0.058
C8Acylcarnitines	duodenojejunal fluid	males vs females	1.93	0.045	0.058
TG.16.0_38.1Triacylglycerols	duodenojejunal fluid	males vs females	2.09	0.045	0.058
SPBP.d17.1Sphingoid.Bases	duodenojejunal fluid	males vs females	-1.94	0.045	0.058
PI.18.0_20.0Phosphatidylinositols	duodenojejunal fluid	males vs females	-1.62	0.045	0.058
PE.P.18.0.17.1Phosphatidylethanolamines	duodenojejunal fluid	males vs females	-1.76	0.048	0.058
TG.16.0_36.6Triacylglycerols	duodenojejunal fluid	males vs females	2.11	0.048	0.058
LPS.22.6Phosphatidylserines	duodenojejunal fluid	males vs females	-1.9	0.049	0.058
CarnosineAminoacids.Related	bile	males vs females	3.2	0	0
SarcosineAminoacids.Related	bile	males vs females	-3.32	0	0
PG.20.4_20.4Phosphatidylglycerols	bile	males vs females	3.2	0	0.02
GlyAminoacids	bile	males vs females	2.87	0	0.03
PI.16.0_20.0Phosphatidylinositols	bile	males vs females	3.2	0	0.03
SM.33.1Sphingomyelins	bile	males vs females	-3.02	0	0.03
DHEASHormones	bile	males vs females	-2.46	0	0.034
PG.16.0_20.5Phosphatidylglycerols	bile	males vs females	2.92	0.001	0.066
SM.34.1Sphingomyelins	bile	males vs females	-2.8	0.001	0.066
LPE.19.0Phosphatidylethanolamines	bile	males vs females	2.83	0.002	0.089
LPS.16.1Phosphatidylserines	bile	males vs females	2.97	0.002	0.089
C18Acylcarnitines	bile	males vs females	-2.27	0.002	0.089
LPE.16.1Phosphatidylethanolamines	bile	males vs females	-2.89	0.002	0.101
C16.1.OHAcylcarnitines	bile	males vs females	-2.77	0.003	0.101
PG.18.2_18.3Phosphatidylglycerols	bile	males vs females	-2.75	0.003	0.101
LPE.P.18.1Phosphatidylethanolamines	bile	males vs females	2.41	0.003	0.101
SM.43.1Sphingomyelins	bile	males vs females	-2.71	0.003	0.101
SM.34.2Sphingomyelins	bile	males vs females	-2.56	0.004	0.118
SM.35.1Sphingomyelins	bile	males vs females	-2.71	0.004	0.118
C14Acylcarnitines	bile	males vs females	-1.98	0.004	0.124
FA.22.6Fatty.Acids	bile	males vs females	2.65	0.005	0.132
PS.38.6Phosphatidylserines	bile	males vs females	-2.57	0.005	0.132
PG.20.4_22.3Phosphatidylglycerols	bile	males vs females	2.5	0.006	0.143
CholineVitamins...Cofactors	bile	males vs females	-2.51	0.006	0.143
t4.OH.ProAminoacids.Related	bile	males vs females	-2.52	0.007	0.143
FA.20.5Fatty.Acids	bile	males vs females	2.5	0.007	0.143
TG.16.1_28.0Triacylglycerols	bile	males vs females	-2.57	0.007	0.143
TG.16.0_32.3Triacylglycerols	bile	males vs females	2.59	0.007	0.143
Hex.Cer.d18.1.24.1Glycosylceramides	bile	males vs females	-2.38	0.007	0.143
KynurenineAminoacids.Related	bile	males vs females	-2.26	0.007	0.143
BetaineAminoacids.Related	bile	males vs females	-2.55	0.008	0.143
PS.38.5Phosphatidylserines	bile	males vs females	-2.45	0.008	0.155
C14.1Acylcarnitines	bile	males vs females	-1.85	0.009	0.159
LPE.20.5Phosphatidylethanolamines	bile	males vs females	-2.5	0.01	0.176
PG.20.3_20.4Phosphatidylglycerols	bile	males vs females	2.19	0.011	0.176
CreatinineAminoacids.Related	bile	males vs females	-2.3	0.011	0.176
GUDCABile.Acids	bile	males vs females	-2.44	0.011	0.176
TG.17.0_36.4Triacylglycerols	bile	males vs females	-2.36	0.012	0.176
SM.36.1Sphingomyelins	bile	males vs females	-2.34	0.012	0.176
PC.O.42.2Phosphatidylcholines	bile	males vs females	-2.37	0.013	0.194
LPI.18.1Phosphatidylinositols	bile	males vs females	-2.48	0.015	0.215
TrpAminoacids	bile	males vs females	2.29	0.016	0.215
C16.1Acylcarnitines	bile	males vs females	-1.79	0.016	0.215
PG.22.5_22.6Phosphatidylglycerols	bile	males vs females	2.35	0.016	0.215
SM.44.2Sphingomyelins	bile	males vs females	-2.38	0.016	0.215
SM.42.1Sphingomyelins	bile	males vs females	-2.3	0.017	0.222
LPE.22.4Phosphatidylethanolamines	bile	males vs females	-2.22	0.018	0.23
Hex2Cer.d18.1.26.1Glycosylceramides	bile	males vs females	2.13	0.02	0.238
PG.20.4_22.4Phosphatidylglycerols	bile	males vs females	2.26	0.02	0.238
LPE.18.1Phosphatidylethanolamines	bile	males vs females	2.18	0.021	0.243
.PC.O.40.2Phosphatidylcholines	bile	males vs females	-2.21	0.022	0.255
C16.OHAcylcarnitines	bile	males vs females	-2.19	0.022	0.255
SM.36.2Sphingomyelins	bile	males vs females	-2.16	0.023	0.258
LPG.18.2Phosphatidylglycerols	bile	males vs females	-2.17	0.024	0.258
LPE.P.20.5Phosphatidylethanolamines	bile	males vs females	2.18	0.025	0.26
XanthineNucleobases.Related	bile	males vs females	-2.15	0.025	0.26
LPE.P.22.0Phosphatidylethanolamines	bile	males vs females	2.12	0.026	0.266
PC.O.40.1Phosphatidylcholines	bile	males vs females	-2.15	0.027	0.273
AABAAminoacids.Related	bile	males vs females	-2.03	0.028	0.284
FA.14.0Fatty.Acids	bile	males vs females	-2.24	0.032	0.319
Hex.Cer.d18.1.16.0Glycosylceramides	bile	males vs females	-2.02	0.033	0.321
TCDCABile.Acids	bile	males vs females	2.09	0.035	0.332
PI.15.0_16.0Phosphatidylinositols	bile	males vs females	2.06	0.036	0.334
C3Acylcarnitines	bile	males vs females	2.01	0.037	0.334
PS.36.2Phosphatidylserines	bile	males vs females	-1.98	0.037	0.334
C16.2Acylcarnitines	bile	males vs females	-2.14	0.038	0.337
SPB.d16.1Sphingoid.Bases	bile	males vs females	1.8	0.038	0.339
LPE.P.18.2Phosphatidylethanolamines	bile	males vs females	2.02	0.042	0.354
TG.16.0_34.2Triacylglycerols	bile	males vs females	-1.83	0.042	0.354
PC.O.42.3Phosphatidylcholines	bile	males vs females	-2.03	0.042	0.354
PAGAminoacids.Related	bile	males vs females	-1.99	0.043	0.354
PG.18.2_18.2Phosphatidylglycerols	bile	males vs females	-1.96	0.047	0.385
PS.40.6Phosphatidylserines	bile	males vs females	-1.93	0.048	0.385

## Sheet: Table S5
Statistics related to figure 2c						Statistics related to figure 2d						Statistics related to figure 2e						Statistics related to figure 2f
Metabolites	Category	Cliff's Delta	p-value	FDR		Metabolites	Category	Cliff's Delta	p-value	FDR		Metabolites	Category	Cliff's Delta	p-value	FDR		Metabolites	Category	Cliff's Delta	p-value	FDR
ProBetaineAminoacids.Related	Amino acids related	-1	0.001	0.252		TG.18.1_28.1Triacylglycerols	Triacylglycerol	0.88	0.001	0.202		ProBetaineAminoacids.Related	Amino acids related	-1	0.002	0.131		C6..C4.1.DC.Acylcarnitines	Acylcarnitine	-1	0.007	0.161
p.Cresol.SO4Cresols	Cresol	-0.91	0.001	0.252		C8Acylcarnitines	Acylcarnitine	0.85	0.001	0.202		BABAAminoacids.Related	Amino acids related	-1	0.003	0.131		ThrAminoacids	Amino acid	1	0.007	0.161
beta.AlaBiogenic.Amines	Others	-0.84	0.002	0.336		DG.16.1_18.0Diacylglycerols	Diacylglycerol	0.9	0.001	0.202		LPC.14.0Phosphatidylcholines	Phosphatidylcholine	1	0.003	0.131		CarnosineAminoacids.Related	Amino acids related	-1	0.007	0.161
AnserineAminoacids.Related	Amino acids related	0.88	0.002	0.336		DG.14.0_18.1Diacylglycerols	Diacylglycerol	0.85	0.002	0.202		PC.O.34.1Phosphatidylcholines	Phosphatidylcholine	1	0.003	0.131		ProBetaineAminoacids.Related	Amino acids related	-1	0.007	0.161
TG.18.1_31.0Triacylglycerols	Triacylglycerol	0.88	0.002	0.336		DG.16.0_16.1Diacylglycerols	Diacylglycerol	0.85	0.002	0.202		PC.O.36.1Phosphatidylcholines	Phosphatidylcholine	1	0.003	0.131		TCDCABile.Acids	Bile acid	-1	0.007	0.161
TG.18.1_35.2Triacylglycerols	Triacylglycerol	0.84	0.002	0.336		TG.18.1_32.1Triacylglycerols	Triacylglycerol	0.83	0.002	0.202		LPE.20.4Phosphatidylethanolamines	Phosphatidylethanolamine	1	0.003	0.131		HipAcidCarboxylic.Acids	Others	-1	0.007	0.161
Cer.d16.1.23.0Ceramides	Ceramide	-0.88	0.003	0.378		TG.18.1_33.1Triacylglycerols	Triacylglycerol	0.85	0.002	0.202		LPG.16.1Phosphatidylglycerols	Phosphatidylglycerol	1	0.003	0.131		Cer.d18.1.24.0Ceramides	Ceramide	-1	0.007	0.161
MG.16.1Monoacylglycerols	Monoacylglycerol	0.84	0.003	0.378		TG.18.1_35.2Triacylglycerols	Triacylglycerol	0.85	0.002	0.202		PG.17.1_18.1Phosphatidylglycerols	Phosphatidylglycerol	1	0.003	0.131		p.Cresol.SO4Cresols	Cresol	-1	0.007	0.161
Ac.OrnAminoacids.Related	Amino acids related	-0.84	0.004	0.392		ThrAminoacids	Amino acid	0.88	0.003	0.202		PG.18.1_20.3Phosphatidylglycerols	Phosphatidylglycerol	1	0.003	0.131		FA.20.4Fatty.Acids	Others	-1	0.007	0.161
TG.14.0_34.1Triacylglycerols	Triacylglycerol	0.77	0.006	0.605		DG.16.1_18.1Diacylglycerols	Diacylglycerol	0.83	0.003	0.202		PG.18.1_20.4Phosphatidylglycerols	Phosphatidylglycerol	1	0.003	0.131		Hex2Cer.d18.1.26.1Glycosylceramides	Ceramide	-1	0.007	0.161
TG.18.1_36.1Triacylglycerols	Triacylglycerol	0.75	0.007	0.631		TG.16.1_34.2Triacylglycerols	Triacylglycerol	0.85	0.003	0.202		PI.16.1_18.1Phosphatidylinositols	Phosphatidylinositol	1	0.003	0.131		XanthineNucleobases.Related	Others	-1	0.007	0.161
TG.16.0_34.3Triacylglycerols	Triacylglycerol	0.72	0.01	0.631		TG.18.1_34.3Triacylglycerols	Triacylglycerol	0.8	0.003	0.202		TG.17.0_34.1Triacylglycerols	Triacylglycerol	1	0.003	0.131		PA.18.1_20.0Phosphatidic.Acids	Phosphatidic acid	1	0.007	0.161
TG.16.1_34.2Triacylglycerols	Triacylglycerol	0.75	0.01	0.631		C5.DC..C6.OH.Acylcarnitines	Acylcarnitine	0.81	0.003	0.202		GLCABile.Acids	Bile acid	-1	0.004	0.131		PC.34.2Phosphatidylcholines	Phosphatidylcholine	-1	0.007	0.161
TG.16.1_34.3Triacylglycerols	Triacylglycerol	0.75	0.01	0.631		MG.16.1Monoacylglycerols	Monoacylglycerol	0.85	0.003	0.202		TLCABile.Acids	Bile acid	-1	0.004	0.131		PC.36.5Phosphatidylcholines	Phosphatidylcholine	-1	0.007	0.161
TG.18.1_32.0Triacylglycerols	Triacylglycerol	0.72	0.01	0.631		TG.16.0_32.1Triacylglycerols	Triacylglycerol	0.8	0.003	0.202		MG.18.2Monoacylglycerols	Monoacylglycerol	1	0.004	0.131		PC.40.2Phosphatidylcholines	Phosphatidylcholine	-1	0.007	0.161
TG.16.1_28.0Triacylglycerols	Triacylglycerol	0.75	0.01	0.631		TG.16.1_36.3Triacylglycerols	Triacylglycerol	0.8	0.004	0.208		PA.18.1_20.0Phosphatidic.Acids	Phosphatidic acid	1	0.004	0.131		PC.O.34.0Phosphatidylcholines	Phosphatidylcholine	1	0.007	0.161
C8Acylcarnitines	Acylcarnitine	0.69	0.013	0.772		TG.18.1_34.1Triacylglycerols	Triacylglycerol	0.8	0.004	0.208		PA.18.2_20.1Phosphatidic.Acids	Phosphatidic acid	1	0.004	0.131		PC.O.34.2Phosphatidylcholines	Phosphatidylcholine	-1	0.007	0.161
CholineVitamins...Cofactors	Others	-0.72	0.017	0.903		TG.18.1_32.2Triacylglycerols	Triacylglycerol	0.75	0.004	0.212		LPC.18.1Phosphatidylcholines	Phosphatidylcholine	1	0.004	0.131		PC.O.34.3Phosphatidylcholines	Phosphatidylcholine	-1	0.007	0.161
Ind.SO4Indoles.Derivatives	Indole	-0.69	0.017	0.903		TG.18.1_36.2Triacylglycerols	Triacylglycerol	0.78	0.004	0.212		PC.O.32.1Phosphatidylcholines	Phosphatidylcholine	1	0.004	0.131		PC.O.36.4Phosphatidylcholines	Phosphatidylcholine	-1	0.007	0.161
3.IPAIndoles.Derivatives	Indole	0.69	0.02	0.984		TG.16.1_34.3Triacylglycerols	Triacylglycerol	0.75	0.005	0.216		PC.O.34.0Phosphatidylcholines	Phosphatidylcholine	1	0.004	0.131		PC.O.36.5Phosphatidylcholines	Phosphatidylcholine	-1	0.007	0.161
C0Acylcarnitines	Acylcarnitine	-0.66	0.025	1		TG.16.1_36.2Triacylglycerols	Triacylglycerol	0.75	0.005	0.216		PE.32.1Phosphatidylethanolamines	Phosphatidylethanolamine	1	0.004	0.131		LPE.18.1Phosphatidylethanolamines	Phosphatidylethanolamine	-1	0.007	0.161
DG.14.0_18.1Diacylglycerols	Diacylglycerol	0.58	0.026	1		TG.14.0_34.1Triacylglycerols	Triacylglycerol	0.72	0.006	0.252		PE.44.12Phosphatidylethanolamines	Phosphatidylethanolamine	1	0.004	0.131		LPE.P.18.1Phosphatidylethanolamines	Phosphatidylethanolamine	-1	0.007	0.161
CE.20.3Cholesterol.Esters	Cholesterol ester	-0.58	0.027	1		TG.14.0_36.2Triacylglycerols	Triacylglycerol	0.74	0.006	0.252		PE.P.18.0.16.1Phosphatidylethanolamines	Phosphatidylethanolamine	1	0.004	0.131		LPE.P.20.5Phosphatidylethanolamines	Phosphatidylethanolamine	-1	0.007	0.161
TG.18.2_28.0Triacylglycerols	Triacylglycerol	0.58	0.029	1		TG.16.1_32.2Triacylglycerols	Triacylglycerol	0.74	0.006	0.252		PE.P.18.0.18.1Phosphatidylethanolamines	Phosphatidylethanolamine	1	0.004	0.131		LPE.P.22.0Phosphatidylethanolamines	Phosphatidylethanolamine	-1	0.007	0.161
TrigonellineAlkaloids	Others	-0.63	0.03	1		TG.16.0_36.2Triacylglycerols	Triacylglycerol	0.73	0.007	0.262		PE.P.18.1.18.1Phosphatidylethanolamines	Phosphatidylethanolamine	1	0.004	0.131		PE.34.2Phosphatidylethanolamines	Phosphatidylethanolamine	-1	0.007	0.161
TG.18.1_33.1Triacylglycerols	Triacylglycerol	0.63	0.03	1		DG.17.0_18.1Diacylglycerols	Diacylglycerol	0.73	0.007	0.262		PG.16.2_18.1Phosphatidylglycerols	Phosphatidylglycerol	1	0.004	0.131		PE.34.3Phosphatidylethanolamines	Phosphatidylethanolamine	-1	0.007	0.161
C3.1Acylcarnitines	Acylcarnitine	-0.63	0.033	1		TG.18.0_34.3Triacylglycerols	Triacylglycerol	0.7	0.007	0.262		PG.18.1_22.5Phosphatidylglycerols	Phosphatidylglycerol	1	0.004	0.131		PE.35.2Phosphatidylethanolamines	Phosphatidylethanolamine	-1	0.007	0.161
TG.14.0_36.2Triacylglycerols	Triacylglycerol	0.63	0.034	1		TG.18.0_32.1Triacylglycerols	Triacylglycerol	0.68	0.009	0.306		PC.32.1Phosphatidylcholines	Phosphatidylcholine	1	0.005	0.141		PE.36.5Phosphatidylethanolamines	Phosphatidylethanolamine	-1	0.007	0.161
TG.16.0_32.2Triacylglycerols	Triacylglycerol	0.58	0.034	1		TG.14.0_34.2Triacylglycerols	Triacylglycerol	0.63	0.01	0.309		LPE.P.22.0Phosphatidylethanolamines	Phosphatidylethanolamine	-0.93	0.005	0.141		PE.P.16.0.16.1Phosphatidylethanolamines	Phosphatidylethanolamine	1	0.007	0.161
TG.16.0_35.2Triacylglycerols	Triacylglycerol	0.63	0.034	1		TG.16.1_34.1Triacylglycerols	Triacylglycerol	0.63	0.01	0.309		PG.16.1_16.1Phosphatidylglycerols	Phosphatidylglycerol	1	0.005	0.141		PE.P.18.0.16.1Phosphatidylethanolamines	Phosphatidylethanolamine	1	0.007	0.161
TG.16.0_36.2Triacylglycerols	Triacylglycerol	0.58	0.034	1		TG.20.1_34.1Triacylglycerols	Triacylglycerol	0.63	0.01	0.309		PG.18.1_22.2Phosphatidylglycerols	Phosphatidylglycerol	1	0.005	0.141		PE.P.18.0.18.1Phosphatidylethanolamines	Phosphatidylethanolamine	1	0.007	0.161
TG.16.1_32.0Triacylglycerols	Triacylglycerol	0.63	0.034	1		DG.16.0_18.1Diacylglycerols	Diacylglycerol	0.7	0.01	0.315		C14.1.OHAcylcarnitines	Acylcarnitine	0.93	0.006	0.141		PE.P.18.1.18.1Phosphatidylethanolamines	Phosphatidylethanolamine	1	0.007	0.161
TG.18.0_34.3Triacylglycerols	Triacylglycerol	0.63	0.034	1		TG.18.0_32.2Triacylglycerols	Triacylglycerol	0.67	0.012	0.36		CarnosineAminoacids.Related	Amino acids related	-0.93	0.006	0.141		PG.16.2_18.1Phosphatidylglycerols	Phosphatidylglycerol	1	0.007	0.161
Hex.Cer.d18.2.18.0Glycosylceramides	Ceramide	-0.61	0.041	1		TrigonellineAlkaloids	Others	-0.65	0.013	0.36		Ind.SO4Indoles.Derivatives	Indole	-0.93	0.006	0.141		PG.18.1_20.5Phosphatidylglycerols	Phosphatidylglycerol	1	0.007	0.161
TG.18.1_36.2Triacylglycerols	Triacylglycerol	0.59	0.042	1		DG.14.1_18.1Diacylglycerols	Diacylglycerol	0.7	0.013	0.36		LPE.20.5Phosphatidylethanolamines	Phosphatidylethanolamine	0.93	0.006	0.141		PG.18.2_20.3Phosphatidylglycerols	Phosphatidylglycerol	-1	0.007	0.161
TG.16.0_32.3Triacylglycerols	Triacylglycerol	0.56	0.045	1		TG.17.1_34.3Triacylglycerols	Triacylglycerol	0.62	0.014	0.378		PE.35.1Phosphatidylethanolamines	Phosphatidylethanolamine	0.93	0.006	0.141		PG.18.2_20.4Phosphatidylglycerols	Phosphatidylglycerol	-1	0.007	0.161
TG.18.1_33.2Triacylglycerols	Triacylglycerol	0.53	0.048	1		TG.18.3_32.1Triacylglycerols	Triacylglycerol	0.65	0.014	0.381		PG.16.1_18.1Phosphatidylglycerols	Phosphatidylglycerol	0.93	0.006	0.141		PI.15.1_16.0Phosphatidylinositols	Phosphatidylinositol	-1	0.007	0.161
						TG.16.0_35.2Triacylglycerols	Triacylglycerol	0.67	0.015	0.381		PG.18.1_20.5Phosphatidylglycerols	Phosphatidylglycerol	1	0.006	0.141		PI.16.1_18.2Phosphatidylinositols	Phosphatidylinositol	-1	0.007	0.161
						TG.18.1_34.2Triacylglycerols	Triacylglycerol	0.65	0.015	0.381		PG.18.1_22.0Phosphatidylglycerols	Phosphatidylglycerol	1	0.006	0.141		PI.18.0_20.0Phosphatidylinositols	Phosphatidylinositol	1	0.007	0.161
						TG.16.0_35.3Triacylglycerols	Triacylglycerol	0.65	0.016	0.381		PG.18.1_22.3Phosphatidylglycerols	Phosphatidylglycerol	0.93	0.006	0.141		PI.18.0_20.4Phosphatidylinositols	Phosphatidylinositol	-1	0.007	0.161
						TG.16.1_32.0Triacylglycerols	Triacylglycerol	0.6	0.016	0.381		PG.18.1_22.4Phosphatidylglycerols	Phosphatidylglycerol	0.93	0.006	0.141		LPS.18.1Phosphatidylserines	Phosphatidylserine	-1	0.007	0.161
						TrpBetaineAminoacids.Related	Amino acids related	0.62	0.017	0.399		PI.15.0_16.0Phosphatidylinositols	Phosphatidylinositol	1	0.006	0.141		PS.36.2Phosphatidylserines	Phosphatidylserine	-1	0.007	0.161
						TG.18.1_36.0Triacylglycerols	Triacylglycerol	0.58	0.017	0.399		TG.20.3_36.4Triacylglycerols	Triacylglycerol	1	0.006	0.141		PS.36.5Phosphatidylserines	Phosphatidylserine	-1	0.007	0.161
						ProBetaineAminoacids.Related	Amino acids related	-0.65	0.018	0.413		LPS.18.1Phosphatidylserines	Phosphatidylserine	-0.93	0.007	0.141		TG.16.0_32.3Triacylglycerols	Triacylglycerol	-1	0.007	0.161
						TG.16.0_38.2Triacylglycerols	Triacylglycerol	0.6	0.02	0.437		HCysAminoacids.Related	Amino acids related	-0.93	0.007	0.141		LPC.24.0Phosphatidylcholines	Phosphatidylcholine	0.92	0.011	0.247
						TG.18.1_26.0Triacylglycerols	Triacylglycerol	0.6	0.021	0.45		PC.30.0Phosphatidylcholines	Phosphatidylcholine	0.93	0.007	0.141		C5Acylcarnitines	Acylcarnitine	-0.92	0.014	0.29
						CreatinineAminoacids.Related	Amino acids related	0.65	0.023	0.455		PC.O.36.0Phosphatidylcholines	Phosphatidylcholine	0.93	0.007	0.141		PE.P.18.0.18.3Phosphatidylethanolamines	Phosphatidylethanolamine	-0.92	0.015	0.29
						PheAlaBetaineAminoacids.Related	Amino acids related	0.59	0.023	0.455		LPE.18.3Phosphatidylethanolamines	Phosphatidylethanolamine	0.93	0.007	0.141		C4Acylcarnitines	Acylcarnitine	-0.92	0.015	0.29
						AbsAcidHormones	Hormone	-0.65	0.023	0.455		PE.P.16.0.18.1Phosphatidylethanolamines	Phosphatidylethanolamine	0.93	0.007	0.141		GCDCABile.Acids	Bile acid	-0.92	0.015	0.29
						TG.14.0_36.1Triacylglycerols	Triacylglycerol	0.58	0.023	0.455		PG.16.0_20.4Phosphatidylglycerols	Phosphatidylglycerol	0.93	0.007	0.141		PC.40.5Phosphatidylcholines	Phosphatidylcholine	-0.92	0.015	0.29
						TG.18.2_32.0Triacylglycerols	Triacylglycerol	0.6	0.023	0.455		C16.OHAcylcarnitines	Acylcarnitine	-0.93	0.008	0.148		LPE.16.0Phosphatidylethanolamines	Phosphatidylethanolamine	-0.92	0.015	0.29
						DG.18.0_20.4Diacylglycerols	Diacylglycerol	0.58	0.024	0.462		GDCABile.Acids	Bile acid	-0.93	0.009	0.153		PE.40.5Phosphatidylethanolamines	Phosphatidylethanolamine	-0.92	0.015	0.29
						t4.OH.ProAminoacids.Related	Amino acids related	0.63	0.025	0.462		LPC.16.1Phosphatidylcholines	Phosphatidylcholine	0.93	0.009	0.153		HisAminoacids	Amino acid	-0.92	0.016	0.29
						TG.18.1_32.0Triacylglycerols	Triacylglycerol	0.6	0.026	0.462		PE.34.1Phosphatidylethanolamines	Phosphatidylethanolamine	0.93	0.009	0.153		LeuAminoacids	Amino acid	-0.92	0.016	0.29
						TG.18.1_30.1Triacylglycerols	Triacylglycerol	0.56	0.027	0.462		PE.P.16.0.22.4Phosphatidylethanolamines	Phosphatidylethanolamine	0.93	0.009	0.153		PC.O.36.2Phosphatidylcholines	Phosphatidylcholine	-0.92	0.017	0.297
						TG.18.2_32.1Triacylglycerols	Triacylglycerol	0.56	0.027	0.462		PE.P.18.1.18.2Phosphatidylethanolamines	Phosphatidylethanolamine	0.93	0.009	0.153		PG.18.1_18.3Phosphatidylglycerols	Phosphatidylglycerol	0.92	0.017	0.297
						TG.16.0_34.3Triacylglycerols	Triacylglycerol	0.6	0.027	0.462		GUDCABile.Acids	Bile acid	-0.93	0.01	0.168		SM.42.2Sphingomyelins	Sphingomyelin	0.88	0.017	0.299
						DG.14.1_20.2Diacylglycerols	Diacylglycerol	0.56	0.028	0.462		SM.41.2Sphingomyelins	Sphingomyelin	0.93	0.012	0.209		AspAminoacids	Amino acid	-0.92	0.018	0.299
						TG.18.1_31.0Triacylglycerols	Triacylglycerol	0.6	0.028	0.462		LPE.P.18.1Phosphatidylethanolamines	Phosphatidylethanolamine	-0.87	0.013	0.212		FA.18.2Fatty.Acids	Others	-0.92	0.018	0.299
						TG.18.1_36.1Triacylglycerols	Triacylglycerol	0.62	0.028	0.462		GABABiogenic.Amines	Others	0.87	0.013	0.212		Ind.SO4Indoles.Derivatives	Indole	-0.92	0.018	0.303
						TG.18.0_36.2Triacylglycerols	Triacylglycerol	0.6	0.029	0.471		PE.38.3Phosphatidylethanolamines	Phosphatidylethanolamine	0.87	0.013	0.212		SM.43.1Sphingomyelins	Sphingomyelin	-0.92	0.02	0.331
						DG.16.1_18.2Diacylglycerols	Diacylglycerol	0.6	0.031	0.496		PE.40.8Phosphatidylethanolamines	Phosphatidylethanolamine	0.87	0.013	0.212		PG.18.1_22.5Phosphatidylglycerols	Phosphatidylglycerol	0.84	0.023	0.374
						SPBP.d17.1Sphingoid.Bases	Others	0.58	0.033	0.521		Hex2Cer.d18.1.20.0Glycosylceramides	Ceramide	0.87	0.014	0.212		PC.32.1Phosphatidylcholines	Phosphatidylcholine	0.84	0.026	0.404
						TG.18.0_34.2Triacylglycerols	Triacylglycerol	0.58	0.034	0.536		PC.32.0Phosphatidylcholines	Phosphatidylcholine	0.87	0.014	0.212		PE.P.18.0.22.5Phosphatidylethanolamines	Phosphatidylethanolamine	-0.84	0.026	0.404
						TG.16.0_32.2Triacylglycerols	Triacylglycerol	0.56	0.036	0.559		PE.36.1Phosphatidylethanolamines	Phosphatidylethanolamine	0.87	0.014	0.212		PG.16.1_16.1Phosphatidylglycerols	Phosphatidylglycerol	0.84	0.026	0.404
						C2Acylcarnitines	Acylcarnitine	0.58	0.039	0.579		PE.40.4Phosphatidylethanolamines	Phosphatidylethanolamine	0.87	0.015	0.212		BABAAminoacids.Related	Amino acids related	-0.84	0.028	0.419
						PI.18.1_22.2Phosphatidylinositols	Phosphatidylinositol	0.56	0.039	0.579		PE.P.18.0.22.4Phosphatidylethanolamines	Phosphatidylethanolamine	0.87	0.015	0.212		3.Met.HisAminoacids.Related	Amino acids related	-0.84	0.029	0.419
						C10Acylcarnitines	Acylcarnitine	0.58	0.039	0.579		PS.36.4Phosphatidylserines	Phosphatidylserine	0.87	0.015	0.212		PG.16.0_18.3Phosphatidylglycerols	Phosphatidylglycerol	-0.84	0.03	0.419
						TG.16.0_34.1Triacylglycerols	Triacylglycerol	0.57	0.04	0.585		SM.42.2Sphingomyelins	Sphingomyelin	0.87	0.015	0.212		GLCASBile.Acids	Bile acid	-0.84	0.031	0.419
						TG.16.0_34.2Triacylglycerols	Triacylglycerol	0.56	0.042	0.598		LPE.17.1Phosphatidylethanolamines	Phosphatidylethanolamine	0.87	0.015	0.216		LPE.P.18.2Phosphatidylethanolamines	Phosphatidylethanolamine	-0.84	0.031	0.419
						TG.18.3_36.4Triacylglycerols	Triacylglycerol	-0.52	0.044	0.611		TDCABile.Acids	Bile acid	-0.87	0.016	0.218		PI.17.1_18.1Phosphatidylinositols	Phosphatidylinositol	0.84	0.031	0.419
						TG.18.2_36.5Triacylglycerols	Triacylglycerol	-0.57	0.045	0.611		C16.2.OHAcylcarnitines	Acylcarnitine	0.87	0.016	0.218		LPG.18.2Phosphatidylglycerols	Phosphatidylglycerol	-0.84	0.031	0.419
						MG.18.1Monoacylglycerols	Monoacylglycerol	0.58	0.045	0.611		LPE.P.20.5Phosphatidylethanolamines	Phosphatidylethanolamine	-0.87	0.016	0.218		PG.18.1_18.1Phosphatidylglycerols	Phosphatidylglycerol	0.84	0.031	0.419
						TG.16.0_32.0Triacylglycerols	Triacylglycerol	0.48	0.046	0.611		PG.16.0_18.2Phosphatidylglycerols	Phosphatidylglycerol	0.87	0.016	0.218		PE.38.3Phosphatidylethanolamines	Phosphatidylethanolamine	0.84	0.032	0.419
						TG.18.0_30.0Triacylglycerols	Triacylglycerol	0.48	0.046	0.611		3.IPAIndoles.Derivatives	Indole	0.87	0.019	0.256		PG.18.2_18.4Phosphatidylglycerols	Phosphatidylglycerol	-0.88	0.032	0.419
						TG.18.0_32.0Triacylglycerols	Triacylglycerol	0.48	0.046	0.611		PC.34.1Phosphatidylcholines	Phosphatidylcholine	0.8	0.022	0.268		PE.P.18.0.22.6Phosphatidylethanolamines	Phosphatidylethanolamine	0.84	0.032	0.419
						PI.18.1_20.0Phosphatidylinositols	Phosphatidylinositol	0.48	0.048	0.622		PE.38.0Phosphatidylethanolamines	Phosphatidylethanolamine	0.8	0.022	0.268		PG.18.2_22.0Phosphatidylglycerols	Phosphatidylglycerol	-0.84	0.032	0.419
						LPI.22.1Phosphatidylinositols	Phosphatidylinositol	-0.48	0.049	0.627		PE.P.16.0.18.2Phosphatidylethanolamines	Phosphatidylethanolamine	0.8	0.022	0.268		PI.16.0_20.0Phosphatidylinositols	Phosphatidylinositol	0.84	0.033	0.42
												PE.P.18.0.20.4Phosphatidylethanolamines	Phosphatidylethanolamine	0.8	0.022	0.268		LPE.18.0Phosphatidylethanolamines	Phosphatidylethanolamine	-0.84	0.035	0.441
												PI.16.0_17.2Phosphatidylinositols	Phosphatidylinositol	0.8	0.022	0.268		TG.20.3_36.4Triacylglycerols	Triacylglycerol	0.8	0.037	0.467
												PS.38.4Phosphatidylserines	Phosphatidylserine	0.8	0.022	0.268		PC.O.38.4Phosphatidylcholines	Phosphatidylcholine	-0.84	0.038	0.473
												PE.38.6Phosphatidylethanolamines	Phosphatidylethanolamine	0.8	0.023	0.274		PC.O.32.2Phosphatidylcholines	Phosphatidylcholine	0.76	0.042	0.511
												PE.40.6Phosphatidylethanolamines	Phosphatidylethanolamine	0.8	0.023	0.274		PG.16.2_18.2Phosphatidylglycerols	Phosphatidylglycerol	0.76	0.044	0.528
												PA.18.0_18.2Phosphatidic.Acids	Phosphatidic acid	0.8	0.023	0.276		PA.18.0_18.1Phosphatidic.Acids	Phosphatidic acid	0.8	0.045	0.528
												MG.22.1Monoacylglycerols	Monoacylglycerol	0.8	0.024	0.285		TG.18.1_38.7Triacylglycerols	Triacylglycerol	0.8	0.045	0.528
												LPE.20.3Phosphatidylethanolamines	Phosphatidylethanolamine	0.8	0.026	0.299		PG.18.1_22.4Phosphatidylglycerols	Phosphatidylglycerol	0.76	0.046	0.534
												LPG.18.1Phosphatidylglycerols	Phosphatidylglycerol	0.8	0.027	0.313		C3Acylcarnitines	Acylcarnitine	-0.76	0.049	0.545
												LPE.18.2Phosphatidylethanolamines	Phosphatidylethanolamine	0.8	0.028	0.321		PC.36.6Phosphatidylcholines	Phosphatidylcholine	-0.76	0.049	0.545
												LPE.P.22.6Phosphatidylethanolamines	Phosphatidylethanolamine	0.8	0.029	0.323		PC.O.36.0Phosphatidylcholines	Phosphatidylcholine	0.76	0.049	0.545
												PC.O.30.0Phosphatidylcholines	Phosphatidylcholine	0.77	0.033	0.364		Cer.d18.1.23.0Ceramides	Ceramide	-0.76	0.05	0.545
												PG.18.2_18.4Phosphatidylglycerols	Phosphatidylglycerol	-0.73	0.034	0.37
												TG.17.0_34.3Triacylglycerols	Triacylglycerol	0.73	0.034	0.37
												PC.O.44.4Phosphatidylcholines	Phosphatidylcholine	0.73	0.035	0.37
												SPB.d14.0Sphingoid.Bases	Others	-0.77	0.035	0.37
												LPE.15.0Phosphatidylethanolamines	Phosphatidylethanolamine	-0.7	0.039	0.409
												LPE.22.4Phosphatidylethanolamines	Phosphatidylethanolamine	0.73	0.039	0.41
												PE.44.11Phosphatidylethanolamines	Phosphatidylethanolamine	0.73	0.041	0.421
												PE.P.18.0.22.6Phosphatidylethanolamines	Phosphatidylethanolamine	0.73	0.044	0.439
												LPC.26.0Phosphatidylcholines	Phosphatidylcholine	0.73	0.045	0.439
												PE.38.2Phosphatidylethanolamines	Phosphatidylethanolamine	0.73	0.045	0.439
												PE.38.5Phosphatidylethanolamines	Phosphatidylethanolamine	0.73	0.045	0.439
												PC.O.32.2Phosphatidylcholines	Phosphatidylcholine	0.73	0.046	0.439
												PC.O.38.1Phosphatidylcholines	Phosphatidylcholine	0.73	0.046	0.439
												PE.44.6Phosphatidylethanolamines	Phosphatidylethanolamine	0.73	0.046	0.439
												PG.16.2_18.2Phosphatidylglycerols	Phosphatidylglycerol	0.73	0.047	0.439
												PE.33.1Phosphatidylethanolamines	Phosphatidylethanolamine	0.73	0.047	0.439
												PE.P.18.0.18.2Phosphatidylethanolamines	Phosphatidylethanolamine	0.73	0.047	0.439
												PC.28.1Phosphatidylcholines	Phosphatidylcholine	0.73	0.048	0.439
												PE.36.3Phosphatidylethanolamines	Phosphatidylethanolamine	0.73	0.048	0.439
												PE.36.2Phosphatidylethanolamines	Phosphatidylethanolamine	0.73	0.049	0.439
												PI.17.1_18.1Phosphatidylinositols	Phosphatidylinositol	0.73	0.049	0.439
												PAGAminoacids.Related	Amino acids related	-0.73	0.05	0.439
												PG.16.3_18.1Phosphatidylglycerols	Phosphatidylglycerol	0.73	0.05	0.439

## Sheet: Table S6a
Diffrencial presence/absence of bacterial species in the microbiome of the duodenojejunal content depending on the diet
In males, only in MFD-fed animals	In females, only in MFD-fed animals	In males, only in LFD-fed animals	In females, only in LFD-fed animals
unknown__Prevotellaceae	Pseudoscardovia_suis	Escherichia_coli	unknown__Actinobacteria
Segatella_brasiliensis	Dialister_succinatiphilus	Veillonella_caviae	Anaerostipes_sp_992a
unknown__Erysipelotrichaceae	unknown__Clostridium	Streptococcus_ferus	unknown__Erysipelotrichaceae
Candidatus_Cibionibacter_quicibialis	Megasphaera_sp_NM10	Enterococcus_dongliensis	Candidatus_Cibionibacter_quicibialis
Turicibacter_bilis	unknown__Selenomonadaceae	Veillonella_denticariosi	Anaerovibrio_slackiae
Mitsuokella_jalaludinii	unknown__Prevotellaceae	Streptococcus_plurextorum	unknown__Oscillospiraceae
Pseudoscardovia_suis	Paucilactobacillus_nenjiangensis	Escherichia_fergusonii	Turicibacter_bilis
Pseudoscardovia_radai	Sharpea_porci	Streptococcus_infantarius	unknown__Bacteroidota
Bifidobacterium_pseudolongum	Eggerthellaceae_bacterium_AT8		Faecalicatena_contorta
Dialister_succinatiphilus	Acidaminococcus_fermentans		unknown__Firmicutes
Mitsuokella_multacida	unknown__Atopobiaceae		unknown__Erysipelotrichaceae
Megasphaera_sp_NM10	Pediococcus_pentosaceus		Floccifex_porci
unknown__Selenomonadaceae	Streptococcus_ferus		Oscillospiraceae_bacterium_CLA_AA_H250
Holdemanella_porci	Rothia_sp_P100		unknown__Lachnospiraceae
Sharpea_porci	unknown__Corynebacterium		unknown__Prevotellaceae
Lactimicrobium_massiliense	Prevotella_mizrahii		unknown__Actinobacteria
Eggerthellaceae_bacterium_AT8	Selenomonas_bovis		unknown__Oscillospiraceae
Streptococcus_hyovaginalis	Latilactobacillus_curvatus		Ruminococcus_sp_AF13_28
Lactobacillus_crispatus	Corynebacterium_phoceense		unknown__Coriobacteriaceae
Acidaminococcus_fermentans	Corynebacterium_urealyticum		Holdemanella_porci
Corynebacterium_nuruki	Collinsella_aerofaciens		Escherichia_coli
Corynebacterium_pilosum	unknown__Selenomonas		Ruminococcus_bovis
Corynebacterium_maris	unknown__Mycobacteriaceae		Corynebacterium_pilosum
Limosilactobacillus_vaginalis			Limosilactobacillus_vaginalis
Blautia_sp_MSJ_9			Blautia_sp_MSJ_9
Eubacterium_rectale			Oliverpabstia_intestinalis
Aeriscardovia_aeriphila			Aeriscardovia_aeriphila
Blautia_massiliensis			Lachnospiraceae_bacterium_OF09_6
Mammaliicoccus_sciuri			Lactobacillus_timonensis
unknown__Coriobacteriaceae			Blautia_massiliensis
Staphylococcus_cohnii			Mammaliicoccus_sciuri
unknown__Lachnospiraceae			Jeotgalicoccus_aerolatus
Dorea_formicigenerans			Kurthia_huakuii
Latilactobacillus_curvatus			Staphylococcus_cohnii
Companilactobacillus_zhongbaensis			Plantibacter_flavus
Aerococcus_suis			Okibacterium_fritillariae
Fundicoccus_ignavus			Staphylococcus_arlettae
unknown__Prevotellaceae			Mogibacterium_kristiansenii
Plantibacter_sp_Leaf1			Clostridiales_bacterium_KLE1615
Anaerostipes_hadrus			Anaerobutyricum_hallii
Butyricicoccus_intestinisimiae			Blautia_wexlerae
Actinomyces_slackii			Dorea_formicigenerans
unknown__Methanobacteriaceae			Anaerobutyricum_soehngenii
unknown__Tenericutes			Collinsella_bouchesdurhonensis
			unknown__Eubacteriaceae
			Paratractidigestivibacter_faecalis
			Blautia_obeum
			unknown__Blautia
			Aerococcus_suis
			Aerococcaceae_bacterium_DSM_111022
			Veillonella_denticariosi
			Fundicoccus_ignavus
			Jeotgalibaca_porci
			Staphylococcus_equorum
			Metalysinibacillus_saudimassiliensis
			Psychrobacter_pasteurii
			Dorea_longicatena
			Sanguibacter_inulinus
			unknown__Corynebacteriaceae
			Metalysinibacillus_jejuensis
			unknown__Corynebacteriaceae
			Frigoribacterium_endophyticum
			Corynebacterium_sp_122RC1
			Streptococcus_plurextorum
			Curtobacterium_flaccumfaciens
			Gemmiger_formicilis
			Erysipelotrichaceae_bacterium_7770_A6
			unknown__Oscillospiraceae
			Corynebacterium_pollutisoli
			Anaerostipes_hadrus
			Ignatzschineria_indica
			Peptostreptococcus_russellii
			Agathobaculum_butyriciproducens
			Butyricicoccus_intestinisimiae
			unknown__Lachnospiraceae
			unknown__Veillonellaceae
			unknown__Firmicutes
			Blautia_luti
			unknown__Firmicutes
			Jeotgalicoccus_halotolerans
			Mammaliicoccus_lentus
			unknown__Corynebacterium
			Paenochrobactrum_gallinarii
			Catenibacterium_mitsuokai
			unknown__Oscillospiraceae
			Staphylococcus_kloosii
			Staphylococcus_saprophyticus
			Actinomyces_slackii
			Planococcaceae_bacterium_Storch_2_2_2
			Brevibacterium_epidermidis
			Staphylococcus_xylosus
			unknown__Microbacterium
			Corynebacterium_casei
			Brevibacterium_pigmentatum
			unknown__Pseudomonadaceae

## Sheet: Table S6b
Diffrencial presence/absence of bacterial species in the microbiome of the jejunal content depending on the diet
In males, only in MFD-fed animals	In females, only in MFD-fed animals	In males, only in LFD-fed animals	In females, only in LFD-fed animals
Mitsuokella_jalaludinii	unknown__Prevotellaceae	unknown__Prevotellaceae	Microbacterium_sp_5K110
Pseudoscardovia_suis	unknown__Prevotellaceae	unknown__Methanobrevibacter	Enterococcus_cecorum
Bifidobacterium_pseudolongum	Segatella_sinensis	Segatella_sinensis	Veillonella_denticariosi
Dialister_succinatiphilus	Prevotellamassilia_timonensis	Prevotellamassilia_timonensis	Corynebacterium_sp_122RC1
Megasphaera_sp_NM10	unknown__Firmicutes	unknown__Actinobacteria	Gemmiger_formicilis
unknown__Selenomonadaceae	unknown__Oscillospiraceae	Anaerostipes_sp_992a	unknown__Oscillospiraceae
Paucilactobacillus_nenjiangensis	Faecalicatena_contorta	Candidatus_Cibionibacter_quicibialis	Butyricicoccus_intestinisimiae
Lactimicrobium_massiliense	Pseudoscardovia_suis	unknown__Acidaminococcaceae	unknown__Corynebacterium
Eggerthellaceae_bacterium_AT8	unknown__Firmicutes	unknown__Oscillospiraceae	unknown__Oscillospiraceae
Lactobacillus_crispatus	unknown__Eubacteriaceae	unknown__Oscillospiraceae	Staphylococcus_kloosii
Acidaminococcus_fermentans	Bifidobacterium_pseudolongum	Ligilactobacillus_ruminis	Staphylococcus_saprophyticus
unknown__Atopobiaceae	unknown__Erysipelotrichaceae	Faecalicatena_contorta	Actinomyces_slackii
Limosilactobacillus_vaginalis	Floccifex_porci	unknown__Firmicutes	unknown__Bradyrhizobium
Aeriscardovia_aeriphila	unknown__Lachnospiraceae	Romboutsia_timonensis	Staphylococcus_xylosus
unknown__Coriobacteriaceae	Dialister_succinatiphilus	unknown__Firmicutes
Baileyella_intestinalis	unknown__Eubacteriaceae	unknown__Erysipelotrichaceae
unknown__Lachnospiraceae	unknown__Oscillospiraceae	Floccifex_porci
Olsenella_porci	unknown__Clostridium	Oscillospiraceae_bacterium_CLA_AA_H250
Acidaminococcus_timonensis	unknown__Prevotellaceae	unknown__Actinobacteria
unknown__Coriobacteriaceae	unknown__Actinobacteria	unknown__Oscillospiraceae
	unknown__Candidatus_Saccharibacteria	Ruminococcus_sp_AF13_28
	unknown__Firmicutes_unclassified	unknown__Firmicutes_unclassified
	unknown__Candidatus_Saccharibacteria	unknown__Coriobacteriaceae
	Megasphaera_sp_NM10	unknown__Candidatus_Saccharibacteria
	unknown__Selenomonadaceae	Escherichia_coli
	Paucilactobacillus_nenjiangensis	Veillonella_caviae
	unknown__Oscillospiraceae	Ruminococcus_bovis
	unknown__Firmicutes	unknown__Oscillospiraceae
	Sharpea_porci	Microbacterium_sp_5K110
	Lactimicrobium_massiliense	unknown__Firmicutes
	Allisonella_histaminiformans	Streptococcus_parauberis
	Eggerthellaceae_bacterium_AT8	Corynebacterium_nuruki
	unknown__Atopobiaceae	Pediococcus_pentosaceus
	Pediococcus_pentosaceus	Streptococcus_ferus
	Streptococcus_ferus	Veillonella_parvula
	unknown__Eubacteriales_Family_XIII_Incertae_Sedis	Blautia_sp_MSJ_9
	Tessaracoccus_flavescens	Oliverpabstia_intestinalis
	Rothia_koreensis	Lachnospiraceae_bacterium_OF09_6
	Enterococcus_dongliensis	Blautia_massiliensis
	unknown__Coriobacteriaceae	Corynebacterium_variabile
	unknown__Dietzia	Tessaracoccus_flavescens
	Kurthia_huakuii	Mammaliicoccus_sciuri
	Staphylococcus_cohnii	Rothia_koreensis
	Plantibacter_flavus	Ancrocorticia_populi
	unknown__Corynebacterium	Corynebacterium_glutamicum
	Okibacterium_fritillariae	Enterococcus_dongliensis
	unknown__Lachnospiraceae	Debaryomyces_nepalensis
	Selenomonas_bovis	unknown__Dietzia
	unknown__Eubacteriaceae	Rothia_sp_P100
	Mediterraneibacter_faecis	Rhodococcus_sp_F64268
	Latilactobacillus_curvatus	Kurthia_huakuii
	Secundilactobacillus_similis	Staphylococcus_cohnii
	Lactococcus_lactis	Plantibacter_flavus
	Aerococcaceae_bacterium_DSM_111022	unknown__Corynebacterium
	Jeotgalicoccus_schoeneichii	Brevibacterium_sp_SMBL_HHYL_HB1
	Fundicoccus_ignavus	Nosocomiicoccus_ampullae
	Staphylococcus_equorum	Staphylococcus_arlettae
	Metalysinibacillus_saudimassiliensis	unknown__Lachnospiraceae
	Methanobrevibacter_smithii	Mogibacterium_kristiansenii
	Sanguibacter_inulinus	Anaerobutyricum_hallii
	Corynebacterium_amycolatum	Ellagibacter_isourolithinifaciens
	Corynebacterium_urealyticum	unknown__Coriobacteriaceae
	Lacticaseibacillus_sharpeae	Mediterraneibacter_faecis
	unknown__Acidaminococcus	Paratractidigestivibacter_faecalis
	Acidaminococcus_timonensis	Blautia_obeum
	Lacticaseibacillus_manihotivorans	Peptostreptococcus_porci
	Staphylococcus_simulans	Levilactobacillus_brevis
	Jeotgalicoccus_coquinae	Companilactobacillus_zhongbaensis
		Companilactobacillus_farciminis
		Aerococcus_suis
		Aerococcaceae_bacterium_DSM_111022
		Veillonella_denticariosi
		Jeotgalibaca_porci
		Staphylococcus_equorum
		Corynebacterium_testudinoris
		Actinobacillus_sp_GY_402
		Weissella_sp_HBUAS51964
		Lapidilactobacillus_dextrinicus
		Corynebacterium_frankenforstense
		Dorea_longicatena
		Rothia_endophytica
		Lapidilactobacillus_concavus
		unknown__Corynebacteriaceae
		Corynebacterium_phoceense
		unknown__Corynebacteriaceae
		Streptococcus_oriscaviae
		Corynebacterium_urealyticum
		Actinobacillus_minor
		Yimella_sp_cx_51
		Streptococcus_plurextorum
		Gemmiger_formicilis
		unknown__Oscillospiraceae
		Collinsella_aerofaciens
		Enterococcus_diestrammenae
		Lactiplantibacillus_plantarum
		Globicatella_sulfidifaciens
		Staphylococcus_simulans
		Butyricicoccus_intestinisimiae
		unknown__Firmicutes
		Mammaliicoccus_lentus
		Brevibacterium_yomogidense
		unknown__Mycobacteriaceae
		Brachybacterium_massiliense
		Nocardiopsis_listeri
		Staphylococcus_saprophyticus
		unknown__Bradyrhizobium
		Escherichia_fergusonii
		Lactiplantibacillus_pentosus
		Brevibacterium_epidermidis
		Staphylococcus_xylosus
		Ligilactobacillus_acidipiscis
		Tetragenococcus_solitarius
		Brachybacterium_paraconglomeratum
		unknown__Microbacterium
		unknown__Corynebacterium
		Corynebacterium_casei
		Actinobaculum_suis
		Brevibacterium_pigmentatum
		Isoptericola_cucumis
		Pseudoclavibacter_caeni
		Corynebacterium_sp_HMSC04H06
		Suicoccus_acidiformans

## Sheet: Table S6c
Diffrencial presence/absence of bacterial species in the microbiome of the ileal content depending on the diet
In males, only in MFD-fed animals	In females, only in MFD-fed animals	In males, only in LFD-fed animals	In females, only in LFD-fed animals
Bifidobacterium_pseudolongum	Bifidobacterium_pseudolongum	Coprococcus_catus	Ligilactobacillus_ruminis
Sharpea_porci	Clostridium_disporicum	unknown__Methanobrevibacter	Ligilactobacillus_agilis
Streptococcus_orisratti	Paucilactobacillus_nenjiangensis	unknown__Firmicutes	Limosilactobacillus_vaginalis
Lactimicrobium_massiliense	Sharpea_porci	Holdemanella_porci	Lactobacillus_timonensis
Streptococcus_porci	Chlamydia_suis	Veillonella_caviae	Enterococcus_cecorum
unknown__Atopobiaceae	Aeriscardovia_aeriphila	Streptococcus_caballi	Escherichia_fergusonii
Aeriscardovia_aeriphila	Klebsiella_michiganensis	Corynebacterium_maris
Citrobacter_freundii		Enterococcus_cecorum
		Aerococcus_suis
		Actinobacillus_sp_GY_402
		Actinobacillus_rossii
		Actinobacillus_minor
		Pasteurella_aerogenes

## Sheet: Table S6d
Diffrencial presence/absence of bacterial species in the microbiome of the proximal colon content depending on the diet
In males, only in MFD-fed animals	In females, only in MFD-fed animals	In males, only in LFD-fed animals	In females, only in LFD-fed animals
unknown__Oscillospiraceae	Lactobacillus_porci	unknown__Firmicutes	unknown__Bacteroidota
unknown__Prevotellaceae	Bifidobacterium_thermophilum	unknown__Lentisphaerae	unknown__Firmicutes
Pseudoscardovia_suis	unknown__Firmicutes	Mitsuokella_multacida	unknown__Firmicutes
Pseudoscardovia_radai	Pseudoscardovia_suis	Megasphaera_sp_NM10	unknown__Firmicutes
Bifidobacterium_pseudolongum	unknown__Firmicutes	unknown__Firmicutes	unknown__Muribaculaceae
unknown__Verrucomicrobia	Pseudoscardovia_radai	unknown__Firmicutes	Limosilactobacillus_vaginalis
unknown__Bacteroidota	Bifidobacterium_pseudolongum	Candidatus_Methanomethylophilus_alvus	unknown__Firmicutes_unclassified
Dialister_succinatiphilus	unknown__Verrucomicrobia	unknown__Firmicutes	Lactobacillus_timonensis
unknown__Oscillospiraceae	unknown__Firmicutes	unknown__Firmicutes	Ellagibacter_isourolithinifaciens
unknown__Bacteroidota	unknown__Bacteroidota	unknown__Lentisphaerae	Mediterraneibacter_faecis
unknown__Firmicutes	unknown__Kiritimatiellaeota	unknown__Firmicutes	Roseburia_hominis
unknown__Bacteroidota	unknown__Kiritimatiellaeota	unknown__Candidatus_Methanomethylophilaceae	Blautia_sp_MCC283
unknown__Bacteroidota	unknown__Oscillospiraceae	unknown__Firmicutes	Ruminococcus_callidus
unknown__Bacteroidota	unknown__Verrucomicrobia	unknown__Firmicutes	unknown__Lachnospiraceae_unclassified
unknown__Planctomycetota	unknown__Lentisphaerae	unknown__Firmicutes	Blautia_luti
unknown__Lachnospiraceae	unknown__Firmicutes	unknown__Firmicutes	Clostridium_sp_AM42_4
unknown__Firmicutes	Megasphaera_sp_NM10	Streptococcus_caballi	Coprococcus_sp_OM04_5BH
Clostridium_cuniculi	unknown__Selenomonadaceae	Aerococcus_urinaeequi	unknown__Oscillospiraceae
unknown__Firmicutes	unknown__Firmicutes	Corynebacterium_nuruki	Slackia_isoflavoniconvertens
unknown__Firmicutes	unknown__Oscillospiraceae	unknown__Firmicutes	unknown__Proteobacteria
Limosilactobacillus_oris	Candidatus_Methanomethylophilus_alvus	unknown__Firmicutes	unknown__Firmicutes
Lactimicrobium_massiliense	unknown__Firmicutes	unknown__Firmicutes	unknown__Ruminococcus
Rothia_nasimurium	unknown__Firmicutes	unknown__Firmicutes	unknown__Firmicutes
Eggerthellaceae_bacterium_AT8	unknown__Firmicutes	unknown__Firmicutes	unknown__Lachnospiraceae_unclassified
Actinomyces_denticolens	unknown__Firmicutes	unknown__Firmicutes	unknown__Oscillospiraceae
Lactobacillus_crispatus	unknown__Proteobacteria	unknown__Firmicutes	Butyrivibrio_crossotus
unknown__Atopobiaceae	unknown__Prevotellaceae	unknown__Firmicutes	Ruminococcus_bromii
unknown__Firmicutes	unknown__Firmicutes	unknown__Oscillospiraceae	Catenibacterium_mitsuokai
unknown__Eubacteriales_unclassified	Clostridium_disporicum	unknown__Treponema	Roseburia_faecis
unknown__Firmicutes	unknown__Bacteroidota	unknown__Candidatus_Methanomethylophilaceae	unknown__Firmicutes
unknown__Firmicutes	unknown__Bacteroidota	unknown__Firmicutes	unknown__Bacteroidota
unknown__Oscillospiraceae	unknown__Firmicutes	unknown__Firmicutes	unknown__Eubacteriaceae
unknown__Firmicutes	unknown__Bacteroidota	unknown__Spirochaetes	unknown__Muribaculaceae
unknown__Bacteroidota	unknown__Firmicutes	unknown__Firmicutes	unknown__Firmicutes
Chlamydia_suis	unknown__Candidatus_Methanomethylophilaceae	unknown__Treponemataceae	unknown__Clostridiaceae
Clostridium_celatum	unknown__Firmicutes	unknown__Firmicutes	unknown__Oscillospiraceae
Corynebacterium_maris	unknown__Firmicutes	unknown__Firmicutes	unknown__Bradyrhizobium
unknown__Firmicutes	Paucilactobacillus_nenjiangensis	unknown__Firmicutes	unknown__Muribaculaceae
Limosilactobacillus_vaginalis	unknown__Firmicutes	unknown__Lentisphaerae	unknown__Firmicutes
Aeriscardovia_aeriphila	unknown__Firmicutes	Bullifex_porci	Negativibacillus_massiliensis
unknown__Candidatus_Melainabacteria	unknown__Muribaculaceae	unknown__Spirochaetes	unknown__Lachnospiraceae
unknown__Elusimicrobiaceae	unknown__Planctomycetota	unknown__Treponemataceae	Clostridium_sp_AM33_3
unknown__Elusimicrobiaceae	unknown__Firmicutes	unknown__Firmicutes	unknown__Clostridiaceae
unknown__Firmicutes	unknown__Lachnospiraceae	unknown__Oscillospiraceae	unknown__Oscillospiraceae
unknown__Coriobacteriaceae	unknown__Proteobacteria	unknown__Firmicutes	Clostridium_sp_AF12_28
unknown__Rikenellaceae	unknown__Firmicutes	unknown__Oscillospiraceae	unknown__Firmicutes
unknown__Lachnospiraceae	unknown__Firmicutes	unknown__Firmicutes	unknown__Firmicutes
Citrobacter_freundii	unknown__Prevotellaceae	unknown__Treponemataceae	unknown__Oscillospiraceae_unclassified
Clostridium_sp_AM42_4	unknown__Firmicutes	unknown__Proteobacteria	unknown__Firmicutes
unknown__Prevotellaceae	Clostridium_cuniculi	unknown__Firmicutes	unknown__Lachnospira
unknown__Clostridium	unknown__Firmicutes	unknown__Firmicutes	Dorea_sp_AF36_15AT
unknown__Firmicutes	unknown__Firmicutes	unknown__Firmicutes	unknown__Bacteroidota
Butyrivibrio_crossotus	Lactimicrobium_massiliense	Corynebacterium_variabile	unknown__Selenomonadaceae
Lachnospira_sp_NSJ_43	unknown__Atopobiaceae	Weissella_jogaejeotgali	unknown__Succinivibrionaceae
unknown__Eubacteriaceae	unknown__Firmicutes	Corynebacterium_glutamicum	unknown__Prevotellaceae
unknown__Firmicutes	unknown__Eubacteriales_Family_XIII_Incertae_Sedis	Jeotgalicoccus_aerolatus	unknown__Eubacteriaceae
unknown__Clostridium	unknown__Firmicutes	Enterococcus_cecorum	unknown__Lachnospiraceae
unknown__Lachnospiraceae	unknown__Firmicutes	Nosocomiicoccus_ampullae	unknown__Sutterellaceae
unknown__Firmicutes	unknown__Firmicutes	unknown__Lentisphaerae	unknown__Candidatus_Melainabacteria
unknown__Muribaculaceae	unknown__Oscillospiraceae	unknown__Firmicutes	unknown__Clostridium
unknown__Lachnospiraceae	unknown__Firmicutes	unknown__Lentisphaerae	unknown__Selenomonadaceae
	unknown__Firmicutes	unknown__Firmicutes	unknown__Lachnospiraceae
	unknown__Firmicutes	Selenomonas_bovis	unknown__Bacteroidota
	unknown__Oscillospiraceae	unknown__Firmicutes	Anaerobiospirillum_succiniciproducens
	unknown__Firmicutes	unknown__Bacteroidota	unknown__Tenericutes
	unknown__Firmicutes	unknown__Oscillospiraceae	unknown__Lachnospiraceae
	unknown__Firmicutes	unknown__Oscillospiraceae	unknown__Prevotellaceae
	unknown__Treponemataceae	unknown__Firmicutes	unknown__Clostridium
	Corynebacterium_xerosis	unknown__Firmicutes	Duodenibacillus_massiliensis
	unknown__Firmicutes	unknown__Firmicutes
	unknown__Proteobacteria	unknown__Firmicutes
	unknown__Planctomycetota	unknown__Firmicutes
	unknown__Firmicutes	unknown__Firmicutes
	unknown__Bacteroidota	unknown__Firmicutes
	unknown__Verrucomicrobia	unknown__Firmicutes
	unknown__Bacteroidota	unknown__Firmicutes
	unknown__Oscillospiraceae	Oscillospiraceae_bacterium_CLA_AA_H250
	Treponema_rectale	unknown__Oscillospiraceae
	unknown__Treponemataceae	Intestinimonas_sp_MSJ_38
	unknown__Eubacteriaceae	unknown__Firmicutes
	unknown__Treponemataceae	Roseburia_sp_831b
	unknown__Firmicutes	Corynebacterium_frankenforstense
	Aeriscardovia_aeriphila	Corynebacterium_urealyticum
	unknown__Candidatus_Melainabacteria	Actinobacillus_minor
	unknown__Candidatus_Melainabacteria	Corynebacterium_sp_122RC1
	unknown__Candidatus_Melainabacteria	unknown__Lachnospiraceae
	unknown__Methanobacteriaceae	unknown__Veillonellaceae
	unknown__Erysipelotrichaceae	unknown__Lachnospiraceae_unclassified
	unknown__Proteobacteria	Eubacterium_sp_MSJ_33
	unknown__Coriobacteriaceae	unknown__Eubacteriaceae
	unknown__Firmicutes	unknown__Oscillospiraceae
	unknown__Lentisphaerae	unknown__Firmicutes
	unknown__Lachnospiraceae	unknown__Firmicutes
	unknown__Firmicutes	unknown__Oscillospiraceae
	unknown__Firmicutes	Clostridium_sp_AF36_4
	Prevotella_mizrahii	unknown__Eggerthellaceae
	unknown__Lentisphaerae	unknown__Desulfovibrionaceae
	unknown__Firmicutes	unknown__Ruminococcus
	unknown__Firmicutes	unknown__Firmicutes
	unknown__Firmicutes	unknown__Firmicutes
	unknown__Oscillospiraceae	unknown__Firmicutes
	unknown__Oscillospiraceae	unknown__Firmicutes
	unknown__Firmicutes	Selenomonas_montiformis
	unknown__Firmicutes	unknown__Firmicutes
	unknown__Firmicutes	unknown__Firmicutes
	Eubacteriaceae_bacterium	unknown__Firmicutes
	Klebsiella_michiganensis	Roseburia_faecis
	Actinobacillus_porcinus	unknown__Firmicutes
	unknown__Bacteroidota	unknown__Bacteroidota
	unknown__Firmicutes	unknown__Muribaculaceae
	Collinsella_provencensis	Collinsella_provencensis
		unknown__Lachnospiraceae
		unknown__Firmicutes
		unknown__Clostridiaceae
		Bifidobacterium_choerinum
		unknown__Muribaculaceae
		unknown__Firmicutes
		Negativibacillus_massiliensis
		unknown__Lachnospiraceae
		unknown__Muribaculaceae
		unknown__Firmicutes
		unknown__Lachnospira
		Dorea_sp_AF36_15AT
		unknown__Selenomonadaceae
		unknown__Prevotellaceae
		unknown__Eubacteriaceae
		unknown__Helicobacter
		unknown__Sutterellaceae
		unknown__Selenomonadaceae
		unknown__Bacteroidota
		unknown__Tenericutes
		unknown__Firmicutes
		unknown__Firmicutes
		unknown__Firmicutes
		unknown__Bacteroidota
		Escherichia_fergusonii
		unknown__Proteobacteria
		Inconstantimicrobium_porci
		unknown__Lachnospiraceae
		Helicobacter_equorum
		unknown__Candidatus_Melainabacteria
		Succinivibrio_sp_AGMB01872
		unknown__Proteobacteria
		Pasteurella_aerogenes
		Intestinibaculum_porci
		unknown__Bacteroidota

## Sheet: Table S6e
Diffrencial presence/absence of bacterial species in the fecal microbiome depending on the diet
In males, only in MFD-fed animals	In females, only in MFD-fed animals	In males, only in LFD-fed animals	In females, only in LFD-fed animals
Lactobacillus_porci	Lactobacillus_porci	unknown__Firmicutes	unknown__Prevotellaceae
unknown__Prevotellaceae	unknown__Prevotellaceae	Mitsuokella_multacida	Escherichia_coli
Pseudoscardovia_suis	Pseudoscardovia_suis	unknown__Firmicutes	unknown__Firmicutes
Pseudoscardovia_radai	unknown__Verrucomicrobia	Veillonella_caviae	Sharpea_porci
unknown__Verrucomicrobia	unknown__Kiritimatiellaeota	Corynebacterium_stationis	Streptococcus_caballi
Dialister_succinatiphilus	Megasphaera_sp_NM10	Microbacterium_sp_5K110	Ligilactobacillus_agilis
unknown__Bacteroidota	unknown__Selenomonadaceae	unknown__Firmicutes	unknown__Spirochaetes
Megasphaera_sp_NM10	unknown__Firmicutes	unknown__Lentisphaerae	unknown__Muribaculaceae
unknown__Firmicutes	unknown__Firmicutes	Streptococcus_criceti	Limosilactobacillus_vaginalis
unknown__Bacteroidota	unknown__Proteobacteria	Streptococcus_caballi	Lactobacillus_timonensis
unknown__Planctomycetota	Clostridium_disporicum	Aerococcus_urinaeequi	unknown__Firmicutes
unknown__Firmicutes	unknown__Bacteroidota	Corynebacterium_nuruki	Corynebacterium_variabile
unknown__Proteobacteria	unknown__Firmicutes	unknown__Firmicutes	unknown__Firmicutes
unknown__Firmicutes	unknown__Candidatus_Methanomethylophilaceae	unknown__Firmicutes	Hallerella_porci
Lactimicrobium_massiliense	unknown__Bacteroidota	unknown__Firmicutes	Ruminococcus_callidus
Lactobacillus_crispatus	unknown__Planctomycetota	unknown__Firmicutes	Clostridium_sp_AF20_17LB
unknown__Firmicutes	unknown__Firmicutes	unknown__Firmicutes	Blautia_luti
unknown__Firmicutes	unknown__Firmicutes	unknown__Firmicutes	Clostridium_sp_AM42_4
unknown__Firmicutes	unknown__Lentisphaerae	unknown__Candidatus_Methanomethylophilaceae	Coprococcus_sp_OM04_5BH
unknown__Eubacteriales_unclassified	Clostridium_cuniculi	unknown__Spirochaetes	unknown__Oscillospiraceae
unknown__Firmicutes	unknown__Atopobiaceae	unknown__Firmicutes	Slackia_isoflavoniconvertens
unknown__Firmicutes	unknown__Firmicutes	unknown__Firmicutes	unknown__Proteobacteria
unknown__Firmicutes	unknown__Firmicutes	unknown__Firmicutes	unknown__Ruminococcus
unknown__Oscillospiraceae	unknown__Firmicutes	unknown__Firmicutes	unknown__Clostridium
Helicobacter_sp_10_6591	unknown__Firmicutes	unknown__Firmicutes	unknown__Firmicutes
unknown__Firmicutes	unknown__Bacteroidota	unknown__Firmicutes	unknown__Firmicutes
unknown__Bacteroidota	unknown__Firmicutes	unknown__Lentisphaerae	Ruminococcus_bromii
unknown__Firmicutes	unknown__Verrucomicrobia	unknown__Firmicutes	unknown__Firmicutes
Limosilactobacillus_vaginalis	unknown__Proteobacteria	unknown__Firmicutes	unknown__Firmicutes
Aeriscardovia_aeriphila	unknown__Firmicutes	unknown__Firmicutes	unknown__Firmicutes
unknown__Firmicutes_unclassified	unknown__Lentisphaerae	Corynebacterium_pilosum	unknown__Firmicutes
unknown__Oscillospiraceae	unknown__Firmicutes	unknown__Firmicutes	unknown__Firmicutes
unknown__Elusimicrobiaceae	unknown__Verrucomicrobia	unknown__Bacteroidota	unknown__Firmicutes
unknown__Firmicutes	unknown__Firmicutes	unknown__Firmicutes	unknown__Firmicutes
unknown__Lachnospiraceae	unknown__Oscillospiraceae	unknown__Firmicutes	unknown__Firmicutes
unknown__Coriobacteriaceae	Corynebacterium_pilosum	unknown__Firmicutes	Catenibacterium_mitsuokai
unknown__Lachnospiraceae	Chlamydia_suis	unknown__Firmicutes	unknown__Oscillospiraceae
unknown__Firmicutes	unknown__Firmicutes	unknown__Firmicutes	unknown__Firmicutes
unknown__Firmicutes	unknown__Firmicutes	unknown__Firmicutes	unknown__Firmicutes
Clostridium_sp_AM42_4	unknown__Firmicutes	Clostridium_celatum	unknown__Candidatus_Melainabacteria
unknown__Prevotellaceae	unknown__Firmicutes	unknown__Firmicutes	unknown__Firmicutes
unknown__Firmicutes	unknown__Firmicutes	Corynebacterium_maris	unknown__Muribaculaceae
unknown__Eubacteriaceae	unknown__Eubacteriaceae	unknown__Firmicutes	unknown__Firmicutes
unknown__Firmicutes	Ligilactobacillus_saerimneri	unknown__Firmicutes	unknown__Firmicutes
unknown__Firmicutes	Aeriscardovia_aeriphila	unknown__Proteobacteria	unknown__Firmicutes
unknown__Clostridium	unknown__Elusimicrobiaceae	unknown__Firmicutes	Lachnospira_eligens
unknown__Lachnospiraceae	unknown__Oscillospiraceae	Corynebacterium_variabile	unknown__Oscillospiraceae
unknown__Proteobacteria	unknown__Methanobacteriaceae	Weissella_jogaejeotgali	unknown__Firmicutes
unknown__Muribaculaceae	unknown__Firmicutes	Corynebacterium_glutamicum	unknown__Clostridiaceae
unknown__Proteobacteria	unknown__Lachnospiraceae	Jeotgalicoccus_aerolatus	unknown__Firmicutes
unknown__Lachnospiraceae	unknown__Proteobacteria	unknown__Dietzia	unknown__Firmicutes
unknown__Firmicutes	Anaerostipes_faecalis	Ruoffia_tabacinasalis	unknown__Firmicutes
	unknown__Firmicutes	Rhodococcus_sp_F64268	unknown__Bradyrhizobium
	Rothia_koreensis	Enterococcus_cecorum	unknown__Muribaculaceae
	unknown__Coriobacteriaceae	Nosocomiicoccus_ampullae	unknown__Firmicutes
	Jeotgalicoccus_aerolatus	unknown__Lentisphaerae	Negativibacillus_massiliensis
	unknown__Firmicutes	unknown__Firmicutes	unknown__Lachnospiraceae
	unknown__Lentisphaerae	unknown__Firmicutes	Clostridium_sp_AM33_3
	unknown__Firmicutes	unknown__Firmicutes	unknown__Muribaculaceae
	Prevotella_mizrahii	unknown__Firmicutes	Clostridium_sp_AF12_28
	unknown__Lentisphaerae	unknown__Firmicutes	unknown__Firmicutes
	unknown__Firmicutes	unknown__Firmicutes	unknown__Firmicutes
	Mediterraneibacter_faecis	unknown__Firmicutes	unknown__Firmicutes
	unknown__Firmicutes	unknown__Firmicutes	unknown__Firmicutes
	unknown__Firmicutes	unknown__Firmicutes	unknown__Firmicutes
	unknown__Firmicutes	unknown__Firmicutes	unknown__Candidatus_Melainabacteria
	unknown__Firmicutes	unknown__Firmicutes	unknown__Oscillospiraceae
	unknown__Lentisphaerae	unknown__Firmicutes	unknown__Firmicutes
	unknown__Firmicutes	unknown__Firmicutes	unknown__Firmicutes
	Intestinimonas_butyriciproducens	Oscillospiraceae_bacterium_CLA_AA_H250	unknown__Firmicutes
	unknown__Firmicutes	unknown__Firmicutes	unknown__Firmicutes
	unknown__Selenomonas	unknown__Firmicutes	unknown__Lachnospira
	unknown__Prevotellaceae	unknown__Firmicutes	Dorea_sp_AF36_15AT
	unknown__Bacteroidota	unknown__Firmicutes	unknown__Firmicutes
	unknown__Firmicutes	unknown__Firmicutes	unknown__Firmicutes
	unknown__Firmicutes	unknown__Firmicutes	Bacteroides_togonis
	unknown__Firmicutes	unknown__Firmicutes	unknown__Bacteroidota
	Collinsella_provencensis	unknown__Firmicutes	unknown__Selenomonadaceae
	unknown__Firmicutes	unknown__Firmicutes	unknown__Succinivibrionaceae
	unknown__Firmicutes	unknown__Firmicutes	unknown__Eubacteriaceae
	Inconstantimicrobium_porci	unknown__Firmicutes	unknown__Lachnospiraceae
		unknown__Firmicutes	unknown__Firmicutes
		unknown__Firmicutes	unknown__Sutterellaceae
		unknown__Firmicutes	unknown__Clostridium
		Roseburia_sp_831b	unknown__Selenomonadaceae
		unknown__Firmicutes	unknown__Lachnospiraceae
		unknown__Firmicutes	unknown__Bacteroidota
		Aerococcus_suis	unknown__Tenericutes
		Actinobacillus_sp_GY_402	unknown__Tenericutes
		Methanobrevibacter_smithii	unknown__Firmicutes
		Corynebacterium_frankenforstense	unknown__Firmicutes
		unknown__Corynebacteriaceae	unknown__Firmicutes
		unknown__Corynebacteriaceae	unknown__Firmicutes
		Corynebacterium_urealyticum	unknown__Firmicutes
		Corynebacterium_sp_122RC1	unknown__Firmicutes
		unknown__Lachnospiraceae	unknown__Firmicutes
		unknown__Veillonellaceae	unknown__Firmicutes
		unknown__Lachnospiraceae_unclassified	unknown__Firmicutes
		unknown__Eubacteriaceae	Blautia_glucerasea
		unknown__Firmicutes	unknown__Firmicutes
		unknown__Firmicutes	unknown__Firmicutes
		Coprococcus_sp_OM04_5BH	unknown__Tenericutes
		Slackia_isoflavoniconvertens	unknown__Firmicutes
		Clostridium_sp_AF36_4	unknown__Firmicutes
		unknown__Firmicutes	unknown__Selenomonadaceae
		unknown__Eggerthellaceae	unknown__Firmicutes
		unknown__Desulfovibrionaceae	unknown__Firmicutes
		unknown__Ruminococcus	unknown__Bacteroidota
		unknown__Firmicutes	unknown__Firmicutes
		unknown__Firmicutes	unknown__Firmicutes
		unknown__Lachnospiraceae_unclassified	unknown__Firmicutes
		Selenomonas_montiformis	unknown__Firmicutes
		Nocardiopsis_listeri	unknown__Firmicutes
		unknown__Firmicutes	unknown__Firmicutes
		unknown__Firmicutes	unknown__Lachnospiraceae
		unknown__Firmicutes	unknown__Prevotellaceae
		unknown__Firmicutes	Roseburia_porci
		unknown__Firmicutes	unknown__Firmicutes
		unknown__Firmicutes	Parolsenella_catena
		unknown__Firmicutes
		unknown__Firmicutes
		unknown__Oscillospiraceae
		unknown__Firmicutes
		unknown__Oscillospiraceae
		unknown__Firmicutes
		Roseburia_faecis
		unknown__Firmicutes
		unknown__Firmicutes
		unknown__Firmicutes
		unknown__Firmicutes
		unknown__Candidatus_Melainabacteria
		unknown__Firmicutes
		unknown__Bacteroidota
		unknown__Muribaculaceae
		Collinsella_provencensis
		unknown__Firmicutes
		unknown__Firmicutes
		unknown__Firmicutes
		unknown__Firmicutes
		unknown__Clostridiaceae
		unknown__Desulfovibrionaceae
		unknown__Firmicutes
		unknown__Firmicutes
		Bifidobacterium_choerinum
		unknown__Muribaculaceae
		unknown__Firmicutes
		Negativibacillus_massiliensis
		unknown__Lachnospiraceae
		unknown__Firmicutes
		unknown__Firmicutes
		unknown__Firmicutes
		unknown__Firmicutes
		Dorea_sp_AF36_15AT
		unknown__Selenomonadaceae
		unknown__Succinivibrionaceae
		unknown__Prevotellaceae
		unknown__Eubacteriaceae
		unknown__Firmicutes
		unknown__Sutterellaceae
		unknown__Selenomonadaceae
		unknown__Bacteroidota
		unknown__Succinivibrionaceae
		unknown__Tenericutes
		unknown__Firmicutes
		unknown__Firmicutes
		unknown__Firmicutes
		unknown__Firmicutes
		unknown__Firmicutes
		unknown__Firmicutes
		unknown__Firmicutes
		Blautia_glucerasea
		unknown__Firmicutes
		unknown__Firmicutes
		unknown__Firmicutes
		Guopingia_tenuis
		unknown__Bacteroidota
		unknown__Firmicutes
		unknown__Firmicutes
		unknown__Firmicutes
		Escherichia_fergusonii
		Roseburia_sp_499
		unknown__Proteobacteria
		unknown__Proteobacteria
		unknown__Firmicutes
		Inconstantimicrobium_porci
		unknown__Firmicutes
		Campylobacter_lanienae
		unknown__Firmicutes
		unknown__Lachnospiraceae
		unknown__Candidatus_Melainabacteria
		unknown__Lachnospiraceae
		unknown__Candidatus_Melainabacteria
		Eubacterium_sp_AF16_48
		unknown__Firmicutes
		Brachybacterium_paraconglomeratum
		unknown__Succinivibrionaceae
		unknown__Candidatus_Melainabacteria
		Succinivibrio_sp_AGMB01872
		Intestinibaculum_porci
		unknown__Elusimicrobiaceae
		unknown__Firmicutes
		unknown__Lentisphaerae
		Clostridium_saudiense
		unknown__Firmicutes
		unknown__Lentisphaerae
