# Supplementary material for: Moderate increase in dietary fat induces alterations of microbiota and metabolome along the digestive tract prior to systemic metabolic changes: insights from a pig model
Source: Gut Microbes. 2025 Dec 1;17(1):2587964. doi: 10.1080/19490976.2025.2587964 (PMC12674348; doi:10.1080/19490976.2025.2587964)
Supplement: Supplementary material — Table 7a [file KGMI_A_2587964_SM5173.xlsx]

## Sheet: Sheet1
Phenotypic data	Microorganism	Correlation phenotype-microorganism (pvalue)	Metabolite	Correlation phenotype-metabolite (pvalue)	Correlation microorganism-metabolite (pvalue)
Abdominal_Sac	dj__Lactobacillus_timonensis	0.81 (0.050)	dj_.AconAcidCarboxylic.Acids	-0.86 (0.024)	-0.94 (0.002)
Abdominal_Sac	dj__Lactobacillus_timonensis	0.81 (0.050)	dj_.CE.15.1Cholesterol.Esters	-0.80 (0.030)	-0.79 (0.036)
Abdominal_Sac	dj__Lactobacillus_timonensis	0.81 (0.050)	dj_.DG.16.0_20.3Diacylglycerols	-0.96 (0.000)	-0.78 (0.038)
Abdominal_Sac	dj__Lactobacillus_timonensis	0.81 (0.050)	dj_.DG.18.1_20.2Diacylglycerols	-0.94 (0.002)	-0.88 (0.008)
Abdominal_Sac	dj__Lactobacillus_timonensis	0.81 (0.050)	dj_.DG.O.14.0_18.2Diacylglycerols	-0.81 (0.028)	-0.80 (0.029)
Abdominal_Sac	dj__Lactobacillus_timonensis	0.81 (0.050)	dj_.PA.18.0_18.1Phosphatidic.Acids	-0.89 (0.012)	-0.85 (0.016)
Abdominal_Sac	dj__Lactobacillus_timonensis	0.81 (0.050)	dj_.SPB.d14.0Sphingoid.Bases	-0.89 (0.012)	-0.85 (0.016)
Abdominal_Sac	dj__Lactobacillus_timonensis	0.81 (0.050)	dj_.SPB.d16.0Sphingoid.Bases	-0.82 (0.034)	-0.85 (0.016)
Abdominal_Sac	dj__Lactobacillus_timonensis	0.81 (0.050)	dj_.TG.16.0_35.3Triacylglycerols	-0.80 (0.030)	-0.84 (0.019)
Abdominal_Sac	dj__Lactobacillus_timonensis	0.81 (0.050)	dj_.TG.16.0_37.3Triacylglycerols	-0.80 (0.030)	-0.79 (0.036)
Abdominal_Sac	dj__Lactobacillus_timonensis	0.81 (0.050)	dj_.TG.16.0_38.7Triacylglycerols	-0.80 (0.030)	-0.79 (0.036)
Abdominal_Sac	dj__Lactobacillus_timonensis	0.81 (0.050)	dj_.TG.16.1_36.3Triacylglycerols	-0.90 (0.006)	-0.79 (0.033)
Abdominal_Sac	dj__Lactobacillus_timonensis	0.81 (0.050)	dj_.TG.17.1_34.2Triacylglycerols	-0.80 (0.030)	-0.89 (0.007)
Abdominal_Sac	dj__Lactobacillus_timonensis	0.81 (0.050)	dj_.TG.17.2_38.6Triacylglycerols	-0.80 (0.030)	-0.84 (0.019)
Abdominal_Sac	dj__Lactobacillus_timonensis	0.81 (0.050)	dj_.TG.18.1_28.1Triacylglycerols	-0.85 (0.014)	-0.76 (0.046)
Abdominal_Sac	dj__Lactobacillus_timonensis	0.81 (0.050)	dj_.TG.18.1_33.2Triacylglycerols	-0.78 (0.039)	-0.80 (0.029)
Abdominal_Sac	dj__Lactobacillus_timonensis	0.81 (0.050)	dj_.TG.18.1_35.3Triacylglycerols	-0.77 (0.041)	-0.82 (0.024)
Abdominal_Sac	dj__Lactobacillus_timonensis	0.81 (0.050)	dj_.TG.18.2_30.1Triacylglycerols	-0.90 (0.006)	-0.79 (0.033)
Abdominal_Sac	dj__Lactobacillus_timonensis	0.81 (0.050)	dj_.TG.18.2_36.0Triacylglycerols	-0.80 (0.030)	-0.84 (0.019)
Abdominal_Sac	dj__Lactobacillus_timonensis	0.81 (0.050)	dj_.TG.18.2_36.2Triacylglycerols	-0.90 (0.006)	-0.79 (0.033)
Abdominal_Sac	dj__Lactobacillus_timonensis	0.81 (0.050)	dj_.TG.18.3_36.1Triacylglycerols	-0.80 (0.030)	-0.89 (0.007)
Abdominal_Sac	il__Lactobacillus_johnsonii	0.79 (0.048)	bi_.PE.44.11Phosphatidylethanolamines	-1.00 (0.017)	-0.89 (0.033)
Abdominal_Sac	il__Lactobacillus_johnsonii	0.79 (0.048)	bi_.TCDCABile.Acids	1.00 (0.017)	0.89 (0.033)
Abdominal_Sac	il__Lactobacillus_johnsonii	0.79 (0.048)	dj_.CarnosineAminoacids.Related	-0.89 (0.012)	-0.93 (0.002)
Abdominal_Sac	il__Lactobacillus_johnsonii	0.79 (0.048)	dj_.CortisoneHormones	0.79 (0.033)	0.80 (0.018)
Abdominal_Sac	il__Lactobacillus_johnsonii	0.79 (0.048)	dj_.DG.14.1_18.1Diacylglycerols	-0.86 (0.024)	-0.79 (0.028)
Abdominal_Sac	il__Lactobacillus_johnsonii	0.79 (0.048)	dj_.DG.16.0_20.3Diacylglycerols	-0.96 (0.000)	-0.76 (0.030)
Abdominal_Sac	il__Lactobacillus_johnsonii	0.79 (0.048)	dj_.DG.16.1_18.1Diacylglycerols	-0.86 (0.024)	-0.76 (0.037)
Abdominal_Sac	il__Lactobacillus_johnsonii	0.79 (0.048)	dj_.DG.16.1_18.2Diacylglycerols	-0.89 (0.012)	-0.74 (0.046)
Abdominal_Sac	il__Lactobacillus_johnsonii	0.79 (0.048)	dj_.DG.18.1_20.0Diacylglycerols	-0.85 (0.015)	-0.71 (0.050)
Abdominal_Sac	il__Lactobacillus_johnsonii	0.79 (0.048)	dj_.DG.18.1_20.1Diacylglycerols	-0.93 (0.003)	-0.78 (0.022)
Abdominal_Sac	il__Lactobacillus_johnsonii	0.79 (0.048)	dj_.DG.18.1_22.5Diacylglycerols	-0.87 (0.012)	-0.78 (0.023)
Abdominal_Sac	il__Lactobacillus_johnsonii	0.79 (0.048)	dj_.DG.18.2_20.0Diacylglycerols	-0.85 (0.016)	-0.73 (0.040)
Abdominal_Sac	il__Lactobacillus_johnsonii	0.79 (0.048)	dj_.DG.18.3_18.3Diacylglycerols	-0.87 (0.012)	-0.79 (0.021)
Abdominal_Sac	il__Lactobacillus_johnsonii	0.79 (0.048)	dj_.GDCABile.Acids	-0.79 (0.035)	-0.76 (0.028)
Abdominal_Sac	il__Lactobacillus_johnsonii	0.79 (0.048)	dj_.MG.16.1Monoacylglycerols	-0.93 (0.007)	-0.83 (0.015)
Abdominal_Sac	il__Lactobacillus_johnsonii	0.79 (0.048)	dj_.PA.17.2_18.1Phosphatidic.Acids	-0.87 (0.012)	-0.76 (0.028)
Abdominal_Sac	il__Lactobacillus_johnsonii	0.79 (0.048)	dj_.PA.18.1_18.1Phosphatidic.Acids	-0.85 (0.015)	-0.81 (0.016)
Abdominal_Sac	il__Lactobacillus_johnsonii	0.79 (0.048)	dj_.PA.18.1_22.3Phosphatidic.Acids	-0.78 (0.039)	-0.73 (0.039)
Abdominal_Sac	il__Lactobacillus_johnsonii	0.79 (0.048)	dj_.TG.20.4_32.2Triacylglycerols	-0.87 (0.012)	-0.79 (0.021)
Abdominal_Sac	il__Lactobacillus_johnsonii	0.79 (0.048)	dj_.TG.20.4_36.2Triacylglycerols	-0.85 (0.015)	-0.83 (0.011)
Abdominal_Sac	il__Lactobacillus_johnsonii	0.79 (0.048)	dj_.TG.20.4_36.3Triacylglycerols	-0.87 (0.012)	-0.79 (0.021)
Abdominal_Sac	il__Lactobacillus_timonensis	0.77 (0.041)	bi_.beta.AlaBiogenic.Amines	-1.00 (0.017)	-0.90 (0.015)
Abdominal_Sac	il__Lactobacillus_timonensis	0.77 (0.041)	bi_.LPE.P.22.5Phosphatidylethanolamines	0.89 (0.041)	0.86 (0.029)
Abdominal_Sac	il__Lactobacillus_timonensis	0.77 (0.041)	bi_.PE.44.11Phosphatidylethanolamines	-1.00 (0.017)	-0.99 (0.000)
Abdominal_Sac	il__Lactobacillus_timonensis	0.77 (0.041)	bi_.TCDCABile.Acids	1.00 (0.017)	0.99 (0.000)
Abdominal_Sac	il__Lactobacillus_timonensis	0.77 (0.041)	dj_.AconAcidCarboxylic.Acids	-0.86 (0.024)	-0.76 (0.028)
Abdominal_Sac	il__Lactobacillus_timonensis	0.77 (0.041)	dj_.C8Acylcarnitines	-0.90 (0.006)	-0.74 (0.037)
Abdominal_Sac	il__Lactobacillus_timonensis	0.77 (0.041)	dj_.CarnosineAminoacids.Related	-0.89 (0.012)	-0.83 (0.011)
Abdominal_Sac	il__Lactobacillus_timonensis	0.77 (0.041)	dj_.CortisoneHormones	0.79 (0.033)	0.91 (0.002)
Abdominal_Sac	il__Lactobacillus_timonensis	0.77 (0.041)	dj_.DG.14.0_18.1Diacylglycerols	-0.85 (0.015)	-0.75 (0.032)
Abdominal_Sac	il__Lactobacillus_timonensis	0.77 (0.041)	dj_.DG.14.0_18.2Diacylglycerols	-0.79 (0.048)	-0.71 (0.050)
Abdominal_Sac	il__Lactobacillus_timonensis	0.77 (0.041)	dj_.DG.14.1_18.1Diacylglycerols	-0.86 (0.024)	-0.90 (0.002)
Abdominal_Sac	il__Lactobacillus_timonensis	0.77 (0.041)	dj_.DG.16.0_16.1Diacylglycerols	-0.85 (0.015)	-0.75 (0.032)
Abdominal_Sac	il__Lactobacillus_timonensis	0.77 (0.041)	dj_.DG.16.0_18.2Diacylglycerols	-0.79 (0.048)	-0.71 (0.050)
Abdominal_Sac	il__Lactobacillus_timonensis	0.77 (0.041)	dj_.DG.16.0_20.3Diacylglycerols	-0.96 (0.000)	-0.90 (0.002)
Abdominal_Sac	il__Lactobacillus_timonensis	0.77 (0.041)	dj_.DG.16.1_18.1Diacylglycerols	-0.86 (0.024)	-0.76 (0.030)
Abdominal_Sac	il__Lactobacillus_timonensis	0.77 (0.041)	dj_.DG.18.1_18.1Diacylglycerols	-0.86 (0.024)	-0.81 (0.016)
Abdominal_Sac	il__Lactobacillus_timonensis	0.77 (0.041)	dj_.DG.18.1_18.2Diacylglycerols	-0.82 (0.034)	-0.88 (0.004)
Abdominal_Sac	il__Lactobacillus_timonensis	0.77 (0.041)	dj_.DG.18.1_20.0Diacylglycerols	-0.85 (0.015)	-0.75 (0.032)
Abdominal_Sac	il__Lactobacillus_timonensis	0.77 (0.041)	dj_.DG.18.1_20.1Diacylglycerols	-0.93 (0.003)	-0.85 (0.008)
Abdominal_Sac	il__Lactobacillus_timonensis	0.77 (0.041)	dj_.DG.18.1_20.2Diacylglycerols	-0.94 (0.002)	-0.83 (0.010)
Abdominal_Sac	il__Lactobacillus_timonensis	0.77 (0.041)	dj_.DG.18.1_20.3Diacylglycerols	-0.79 (0.048)	-0.71 (0.050)
Abdominal_Sac	il__Lactobacillus_timonensis	0.77 (0.041)	dj_.DG.18.1_22.5Diacylglycerols	-0.87 (0.012)	-0.84 (0.009)
Abdominal_Sac	il__Lactobacillus_timonensis	0.77 (0.041)	dj_.DG.18.2_18.3Diacylglycerols	-0.79 (0.048)	-0.71 (0.050)
Abdominal_Sac	il__Lactobacillus_timonensis	0.77 (0.041)	dj_.DG.18.2_20.0Diacylglycerols	-0.85 (0.016)	-0.85 (0.008)
Abdominal_Sac	il__Lactobacillus_timonensis	0.77 (0.041)	dj_.DG.18.3_18.3Diacylglycerols	-0.87 (0.012)	-0.86 (0.006)
Abdominal_Sac	il__Lactobacillus_timonensis	0.77 (0.041)	dj_.DG.O.14.0_18.2Diacylglycerols	-0.81 (0.028)	-0.78 (0.022)
Abdominal_Sac	il__Lactobacillus_timonensis	0.77 (0.041)	dj_.DG.O.18.2_18.2Diacylglycerols	-0.85 (0.015)	-0.75 (0.032)
Abdominal_Sac	il__Lactobacillus_timonensis	0.77 (0.041)	dj_.GDCABile.Acids	-0.79 (0.035)	-0.81 (0.016)
Abdominal_Sac	il__Lactobacillus_timonensis	0.77 (0.041)	dj_.MG.16.1Monoacylglycerols	-0.93 (0.007)	-0.76 (0.030)
Abdominal_Sac	il__Lactobacillus_timonensis	0.77 (0.041)	dj_.MG.20.1Monoacylglycerols	-0.86 (0.024)	-0.81 (0.016)
Abdominal_Sac	il__Lactobacillus_timonensis	0.77 (0.041)	dj_.MG.22.2Monoacylglycerols	-0.93 (0.007)	-0.71 (0.050)
Abdominal_Sac	il__Lactobacillus_timonensis	0.77 (0.041)	dj_.MG.22.6Monoacylglycerols	-0.96 (0.000)	-0.75 (0.032)
Abdominal_Sac	il__Lactobacillus_timonensis	0.77 (0.041)	dj_.PA.17.2_18.1Phosphatidic.Acids	-0.87 (0.012)	-0.81 (0.016)
Abdominal_Sac	il__Lactobacillus_timonensis	0.77 (0.041)	dj_.PA.18.1_18.1Phosphatidic.Acids	-0.85 (0.015)	-0.75 (0.032)
Abdominal_Sac	il__Lactobacillus_timonensis	0.77 (0.041)	dj_.TG.16.0_35.3Triacylglycerols	-0.80 (0.030)	-0.84 (0.009)
Abdominal_Sac	il__Lactobacillus_timonensis	0.77 (0.041)	dj_.TG.16.1_36.3Triacylglycerols	-0.90 (0.006)	-0.79 (0.021)
Abdominal_Sac	il__Lactobacillus_timonensis	0.77 (0.041)	dj_.TG.17.1_34.2Triacylglycerols	-0.80 (0.030)	-0.84 (0.009)
Abdominal_Sac	il__Lactobacillus_timonensis	0.77 (0.041)	dj_.TG.17.2_38.6Triacylglycerols	-0.80 (0.030)	-0.84 (0.009)
Abdominal_Sac	il__Lactobacillus_timonensis	0.77 (0.041)	dj_.TG.18.1_36.4Triacylglycerols	-0.85 (0.015)	-0.75 (0.032)
Abdominal_Sac	il__Lactobacillus_timonensis	0.77 (0.041)	dj_.TG.18.2_30.1Triacylglycerols	-0.90 (0.006)	-0.79 (0.021)
Abdominal_Sac	il__Lactobacillus_timonensis	0.77 (0.041)	dj_.TG.18.2_35.1Triacylglycerols	-0.81 (0.028)	-0.78 (0.022)
Abdominal_Sac	il__Lactobacillus_timonensis	0.77 (0.041)	dj_.TG.18.2_36.0Triacylglycerols	-0.80 (0.030)	-0.84 (0.009)
Abdominal_Sac	il__Lactobacillus_timonensis	0.77 (0.041)	dj_.TG.18.2_36.2Triacylglycerols	-0.90 (0.006)	-0.79 (0.021)
Abdominal_Sac	il__Lactobacillus_timonensis	0.77 (0.041)	dj_.TG.18.2_36.4Triacylglycerols	-0.85 (0.015)	-0.75 (0.032)
Abdominal_Sac	il__Lactobacillus_timonensis	0.77 (0.041)	dj_.TG.18.3_36.1Triacylglycerols	-0.80 (0.030)	-0.84 (0.009)
Abdominal_Sac	il__Lactobacillus_timonensis	0.77 (0.041)	dj_.TG.18.3_36.3Triacylglycerols	-0.85 (0.015)	-0.75 (0.032)
Abdominal_Sac	il__Lactobacillus_timonensis	0.77 (0.041)	dj_.TG.20.4_32.2Triacylglycerols	-0.87 (0.012)	-0.86 (0.006)
Abdominal_Sac	il__Lactobacillus_timonensis	0.77 (0.041)	dj_.TG.20.4_36.2Triacylglycerols	-0.85 (0.015)	-0.80 (0.017)
Abdominal_Sac	il__Lactobacillus_timonensis	0.77 (0.041)	dj_.TG.20.4_36.3Triacylglycerols	-0.87 (0.012)	-0.86 (0.006)
Abdominal_Sac	il__Lactococcus_raffinolactis	0.80 (0.030)	dj_.CarnosineAminoacids.Related	-0.89 (0.012)	-0.73 (0.039)
Abdominal_Sac	il__Lactococcus_raffinolactis	0.80 (0.030)	dj_.DG.16.1_18.1Diacylglycerols	-0.86 (0.024)	-0.73 (0.039)
Abdominal_Sac	il__Lactococcus_raffinolactis	0.80 (0.030)	dj_.DG.16.1_18.2Diacylglycerols	-0.89 (0.012)	-0.76 (0.027)
Abdominal_Sac	il__Lactococcus_raffinolactis	0.80 (0.030)	dj_.MG.16.1Monoacylglycerols	-0.93 (0.007)	-0.76 (0.027)
Abdominal_Sac	il__Lactococcus_raffinolactis	0.80 (0.030)	dj_.TG.18.1_35.2Triacylglycerols	-0.86 (0.012)	-0.77 (0.026)
Abdominal_Sac	il__Lactococcus_raffinolactis	0.80 (0.030)	dj_.TG.18.1_35.3Triacylglycerols	-0.77 (0.041)	-0.77 (0.026)
Abdominal_Sac	il__Romboutsia_timonensis	0.89 (0.012)	bi_.beta.AlaBiogenic.Amines	-1.00 (0.017)	-0.89 (0.033)
Abdominal_Sac	il__Romboutsia_timonensis	0.89 (0.012)	bi_.PE.44.11Phosphatidylethanolamines	-1.00 (0.017)	-0.89 (0.033)
Abdominal_Sac	il__Romboutsia_timonensis	0.89 (0.012)	bi_.TCDCABile.Acids	1.00 (0.017)	0.89 (0.033)
Abdominal_Sac	il__Romboutsia_timonensis	0.89 (0.012)	dj_.AconAcidCarboxylic.Acids	-0.86 (0.024)	-0.91 (0.002)
Abdominal_Sac	il__Romboutsia_timonensis	0.89 (0.012)	dj_.C10Acylcarnitines	-0.83 (0.021)	-0.83 (0.011)
Abdominal_Sac	il__Romboutsia_timonensis	0.89 (0.012)	dj_.C8Acylcarnitines	-0.90 (0.006)	-0.90 (0.002)
Abdominal_Sac	il__Romboutsia_timonensis	0.89 (0.012)	dj_.CE.15.1Cholesterol.Esters	-0.80 (0.030)	-0.76 (0.027)
Abdominal_Sac	il__Romboutsia_timonensis	0.89 (0.012)	dj_.CortisoneHormones	0.79 (0.033)	0.87 (0.005)
Abdominal_Sac	il__Romboutsia_timonensis	0.89 (0.012)	dj_.DG.14.0_18.1Diacylglycerols	-0.85 (0.015)	-0.85 (0.007)
Abdominal_Sac	il__Romboutsia_timonensis	0.89 (0.012)	dj_.DG.14.0_18.2Diacylglycerols	-0.79 (0.048)	-0.86 (0.011)
Abdominal_Sac	il__Romboutsia_timonensis	0.89 (0.012)	dj_.DG.14.1_18.1Diacylglycerols	-0.86 (0.024)	-0.86 (0.011)
Abdominal_Sac	il__Romboutsia_timonensis	0.89 (0.012)	dj_.DG.16.0_16.1Diacylglycerols	-0.85 (0.015)	-0.85 (0.007)
Abdominal_Sac	il__Romboutsia_timonensis	0.89 (0.012)	dj_.DG.16.0_18.1Diacylglycerols	-0.86 (0.024)	-0.86 (0.011)
Abdominal_Sac	il__Romboutsia_timonensis	0.89 (0.012)	dj_.DG.16.0_18.2Diacylglycerols	-0.79 (0.048)	-0.86 (0.011)
Abdominal_Sac	il__Romboutsia_timonensis	0.89 (0.012)	dj_.DG.16.0_20.3Diacylglycerols	-0.96 (0.000)	-0.95 (0.000)
Abdominal_Sac	il__Romboutsia_timonensis	0.89 (0.012)	dj_.DG.16.1_18.0Diacylglycerols	-0.82 (0.025)	-0.81 (0.016)
Abdominal_Sac	il__Romboutsia_timonensis	0.89 (0.012)	dj_.DG.16.1_18.1Diacylglycerols	-0.86 (0.024)	-0.76 (0.037)
Abdominal_Sac	il__Romboutsia_timonensis	0.89 (0.012)	dj_.DG.16.1_18.2Diacylglycerols	-0.89 (0.012)	-0.79 (0.028)
Abdominal_Sac	il__Romboutsia_timonensis	0.89 (0.012)	dj_.DG.18.1_18.1Diacylglycerols	-0.86 (0.024)	-0.93 (0.002)
Abdominal_Sac	il__Romboutsia_timonensis	0.89 (0.012)	dj_.DG.18.1_18.2Diacylglycerols	-0.82 (0.034)	-0.90 (0.005)
Abdominal_Sac	il__Romboutsia_timonensis	0.89 (0.012)	dj_.DG.18.1_18.4Diacylglycerols	-0.77 (0.041)	-0.81 (0.014)
Abdominal_Sac	il__Romboutsia_timonensis	0.89 (0.012)	dj_.DG.18.1_20.0Diacylglycerols	-0.85 (0.015)	-0.83 (0.011)
Abdominal_Sac	il__Romboutsia_timonensis	0.89 (0.012)	dj_.DG.18.1_20.1Diacylglycerols	-0.93 (0.003)	-0.90 (0.002)
Abdominal_Sac	il__Romboutsia_timonensis	0.89 (0.012)	dj_.DG.18.1_20.2Diacylglycerols	-0.94 (0.002)	-0.99 (0.000)
Abdominal_Sac	il__Romboutsia_timonensis	0.89 (0.012)	dj_.DG.18.1_20.3Diacylglycerols	-0.79 (0.048)	-0.86 (0.011)
Abdominal_Sac	il__Romboutsia_timonensis	0.89 (0.012)	dj_.DG.18.1_22.5Diacylglycerols	-0.87 (0.012)	-0.86 (0.007)
Abdominal_Sac	il__Romboutsia_timonensis	0.89 (0.012)	dj_.DG.18.2_18.3Diacylglycerols	-0.79 (0.048)	-0.86 (0.011)
Abdominal_Sac	il__Romboutsia_timonensis	0.89 (0.012)	dj_.DG.18.2_20.0Diacylglycerols	-0.85 (0.016)	-0.86 (0.006)
Abdominal_Sac	il__Romboutsia_timonensis	0.89 (0.012)	dj_.DG.18.3_18.3Diacylglycerols	-0.87 (0.012)	-0.86 (0.006)
Abdominal_Sac	il__Romboutsia_timonensis	0.89 (0.012)	dj_.DG.O.14.0_18.2Diacylglycerols	-0.81 (0.028)	-0.88 (0.004)
Abdominal_Sac	il__Romboutsia_timonensis	0.89 (0.012)	dj_.DG.O.18.2_18.2Diacylglycerols	-0.85 (0.015)	-0.85 (0.007)
Abdominal_Sac	il__Romboutsia_timonensis	0.89 (0.012)	dj_.GDCABile.Acids	-0.79 (0.035)	-0.81 (0.014)
Abdominal_Sac	il__Romboutsia_timonensis	0.89 (0.012)	dj_.MG.16.1Monoacylglycerols	-0.93 (0.007)	-0.79 (0.028)
Abdominal_Sac	il__Romboutsia_timonensis	0.89 (0.012)	dj_.MG.20.1Monoacylglycerols	-0.86 (0.024)	-0.93 (0.002)
Abdominal_Sac	il__Romboutsia_timonensis	0.89 (0.012)	dj_.MG.22.2Monoacylglycerols	-0.93 (0.007)	-0.88 (0.007)
Abdominal_Sac	il__Romboutsia_timonensis	0.89 (0.012)	dj_.MG.22.6Monoacylglycerols	-0.96 (0.000)	-0.90 (0.002)
Abdominal_Sac	il__Romboutsia_timonensis	0.89 (0.012)	dj_.PA.17.2_18.1Phosphatidic.Acids	-0.87 (0.012)	-0.84 (0.010)
Abdominal_Sac	il__Romboutsia_timonensis	0.89 (0.012)	dj_.PA.18.1_18.1Phosphatidic.Acids	-0.85 (0.015)	-0.73 (0.039)
Abdominal_Sac	il__Romboutsia_timonensis	0.89 (0.012)	dj_.PA.18.1_22.3Phosphatidic.Acids	-0.78 (0.039)	-0.73 (0.039)
Abdominal_Sac	il__Romboutsia_timonensis	0.89 (0.012)	dj_.PE.P.20.0.20.5Phosphatidylethanolamines	-0.93 (0.003)	-0.85 (0.007)
Abdominal_Sac	il__Romboutsia_timonensis	0.89 (0.012)	dj_.SPB.d14.0Sphingoid.Bases	-0.89 (0.012)	-0.86 (0.011)
Abdominal_Sac	il__Romboutsia_timonensis	0.89 (0.012)	dj_.SPB.d16.0Sphingoid.Bases	-0.82 (0.034)	-0.88 (0.007)
Abdominal_Sac	il__Romboutsia_timonensis	0.89 (0.012)	dj_.TG.16.0_34.3Triacylglycerols	-0.78 (0.038)	-0.83 (0.011)
Abdominal_Sac	il__Romboutsia_timonensis	0.89 (0.012)	dj_.TG.16.0_35.3Triacylglycerols	-0.80 (0.030)	-0.85 (0.008)
Abdominal_Sac	il__Romboutsia_timonensis	0.89 (0.012)	dj_.TG.16.0_37.3Triacylglycerols	-0.80 (0.030)	-0.76 (0.027)
Abdominal_Sac	il__Romboutsia_timonensis	0.89 (0.012)	dj_.TG.16.0_38.7Triacylglycerols	-0.80 (0.030)	-0.76 (0.027)
Abdominal_Sac	il__Romboutsia_timonensis	0.89 (0.012)	dj_.TG.16.1_34.3Triacylglycerols	-0.83 (0.021)	-0.87 (0.005)
Abdominal_Sac	il__Romboutsia_timonensis	0.89 (0.012)	dj_.TG.16.1_36.3Triacylglycerols	-0.90 (0.006)	-0.95 (0.000)
Abdominal_Sac	il__Romboutsia_timonensis	0.89 (0.012)	dj_.TG.16.1_36.4Triacylglycerols	-0.86 (0.024)	-0.86 (0.011)
Abdominal_Sac	il__Romboutsia_timonensis	0.89 (0.012)	dj_.TG.17.1_34.2Triacylglycerols	-0.80 (0.030)	-0.87 (0.005)
Abdominal_Sac	il__Romboutsia_timonensis	0.89 (0.012)	dj_.TG.17.2_38.6Triacylglycerols	-0.80 (0.030)	-0.85 (0.008)
Abdominal_Sac	il__Romboutsia_timonensis	0.89 (0.012)	dj_.TG.18.0_36.3Triacylglycerols	-0.83 (0.021)	-0.83 (0.011)
Abdominal_Sac	il__Romboutsia_timonensis	0.89 (0.012)	dj_.TG.18.1_26.0Triacylglycerols	-0.81 (0.028)	-0.71 (0.049)
Abdominal_Sac	il__Romboutsia_timonensis	0.89 (0.012)	dj_.TG.18.1_28.1Triacylglycerols	-0.85 (0.014)	-0.90 (0.002)
Abdominal_Sac	il__Romboutsia_timonensis	0.89 (0.012)	dj_.TG.18.1_33.2Triacylglycerols	-0.78 (0.039)	-0.76 (0.030)
Abdominal_Sac	il__Romboutsia_timonensis	0.89 (0.012)	dj_.TG.18.1_34.3Triacylglycerols	-0.86 (0.024)	-0.86 (0.011)
Abdominal_Sac	il__Romboutsia_timonensis	0.89 (0.012)	dj_.TG.18.1_35.2Triacylglycerols	-0.86 (0.012)	-0.72 (0.045)
Abdominal_Sac	il__Romboutsia_timonensis	0.89 (0.012)	dj_.TG.18.1_36.2Triacylglycerols	-0.83 (0.021)	-0.87 (0.005)
Abdominal_Sac	il__Romboutsia_timonensis	0.89 (0.012)	dj_.TG.18.1_36.3Triacylglycerols	-0.83 (0.021)	-0.87 (0.005)
Abdominal_Sac	il__Romboutsia_timonensis	0.89 (0.012)	dj_.TG.18.1_36.4Triacylglycerols	-0.85 (0.015)	-0.85 (0.007)
Abdominal_Sac	il__Romboutsia_timonensis	0.89 (0.012)	dj_.TG.18.2_30.1Triacylglycerols	-0.90 (0.006)	-0.95 (0.000)
Abdominal_Sac	il__Romboutsia_timonensis	0.89 (0.012)	dj_.TG.18.2_32.2Triacylglycerols	-0.83 (0.021)	-0.87 (0.005)
Abdominal_Sac	il__Romboutsia_timonensis	0.89 (0.012)	dj_.TG.18.2_34.2Triacylglycerols	-0.83 (0.021)	-0.87 (0.005)
Abdominal_Sac	il__Romboutsia_timonensis	0.89 (0.012)	dj_.TG.18.2_35.1Triacylglycerols	-0.81 (0.028)	-0.85 (0.008)
Abdominal_Sac	il__Romboutsia_timonensis	0.89 (0.012)	dj_.TG.18.2_36.0Triacylglycerols	-0.80 (0.030)	-0.85 (0.008)
Abdominal_Sac	il__Romboutsia_timonensis	0.89 (0.012)	dj_.TG.18.2_36.2Triacylglycerols	-0.90 (0.006)	-0.95 (0.000)
Abdominal_Sac	il__Romboutsia_timonensis	0.89 (0.012)	dj_.TG.18.2_36.3Triacylglycerols	-0.83 (0.021)	-0.87 (0.005)
Abdominal_Sac	il__Romboutsia_timonensis	0.89 (0.012)	dj_.TG.18.2_36.4Triacylglycerols	-0.85 (0.015)	-0.85 (0.007)
Abdominal_Sac	il__Romboutsia_timonensis	0.89 (0.012)	dj_.TG.18.2_36.5Triacylglycerols	-0.83 (0.021)	-0.87 (0.005)
Abdominal_Sac	il__Romboutsia_timonensis	0.89 (0.012)	dj_.TG.18.3_36.1Triacylglycerols	-0.80 (0.030)	-0.87 (0.005)
Abdominal_Sac	il__Romboutsia_timonensis	0.89 (0.012)	dj_.TG.18.3_36.3Triacylglycerols	-0.85 (0.015)	-0.85 (0.007)
Abdominal_Sac	il__Romboutsia_timonensis	0.89 (0.012)	dj_.TG.20.1_34.2Triacylglycerols	-0.81 (0.028)	-0.71 (0.049)
Abdominal_Sac	il__Romboutsia_timonensis	0.89 (0.012)	dj_.TG.20.4_32.2Triacylglycerols	-0.87 (0.012)	-0.86 (0.006)
Abdominal_Sac	il__Romboutsia_timonensis	0.89 (0.012)	dj_.TG.20.4_36.2Triacylglycerols	-0.85 (0.015)	-0.76 (0.030)
Abdominal_Sac	il__Romboutsia_timonensis	0.89 (0.012)	dj_.TG.20.4_36.3Triacylglycerols	-0.87 (0.012)	-0.86 (0.006)
Abdominal_Sac	jm__Bifidobacterium_animalis	0.88 (0.021)	bi_.beta.AlaBiogenic.Amines	-1.00 (0.017)	-0.85 (0.034)
Abdominal_Sac	jm__Bifidobacterium_animalis	0.88 (0.021)	bi_.HipAcidCarboxylic.Acids	-1.00 (0.017)	-0.85 (0.034)
Abdominal_Sac	jm__Bifidobacterium_animalis	0.88 (0.021)	bi_.LPE.P.22.5Phosphatidylethanolamines	0.89 (0.041)	1.00 (0.000)
Abdominal_Sac	jm__Bifidobacterium_animalis	0.88 (0.021)	bi_.PE.44.11Phosphatidylethanolamines	-1.00 (0.017)	-0.85 (0.034)
Abdominal_Sac	jm__Bifidobacterium_animalis	0.88 (0.021)	bi_.TCDCABile.Acids	1.00 (0.017)	0.85 (0.034)
Abdominal_Sac	jm__Bifidobacterium_animalis	0.88 (0.021)	dj_.C10Acylcarnitines	-0.83 (0.021)	-0.78 (0.041)
Abdominal_Sac	jm__Bifidobacterium_animalis	0.88 (0.021)	dj_.C8Acylcarnitines	-0.90 (0.006)	-0.78 (0.041)
Abdominal_Sac	jm__Bifidobacterium_animalis	0.88 (0.021)	dj_.CarnosineAminoacids.Related	-0.89 (0.012)	-0.81 (0.028)
Abdominal_Sac	jm__Bifidobacterium_animalis	0.88 (0.021)	dj_.CortisoneHormones	0.79 (0.033)	0.80 (0.033)
Abdominal_Sac	jm__Bifidobacterium_animalis	0.88 (0.021)	dj_.DG.14.0_18.1Diacylglycerols	-0.85 (0.015)	-0.86 (0.013)
Abdominal_Sac	jm__Bifidobacterium_animalis	0.88 (0.021)	dj_.DG.14.1_18.1Diacylglycerols	-0.86 (0.024)	-0.87 (0.012)
Abdominal_Sac	jm__Bifidobacterium_animalis	0.88 (0.021)	dj_.DG.16.0_16.1Diacylglycerols	-0.85 (0.015)	-0.86 (0.013)
Abdominal_Sac	jm__Bifidobacterium_animalis	0.88 (0.021)	dj_.DG.16.0_18.1Diacylglycerols	-0.86 (0.024)	-0.79 (0.035)
Abdominal_Sac	jm__Bifidobacterium_animalis	0.88 (0.021)	dj_.DG.16.0_20.3Diacylglycerols	-0.96 (0.000)	-0.86 (0.013)
Abdominal_Sac	jm__Bifidobacterium_animalis	0.88 (0.021)	dj_.DG.16.1_18.0Diacylglycerols	-0.82 (0.025)	-0.86 (0.013)
Abdominal_Sac	jm__Bifidobacterium_animalis	0.88 (0.021)	dj_.DG.16.1_18.1Diacylglycerols	-0.86 (0.024)	-0.91 (0.005)
Abdominal_Sac	jm__Bifidobacterium_animalis	0.88 (0.021)	dj_.DG.16.1_18.2Diacylglycerols	-0.89 (0.012)	-0.87 (0.012)
Abdominal_Sac	jm__Bifidobacterium_animalis	0.88 (0.021)	dj_.DG.18.1_18.2Diacylglycerols	-0.82 (0.034)	-0.79 (0.035)
Abdominal_Sac	jm__Bifidobacterium_animalis	0.88 (0.021)	dj_.DG.18.1_18.4Diacylglycerols	-0.77 (0.041)	-0.84 (0.019)
Abdominal_Sac	jm__Bifidobacterium_animalis	0.88 (0.021)	dj_.DG.18.1_20.0Diacylglycerols	-0.85 (0.015)	-0.86 (0.013)
Abdominal_Sac	jm__Bifidobacterium_animalis	0.88 (0.021)	dj_.DG.18.1_20.1Diacylglycerols	-0.93 (0.003)	-0.86 (0.013)
Abdominal_Sac	jm__Bifidobacterium_animalis	0.88 (0.021)	dj_.DG.18.1_20.2Diacylglycerols	-0.94 (0.002)	-0.78 (0.041)
Abdominal_Sac	jm__Bifidobacterium_animalis	0.88 (0.021)	dj_.DG.18.2_20.0Diacylglycerols	-0.85 (0.016)	-0.84 (0.019)
Abdominal_Sac	jm__Bifidobacterium_animalis	0.88 (0.021)	dj_.DG.O.18.2_18.2Diacylglycerols	-0.85 (0.015)	-0.86 (0.013)
Abdominal_Sac	jm__Bifidobacterium_animalis	0.88 (0.021)	dj_.MG.16.1Monoacylglycerols	-0.93 (0.007)	-0.77 (0.044)
Abdominal_Sac	jm__Bifidobacterium_animalis	0.88 (0.021)	dj_.MG.22.2Monoacylglycerols	-0.93 (0.007)	-0.79 (0.035)
Abdominal_Sac	jm__Bifidobacterium_animalis	0.88 (0.021)	dj_.MG.22.6Monoacylglycerols	-0.96 (0.000)	-0.86 (0.013)
Abdominal_Sac	jm__Bifidobacterium_animalis	0.88 (0.021)	dj_.PA.18.1_22.3Phosphatidic.Acids	-0.78 (0.039)	-0.86 (0.013)
Abdominal_Sac	jm__Bifidobacterium_animalis	0.88 (0.021)	dj_.PE.P.20.0.20.5Phosphatidylethanolamines	-0.93 (0.003)	-0.86 (0.013)
Abdominal_Sac	jm__Bifidobacterium_animalis	0.88 (0.021)	dj_.TG.16.1_34.3Triacylglycerols	-0.83 (0.021)	-0.78 (0.041)
Abdominal_Sac	jm__Bifidobacterium_animalis	0.88 (0.021)	dj_.TG.16.1_36.3Triacylglycerols	-0.90 (0.006)	-0.78 (0.041)
Abdominal_Sac	jm__Bifidobacterium_animalis	0.88 (0.021)	dj_.TG.16.1_36.4Triacylglycerols	-0.86 (0.024)	-0.79 (0.035)
Abdominal_Sac	jm__Bifidobacterium_animalis	0.88 (0.021)	dj_.TG.18.0_36.3Triacylglycerols	-0.83 (0.021)	-0.78 (0.041)
Abdominal_Sac	jm__Bifidobacterium_animalis	0.88 (0.021)	dj_.TG.18.1_34.3Triacylglycerols	-0.86 (0.024)	-0.79 (0.035)
Abdominal_Sac	jm__Bifidobacterium_animalis	0.88 (0.021)	dj_.TG.18.1_35.2Triacylglycerols	-0.86 (0.012)	-0.83 (0.022)
Abdominal_Sac	jm__Bifidobacterium_animalis	0.88 (0.021)	dj_.TG.18.1_36.2Triacylglycerols	-0.83 (0.021)	-0.78 (0.041)
Abdominal_Sac	jm__Bifidobacterium_animalis	0.88 (0.021)	dj_.TG.18.1_36.3Triacylglycerols	-0.83 (0.021)	-0.78 (0.041)
Abdominal_Sac	jm__Bifidobacterium_animalis	0.88 (0.021)	dj_.TG.18.1_36.4Triacylglycerols	-0.85 (0.015)	-0.86 (0.013)
Abdominal_Sac	jm__Bifidobacterium_animalis	0.88 (0.021)	dj_.TG.18.2_30.1Triacylglycerols	-0.90 (0.006)	-0.78 (0.041)
Abdominal_Sac	jm__Bifidobacterium_animalis	0.88 (0.021)	dj_.TG.18.2_32.2Triacylglycerols	-0.83 (0.021)	-0.78 (0.041)
Abdominal_Sac	jm__Bifidobacterium_animalis	0.88 (0.021)	dj_.TG.18.2_34.2Triacylglycerols	-0.83 (0.021)	-0.78 (0.041)
Abdominal_Sac	jm__Bifidobacterium_animalis	0.88 (0.021)	dj_.TG.18.2_36.2Triacylglycerols	-0.90 (0.006)	-0.78 (0.041)
Abdominal_Sac	jm__Bifidobacterium_animalis	0.88 (0.021)	dj_.TG.18.2_36.3Triacylglycerols	-0.83 (0.021)	-0.78 (0.041)
Abdominal_Sac	jm__Bifidobacterium_animalis	0.88 (0.021)	dj_.TG.18.2_36.4Triacylglycerols	-0.85 (0.015)	-0.86 (0.013)
Abdominal_Sac	jm__Bifidobacterium_animalis	0.88 (0.021)	dj_.TG.18.2_36.5Triacylglycerols	-0.83 (0.021)	-0.78 (0.041)
Abdominal_Sac	jm__Bifidobacterium_animalis	0.88 (0.021)	dj_.TG.18.3_36.3Triacylglycerols	-0.85 (0.015)	-0.86 (0.013)
Abdominal_Sac	jm__Lactobacillus_equicursoris	-0.89 (0.033)	dj_.AconAcidCarboxylic.Acids	-0.86 (0.024)	0.88 (0.008)
Abdominal_Sac	jm__Lactobacillus_equicursoris	-0.89 (0.033)	dj_.C10Acylcarnitines	-0.83 (0.021)	0.88 (0.008)
Abdominal_Sac	jm__Lactobacillus_equicursoris	-0.89 (0.033)	dj_.C8Acylcarnitines	-0.90 (0.006)	0.88 (0.008)
Abdominal_Sac	jm__Lactobacillus_equicursoris	-0.89 (0.033)	dj_.CortisoneHormones	0.79 (0.033)	-0.77 (0.041)
Abdominal_Sac	jm__Lactobacillus_equicursoris	-0.89 (0.033)	dj_.DG.14.0_18.1Diacylglycerols	-0.85 (0.015)	0.96 (0.000)
Abdominal_Sac	jm__Lactobacillus_equicursoris	-0.89 (0.033)	dj_.DG.14.0_18.2Diacylglycerols	-0.79 (0.048)	0.93 (0.007)
Abdominal_Sac	jm__Lactobacillus_equicursoris	-0.89 (0.033)	dj_.DG.14.1_18.1Diacylglycerols	-0.86 (0.024)	0.82 (0.034)
Abdominal_Sac	jm__Lactobacillus_equicursoris	-0.89 (0.033)	dj_.DG.16.0_16.1Diacylglycerols	-0.85 (0.015)	0.96 (0.000)
Abdominal_Sac	jm__Lactobacillus_equicursoris	-0.89 (0.033)	dj_.DG.16.0_18.1Diacylglycerols	-0.86 (0.024)	1.00 (0.000)
Abdominal_Sac	jm__Lactobacillus_equicursoris	-0.89 (0.033)	dj_.DG.16.0_18.2Diacylglycerols	-0.79 (0.048)	0.93 (0.007)
Abdominal_Sac	jm__Lactobacillus_equicursoris	-0.89 (0.033)	dj_.DG.16.0_20.3Diacylglycerols	-0.96 (0.000)	0.93 (0.003)
Abdominal_Sac	jm__Lactobacillus_equicursoris	-0.89 (0.033)	dj_.DG.16.1_18.0Diacylglycerols	-0.82 (0.025)	0.96 (0.000)
Abdominal_Sac	jm__Lactobacillus_equicursoris	-0.89 (0.033)	dj_.DG.16.1_18.1Diacylglycerols	-0.86 (0.024)	0.86 (0.024)
Abdominal_Sac	jm__Lactobacillus_equicursoris	-0.89 (0.033)	dj_.DG.16.1_18.2Diacylglycerols	-0.89 (0.012)	0.93 (0.007)
Abdominal_Sac	jm__Lactobacillus_equicursoris	-0.89 (0.033)	dj_.DG.18.1_18.1Diacylglycerols	-0.86 (0.024)	0.93 (0.007)
Abdominal_Sac	jm__Lactobacillus_equicursoris	-0.89 (0.033)	dj_.DG.18.1_18.2Diacylglycerols	-0.82 (0.034)	0.86 (0.024)
Abdominal_Sac	jm__Lactobacillus_equicursoris	-0.89 (0.033)	dj_.DG.18.1_18.4Diacylglycerols	-0.77 (0.041)	0.85 (0.016)
Abdominal_Sac	jm__Lactobacillus_equicursoris	-0.89 (0.033)	dj_.DG.18.1_20.0Diacylglycerols	-0.85 (0.015)	0.93 (0.003)
Abdominal_Sac	jm__Lactobacillus_equicursoris	-0.89 (0.033)	dj_.DG.18.1_20.1Diacylglycerols	-0.93 (0.003)	0.93 (0.003)
Abdominal_Sac	jm__Lactobacillus_equicursoris	-0.89 (0.033)	dj_.DG.18.1_20.2Diacylglycerols	-0.94 (0.002)	0.95 (0.001)
Abdominal_Sac	jm__Lactobacillus_equicursoris	-0.89 (0.033)	dj_.DG.18.1_20.3Diacylglycerols	-0.79 (0.048)	0.93 (0.007)
Abdominal_Sac	jm__Lactobacillus_equicursoris	-0.89 (0.033)	dj_.DG.18.1_22.5Diacylglycerols	-0.87 (0.012)	0.78 (0.040)
Abdominal_Sac	jm__Lactobacillus_equicursoris	-0.89 (0.033)	dj_.DG.18.2_18.3Diacylglycerols	-0.79 (0.048)	0.93 (0.007)
Abdominal_Sac	jm__Lactobacillus_equicursoris	-0.89 (0.033)	dj_.DG.18.2_20.0Diacylglycerols	-0.85 (0.016)	0.77 (0.041)
Abdominal_Sac	jm__Lactobacillus_equicursoris	-0.89 (0.033)	dj_.DG.18.3_18.3Diacylglycerols	-0.87 (0.012)	0.81 (0.028)
Abdominal_Sac	jm__Lactobacillus_equicursoris	-0.89 (0.033)	dj_.DG.O.14.0_18.2Diacylglycerols	-0.81 (0.028)	0.91 (0.005)
Abdominal_Sac	jm__Lactobacillus_equicursoris	-0.89 (0.033)	dj_.DG.O.18.2_18.2Diacylglycerols	-0.85 (0.015)	0.96 (0.000)
Abdominal_Sac	jm__Lactobacillus_equicursoris	-0.89 (0.033)	dj_.MG.16.1Monoacylglycerols	-0.93 (0.007)	0.82 (0.034)
Abdominal_Sac	jm__Lactobacillus_equicursoris	-0.89 (0.033)	dj_.MG.20.1Monoacylglycerols	-0.86 (0.024)	0.93 (0.007)
Abdominal_Sac	jm__Lactobacillus_equicursoris	-0.89 (0.033)	dj_.MG.22.2Monoacylglycerols	-0.93 (0.007)	0.89 (0.012)
Abdominal_Sac	jm__Lactobacillus_equicursoris	-0.89 (0.033)	dj_.MG.22.6Monoacylglycerols	-0.96 (0.000)	0.82 (0.025)
Abdominal_Sac	jm__Lactobacillus_equicursoris	-0.89 (0.033)	dj_.PE.P.20.0.20.5Phosphatidylethanolamines	-0.93 (0.003)	0.82 (0.025)
Abdominal_Sac	jm__Lactobacillus_equicursoris	-0.89 (0.033)	dj_.TG.16.0_34.3Triacylglycerols	-0.78 (0.038)	0.95 (0.001)
Abdominal_Sac	jm__Lactobacillus_equicursoris	-0.89 (0.033)	dj_.TG.16.0_35.3Triacylglycerols	-0.80 (0.030)	0.80 (0.030)
Abdominal_Sac	jm__Lactobacillus_equicursoris	-0.89 (0.033)	dj_.TG.16.1_34.3Triacylglycerols	-0.83 (0.021)	0.99 (0.000)
Abdominal_Sac	jm__Lactobacillus_equicursoris	-0.89 (0.033)	dj_.TG.16.1_36.3Triacylglycerols	-0.90 (0.006)	0.99 (0.000)
Abdominal_Sac	jm__Lactobacillus_equicursoris	-0.89 (0.033)	dj_.TG.16.1_36.4Triacylglycerols	-0.86 (0.024)	1.00 (0.000)
Abdominal_Sac	jm__Lactobacillus_equicursoris	-0.89 (0.033)	dj_.TG.17.1_34.2Triacylglycerols	-0.80 (0.030)	0.80 (0.030)
Abdominal_Sac	jm__Lactobacillus_equicursoris	-0.89 (0.033)	dj_.TG.17.2_38.6Triacylglycerols	-0.80 (0.030)	0.80 (0.030)
Abdominal_Sac	jm__Lactobacillus_equicursoris	-0.89 (0.033)	dj_.TG.18.0_36.3Triacylglycerols	-0.83 (0.021)	0.95 (0.001)
Abdominal_Sac	jm__Lactobacillus_equicursoris	-0.89 (0.033)	dj_.TG.18.1_28.1Triacylglycerols	-0.85 (0.014)	0.95 (0.001)
Abdominal_Sac	jm__Lactobacillus_equicursoris	-0.89 (0.033)	dj_.TG.18.1_33.2Triacylglycerols	-0.78 (0.039)	0.82 (0.025)
Abdominal_Sac	jm__Lactobacillus_equicursoris	-0.89 (0.033)	dj_.TG.18.1_34.3Triacylglycerols	-0.86 (0.024)	1.00 (0.000)
Abdominal_Sac	jm__Lactobacillus_equicursoris	-0.89 (0.033)	dj_.TG.18.1_35.2Triacylglycerols	-0.86 (0.012)	0.90 (0.006)
Abdominal_Sac	jm__Lactobacillus_equicursoris	-0.89 (0.033)	dj_.TG.18.1_35.3Triacylglycerols	-0.77 (0.041)	0.77 (0.041)
Abdominal_Sac	jm__Lactobacillus_equicursoris	-0.89 (0.033)	dj_.TG.18.1_36.2Triacylglycerols	-0.83 (0.021)	0.99 (0.000)
Abdominal_Sac	jm__Lactobacillus_equicursoris	-0.89 (0.033)	dj_.TG.18.1_36.3Triacylglycerols	-0.83 (0.021)	0.99 (0.000)
Abdominal_Sac	jm__Lactobacillus_equicursoris	-0.89 (0.033)	dj_.TG.18.1_36.4Triacylglycerols	-0.85 (0.015)	0.96 (0.000)
Abdominal_Sac	jm__Lactobacillus_equicursoris	-0.89 (0.033)	dj_.TG.18.2_30.1Triacylglycerols	-0.90 (0.006)	0.99 (0.000)
Abdominal_Sac	jm__Lactobacillus_equicursoris	-0.89 (0.033)	dj_.TG.18.2_32.2Triacylglycerols	-0.83 (0.021)	0.99 (0.000)
Abdominal_Sac	jm__Lactobacillus_equicursoris	-0.89 (0.033)	dj_.TG.18.2_34.2Triacylglycerols	-0.83 (0.021)	0.99 (0.000)
Abdominal_Sac	jm__Lactobacillus_equicursoris	-0.89 (0.033)	dj_.TG.18.2_35.1Triacylglycerols	-0.81 (0.028)	0.91 (0.005)
Abdominal_Sac	jm__Lactobacillus_equicursoris	-0.89 (0.033)	dj_.TG.18.2_36.0Triacylglycerols	-0.80 (0.030)	0.80 (0.030)
Abdominal_Sac	jm__Lactobacillus_equicursoris	-0.89 (0.033)	dj_.TG.18.2_36.2Triacylglycerols	-0.90 (0.006)	0.99 (0.000)
Abdominal_Sac	jm__Lactobacillus_equicursoris	-0.89 (0.033)	dj_.TG.18.2_36.3Triacylglycerols	-0.83 (0.021)	0.99 (0.000)
Abdominal_Sac	jm__Lactobacillus_equicursoris	-0.89 (0.033)	dj_.TG.18.2_36.4Triacylglycerols	-0.85 (0.015)	0.96 (0.000)
Abdominal_Sac	jm__Lactobacillus_equicursoris	-0.89 (0.033)	dj_.TG.18.2_36.5Triacylglycerols	-0.83 (0.021)	0.99 (0.000)
Abdominal_Sac	jm__Lactobacillus_equicursoris	-0.89 (0.033)	dj_.TG.18.3_36.1Triacylglycerols	-0.80 (0.030)	0.80 (0.030)
Abdominal_Sac	jm__Lactobacillus_equicursoris	-0.89 (0.033)	dj_.TG.18.3_36.3Triacylglycerols	-0.85 (0.015)	0.96 (0.000)
Abdominal_Sac	jm__Lactobacillus_equicursoris	-0.89 (0.033)	dj_.TG.20.4_32.2Triacylglycerols	-0.87 (0.012)	0.81 (0.028)
Abdominal_Sac	jm__Lactobacillus_equicursoris	-0.89 (0.033)	dj_.TG.20.4_36.3Triacylglycerols	-0.87 (0.012)	0.81 (0.028)
Abdominal_Sac	jm__Lactococcus_raffinolactis	0.85 (0.034)	dj_.CarnosineAminoacids.Related	-0.89 (0.012)	-0.76 (0.049)
Abdominal_Sac	jm__Lactococcus_raffinolactis	0.85 (0.034)	dj_.DG.16.1_18.1Diacylglycerols	-0.86 (0.024)	-0.76 (0.049)
Abdominal_Sac	jm__Lactococcus_raffinolactis	0.85 (0.034)	dj_.DG.16.1_18.2Diacylglycerols	-0.89 (0.012)	-0.80 (0.030)
Abdominal_Sac	jm__Lactococcus_raffinolactis	0.85 (0.034)	dj_.MG.16.1Monoacylglycerols	-0.93 (0.007)	-0.80 (0.030)
Abdominal_Sac	jm__Lactococcus_raffinolactis	0.85 (0.034)	dj_.TG.18.1_35.2Triacylglycerols	-0.86 (0.012)	-0.81 (0.028)
Abdominal_Sac	jm__Lactococcus_raffinolactis	0.85 (0.034)	dj_.TG.18.1_35.3Triacylglycerols	-0.77 (0.041)	-0.81 (0.028)
Abdominal_Sac	jm__Limosilactobacillus_mucosae	-1.00 (0.003)	bi_.beta.AlaBiogenic.Amines	-1.00 (0.017)	0.94 (0.017)
Abdominal_Sac	jm__Limosilactobacillus_mucosae	-1.00 (0.003)	bi_.CortisoneHormones	-0.89 (0.041)	0.85 (0.034)
Abdominal_Sac	jm__Limosilactobacillus_mucosae	-1.00 (0.003)	bi_.HipAcidCarboxylic.Acids	-1.00 (0.017)	1.00 (0.003)
Abdominal_Sac	jm__Limosilactobacillus_mucosae	-1.00 (0.003)	bi_.LPE.P.22.5Phosphatidylethanolamines	0.89 (0.041)	-0.85 (0.034)
Abdominal_Sac	jm__Limosilactobacillus_mucosae	-1.00 (0.003)	bi_.LPS.18.2Phosphatidylserines	-1.00 (0.017)	0.94 (0.017)
Abdominal_Sac	jm__Limosilactobacillus_mucosae	-1.00 (0.003)	bi_.PI.14.0_18.2Phosphatidylinositols	-0.89 (0.041)	0.85 (0.034)
Abdominal_Sac	jm__Limosilactobacillus_mucosae	-1.00 (0.003)	dj_.C10Acylcarnitines	-0.83 (0.021)	0.90 (0.006)
Abdominal_Sac	jm__Limosilactobacillus_mucosae	-1.00 (0.003)	dj_.C8Acylcarnitines	-0.90 (0.006)	0.90 (0.006)
Abdominal_Sac	jm__Limosilactobacillus_mucosae	-1.00 (0.003)	dj_.DG.14.0_18.1Diacylglycerols	-0.85 (0.015)	0.82 (0.025)
Abdominal_Sac	jm__Limosilactobacillus_mucosae	-1.00 (0.003)	dj_.DG.14.0_18.2Diacylglycerols	-0.79 (0.048)	0.79 (0.048)
Abdominal_Sac	jm__Limosilactobacillus_mucosae	-1.00 (0.003)	dj_.DG.14.1_18.1Diacylglycerols	-0.86 (0.024)	0.79 (0.048)
Abdominal_Sac	jm__Limosilactobacillus_mucosae	-1.00 (0.003)	dj_.DG.16.0_16.1Diacylglycerols	-0.85 (0.015)	0.82 (0.025)
Abdominal_Sac	jm__Limosilactobacillus_mucosae	-1.00 (0.003)	dj_.DG.16.0_18.1Diacylglycerols	-0.86 (0.024)	0.82 (0.034)
Abdominal_Sac	jm__Limosilactobacillus_mucosae	-1.00 (0.003)	dj_.DG.16.0_18.2Diacylglycerols	-0.79 (0.048)	0.79 (0.048)
Abdominal_Sac	jm__Limosilactobacillus_mucosae	-1.00 (0.003)	dj_.DG.16.0_20.3Diacylglycerols	-0.96 (0.000)	0.85 (0.015)
Abdominal_Sac	jm__Limosilactobacillus_mucosae	-1.00 (0.003)	dj_.DG.16.1_18.0Diacylglycerols	-0.82 (0.025)	0.82 (0.025)
Abdominal_Sac	jm__Limosilactobacillus_mucosae	-1.00 (0.003)	dj_.DG.16.1_18.1Diacylglycerols	-0.86 (0.024)	0.86 (0.024)
Abdominal_Sac	jm__Limosilactobacillus_mucosae	-1.00 (0.003)	dj_.DG.16.1_18.2Diacylglycerols	-0.89 (0.012)	0.89 (0.012)
Abdominal_Sac	jm__Limosilactobacillus_mucosae	-1.00 (0.003)	dj_.DG.18.1_18.1Diacylglycerols	-0.86 (0.024)	0.79 (0.048)
Abdominal_Sac	jm__Limosilactobacillus_mucosae	-1.00 (0.003)	dj_.DG.18.1_18.4Diacylglycerols	-0.77 (0.041)	0.77 (0.041)
Abdominal_Sac	jm__Limosilactobacillus_mucosae	-1.00 (0.003)	dj_.DG.18.1_20.0Diacylglycerols	-0.85 (0.015)	0.85 (0.015)
Abdominal_Sac	jm__Limosilactobacillus_mucosae	-1.00 (0.003)	dj_.DG.18.1_20.1Diacylglycerols	-0.93 (0.003)	0.85 (0.015)
Abdominal_Sac	jm__Limosilactobacillus_mucosae	-1.00 (0.003)	dj_.DG.18.1_20.2Diacylglycerols	-0.94 (0.002)	0.83 (0.021)
Abdominal_Sac	jm__Limosilactobacillus_mucosae	-1.00 (0.003)	dj_.DG.18.1_20.3Diacylglycerols	-0.79 (0.048)	0.79 (0.048)
Abdominal_Sac	jm__Limosilactobacillus_mucosae	-1.00 (0.003)	dj_.DG.18.1_22.5Diacylglycerols	-0.87 (0.012)	0.78 (0.040)
Abdominal_Sac	jm__Limosilactobacillus_mucosae	-1.00 (0.003)	dj_.DG.18.2_18.3Diacylglycerols	-0.79 (0.048)	0.79 (0.048)
Abdominal_Sac	jm__Limosilactobacillus_mucosae	-1.00 (0.003)	dj_.DG.18.2_20.0Diacylglycerols	-0.85 (0.016)	0.85 (0.016)
Abdominal_Sac	jm__Limosilactobacillus_mucosae	-1.00 (0.003)	dj_.DG.O.18.2_18.2Diacylglycerols	-0.85 (0.015)	0.82 (0.025)
Abdominal_Sac	jm__Limosilactobacillus_mucosae	-1.00 (0.003)	dj_.GDCABile.Acids	-0.79 (0.035)	0.77 (0.044)
Abdominal_Sac	jm__Limosilactobacillus_mucosae	-1.00 (0.003)	dj_.MG.16.1Monoacylglycerols	-0.93 (0.007)	0.82 (0.034)
Abdominal_Sac	jm__Limosilactobacillus_mucosae	-1.00 (0.003)	dj_.MG.20.1Monoacylglycerols	-0.86 (0.024)	0.79 (0.048)
Abdominal_Sac	jm__Limosilactobacillus_mucosae	-1.00 (0.003)	dj_.MG.22.2Monoacylglycerols	-0.93 (0.007)	0.93 (0.007)
Abdominal_Sac	jm__Limosilactobacillus_mucosae	-1.00 (0.003)	dj_.MG.22.6Monoacylglycerols	-0.96 (0.000)	0.96 (0.000)
Abdominal_Sac	jm__Limosilactobacillus_mucosae	-1.00 (0.003)	dj_.PA.17.2_18.1Phosphatidic.Acids	-0.87 (0.012)	0.81 (0.028)
Abdominal_Sac	jm__Limosilactobacillus_mucosae	-1.00 (0.003)	dj_.PA.18.1_18.1Phosphatidic.Acids	-0.85 (0.015)	0.78 (0.039)
Abdominal_Sac	jm__Limosilactobacillus_mucosae	-1.00 (0.003)	dj_.PA.18.1_22.3Phosphatidic.Acids	-0.78 (0.039)	0.89 (0.007)
Abdominal_Sac	jm__Limosilactobacillus_mucosae	-1.00 (0.003)	dj_.PE.P.18.0.18.0Phosphatidylethanolamines	-0.93 (0.007)	0.82 (0.034)
Abdominal_Sac	jm__Limosilactobacillus_mucosae	-1.00 (0.003)	dj_.PE.P.20.0.20.5Phosphatidylethanolamines	-0.93 (0.003)	0.96 (0.000)
Abdominal_Sac	jm__Limosilactobacillus_mucosae	-1.00 (0.003)	dj_.TG.16.0_34.3Triacylglycerols	-0.78 (0.038)	0.76 (0.046)
Abdominal_Sac	jm__Limosilactobacillus_mucosae	-1.00 (0.003)	dj_.TG.16.1_34.3Triacylglycerols	-0.83 (0.021)	0.79 (0.033)
Abdominal_Sac	jm__Limosilactobacillus_mucosae	-1.00 (0.003)	dj_.TG.16.1_36.3Triacylglycerols	-0.90 (0.006)	0.79 (0.033)
Abdominal_Sac	jm__Limosilactobacillus_mucosae	-1.00 (0.003)	dj_.TG.16.1_36.4Triacylglycerols	-0.86 (0.024)	0.82 (0.034)
Abdominal_Sac	jm__Limosilactobacillus_mucosae	-1.00 (0.003)	dj_.TG.17.1_32.1Triacylglycerols	-0.85 (0.015)	0.87 (0.012)
Abdominal_Sac	jm__Limosilactobacillus_mucosae	-1.00 (0.003)	dj_.TG.18.0_36.3Triacylglycerols	-0.83 (0.021)	0.83 (0.021)
Abdominal_Sac	jm__Limosilactobacillus_mucosae	-1.00 (0.003)	dj_.TG.18.1_28.1Triacylglycerols	-0.85 (0.014)	0.76 (0.046)
Abdominal_Sac	jm__Limosilactobacillus_mucosae	-1.00 (0.003)	dj_.TG.18.1_34.3Triacylglycerols	-0.86 (0.024)	0.82 (0.034)
Abdominal_Sac	jm__Limosilactobacillus_mucosae	-1.00 (0.003)	dj_.TG.18.1_35.2Triacylglycerols	-0.86 (0.012)	0.85 (0.016)
Abdominal_Sac	jm__Limosilactobacillus_mucosae	-1.00 (0.003)	dj_.TG.18.1_36.2Triacylglycerols	-0.83 (0.021)	0.79 (0.033)
Abdominal_Sac	jm__Limosilactobacillus_mucosae	-1.00 (0.003)	dj_.TG.18.1_36.3Triacylglycerols	-0.83 (0.021)	0.79 (0.033)
Abdominal_Sac	jm__Limosilactobacillus_mucosae	-1.00 (0.003)	dj_.TG.18.1_36.4Triacylglycerols	-0.85 (0.015)	0.82 (0.025)
Abdominal_Sac	jm__Limosilactobacillus_mucosae	-1.00 (0.003)	dj_.TG.18.2_30.1Triacylglycerols	-0.90 (0.006)	0.79 (0.033)
Abdominal_Sac	jm__Limosilactobacillus_mucosae	-1.00 (0.003)	dj_.TG.18.2_32.2Triacylglycerols	-0.83 (0.021)	0.79 (0.033)
Abdominal_Sac	jm__Limosilactobacillus_mucosae	-1.00 (0.003)	dj_.TG.18.2_34.2Triacylglycerols	-0.83 (0.021)	0.79 (0.033)
Abdominal_Sac	jm__Limosilactobacillus_mucosae	-1.00 (0.003)	dj_.TG.18.2_36.2Triacylglycerols	-0.90 (0.006)	0.79 (0.033)
Abdominal_Sac	jm__Limosilactobacillus_mucosae	-1.00 (0.003)	dj_.TG.18.2_36.3Triacylglycerols	-0.83 (0.021)	0.79 (0.033)
Abdominal_Sac	jm__Limosilactobacillus_mucosae	-1.00 (0.003)	dj_.TG.18.2_36.4Triacylglycerols	-0.85 (0.015)	0.82 (0.025)
Abdominal_Sac	jm__Limosilactobacillus_mucosae	-1.00 (0.003)	dj_.TG.18.2_36.5Triacylglycerols	-0.83 (0.021)	0.79 (0.033)
Abdominal_Sac	jm__Limosilactobacillus_mucosae	-1.00 (0.003)	dj_.TG.18.3_36.3Triacylglycerols	-0.85 (0.015)	0.82 (0.025)
Abdominal_Sac	jm__Streptococcus_criceti	0.88 (0.021)	bi_.LPE.P.22.5Phosphatidylethanolamines	0.89 (0.041)	0.92 (0.009)
Abdominal_Sac	jm__Streptococcus_criceti	0.88 (0.021)	dj_.AconAcidCarboxylic.Acids	-0.86 (0.024)	-0.82 (0.025)
Abdominal_Sac	jm__Streptococcus_criceti	0.88 (0.021)	dj_.C10Acylcarnitines	-0.83 (0.021)	-0.89 (0.007)
Abdominal_Sac	jm__Streptococcus_criceti	0.88 (0.021)	dj_.C8Acylcarnitines	-0.90 (0.006)	-0.89 (0.007)
Abdominal_Sac	jm__Streptococcus_criceti	0.88 (0.021)	dj_.CortisoneHormones	0.79 (0.033)	0.80 (0.033)
Abdominal_Sac	jm__Streptococcus_criceti	0.88 (0.021)	dj_.DG.14.0_18.1Diacylglycerols	-0.85 (0.015)	-0.86 (0.013)
Abdominal_Sac	jm__Streptococcus_criceti	0.88 (0.021)	dj_.DG.14.0_18.2Diacylglycerols	-0.79 (0.048)	-0.87 (0.012)
Abdominal_Sac	jm__Streptococcus_criceti	0.88 (0.021)	dj_.DG.16.0_16.1Diacylglycerols	-0.85 (0.015)	-0.86 (0.013)
Abdominal_Sac	jm__Streptococcus_criceti	0.88 (0.021)	dj_.DG.16.0_18.1Diacylglycerols	-0.86 (0.024)	-0.91 (0.005)
Abdominal_Sac	jm__Streptococcus_criceti	0.88 (0.021)	dj_.DG.16.0_18.2Diacylglycerols	-0.79 (0.048)	-0.87 (0.012)
Abdominal_Sac	jm__Streptococcus_criceti	0.88 (0.021)	dj_.DG.16.0_20.3Diacylglycerols	-0.96 (0.000)	-0.86 (0.013)
Abdominal_Sac	jm__Streptococcus_criceti	0.88 (0.021)	dj_.DG.16.1_18.0Diacylglycerols	-0.82 (0.025)	-0.86 (0.013)
Abdominal_Sac	jm__Streptococcus_criceti	0.88 (0.021)	dj_.DG.16.1_18.1Diacylglycerols	-0.86 (0.024)	-0.79 (0.035)
Abdominal_Sac	jm__Streptococcus_criceti	0.88 (0.021)	dj_.DG.16.1_18.2Diacylglycerols	-0.89 (0.012)	-0.87 (0.012)
Abdominal_Sac	jm__Streptococcus_criceti	0.88 (0.021)	dj_.DG.18.1_18.1Diacylglycerols	-0.86 (0.024)	-0.87 (0.012)
Abdominal_Sac	jm__Streptococcus_criceti	0.88 (0.021)	dj_.DG.18.1_18.2Diacylglycerols	-0.82 (0.034)	-0.79 (0.035)
Abdominal_Sac	jm__Streptococcus_criceti	0.88 (0.021)	dj_.DG.18.1_18.4Diacylglycerols	-0.77 (0.041)	-0.78 (0.041)
Abdominal_Sac	jm__Streptococcus_criceti	0.88 (0.021)	dj_.DG.18.1_20.0Diacylglycerols	-0.85 (0.015)	-0.86 (0.013)
Abdominal_Sac	jm__Streptococcus_criceti	0.88 (0.021)	dj_.DG.18.1_20.1Diacylglycerols	-0.93 (0.003)	-0.86 (0.013)
Abdominal_Sac	jm__Streptococcus_criceti	0.88 (0.021)	dj_.DG.18.1_20.2Diacylglycerols	-0.94 (0.002)	-0.89 (0.007)
Abdominal_Sac	jm__Streptococcus_criceti	0.88 (0.021)	dj_.DG.18.1_20.3Diacylglycerols	-0.79 (0.048)	-0.87 (0.012)
Abdominal_Sac	jm__Streptococcus_criceti	0.88 (0.021)	dj_.DG.18.2_18.3Diacylglycerols	-0.79 (0.048)	-0.87 (0.012)
Abdominal_Sac	jm__Streptococcus_criceti	0.88 (0.021)	dj_.DG.18.2_20.0Diacylglycerols	-0.85 (0.016)	-0.78 (0.041)
Abdominal_Sac	jm__Streptococcus_criceti	0.88 (0.021)	dj_.DG.O.18.2_18.2Diacylglycerols	-0.85 (0.015)	-0.86 (0.013)
Abdominal_Sac	jm__Streptococcus_criceti	0.88 (0.021)	dj_.MG.20.1Monoacylglycerols	-0.86 (0.024)	-0.87 (0.012)
Abdominal_Sac	jm__Streptococcus_criceti	0.88 (0.021)	dj_.MG.22.2Monoacylglycerols	-0.93 (0.007)	-0.91 (0.005)
Abdominal_Sac	jm__Streptococcus_criceti	0.88 (0.021)	dj_.MG.22.6Monoacylglycerols	-0.96 (0.000)	-0.86 (0.013)
Abdominal_Sac	jm__Streptococcus_criceti	0.88 (0.021)	dj_.PA.18.1_22.3Phosphatidic.Acids	-0.78 (0.039)	-0.86 (0.013)
Abdominal_Sac	jm__Streptococcus_criceti	0.88 (0.021)	dj_.PE.P.20.0.20.5Phosphatidylethanolamines	-0.93 (0.003)	-0.86 (0.013)
Abdominal_Sac	jm__Streptococcus_criceti	0.88 (0.021)	dj_.TG.16.0_34.3Triacylglycerols	-0.78 (0.038)	-0.85 (0.015)
Abdominal_Sac	jm__Streptococcus_criceti	0.88 (0.021)	dj_.TG.16.1_34.3Triacylglycerols	-0.83 (0.021)	-0.89 (0.007)
Abdominal_Sac	jm__Streptococcus_criceti	0.88 (0.021)	dj_.TG.16.1_36.3Triacylglycerols	-0.90 (0.006)	-0.89 (0.007)
Abdominal_Sac	jm__Streptococcus_criceti	0.88 (0.021)	dj_.TG.16.1_36.4Triacylglycerols	-0.86 (0.024)	-0.91 (0.005)
Abdominal_Sac	jm__Streptococcus_criceti	0.88 (0.021)	dj_.TG.18.0_36.3Triacylglycerols	-0.83 (0.021)	-0.89 (0.007)
Abdominal_Sac	jm__Streptococcus_criceti	0.88 (0.021)	dj_.TG.18.1_28.1Triacylglycerols	-0.85 (0.014)	-0.85 (0.015)
Abdominal_Sac	jm__Streptococcus_criceti	0.88 (0.021)	dj_.TG.18.1_34.3Triacylglycerols	-0.86 (0.024)	-0.91 (0.005)
Abdominal_Sac	jm__Streptococcus_criceti	0.88 (0.021)	dj_.TG.18.1_35.2Triacylglycerols	-0.86 (0.012)	-0.81 (0.029)
Abdominal_Sac	jm__Streptococcus_criceti	0.88 (0.021)	dj_.TG.18.1_36.2Triacylglycerols	-0.83 (0.021)	-0.89 (0.007)
Abdominal_Sac	jm__Streptococcus_criceti	0.88 (0.021)	dj_.TG.18.1_36.3Triacylglycerols	-0.83 (0.021)	-0.89 (0.007)
Abdominal_Sac	jm__Streptococcus_criceti	0.88 (0.021)	dj_.TG.18.1_36.4Triacylglycerols	-0.85 (0.015)	-0.86 (0.013)
Abdominal_Sac	jm__Streptococcus_criceti	0.88 (0.021)	dj_.TG.18.2_30.1Triacylglycerols	-0.90 (0.006)	-0.89 (0.007)
Abdominal_Sac	jm__Streptococcus_criceti	0.88 (0.021)	dj_.TG.18.2_32.2Triacylglycerols	-0.83 (0.021)	-0.89 (0.007)
Abdominal_Sac	jm__Streptococcus_criceti	0.88 (0.021)	dj_.TG.18.2_34.2Triacylglycerols	-0.83 (0.021)	-0.89 (0.007)
Abdominal_Sac	jm__Streptococcus_criceti	0.88 (0.021)	dj_.TG.18.2_36.2Triacylglycerols	-0.90 (0.006)	-0.89 (0.007)
Abdominal_Sac	jm__Streptococcus_criceti	0.88 (0.021)	dj_.TG.18.2_36.3Triacylglycerols	-0.83 (0.021)	-0.89 (0.007)
Abdominal_Sac	jm__Streptococcus_criceti	0.88 (0.021)	dj_.TG.18.2_36.4Triacylglycerols	-0.85 (0.015)	-0.86 (0.013)
Abdominal_Sac	jm__Streptococcus_criceti	0.88 (0.021)	dj_.TG.18.2_36.5Triacylglycerols	-0.83 (0.021)	-0.89 (0.007)
Abdominal_Sac	jm__Streptococcus_criceti	0.88 (0.021)	dj_.TG.18.3_36.3Triacylglycerols	-0.85 (0.015)	-0.86 (0.013)
CirAbdo_PF	dj__Aerococcus_suis	-0.76 (0.049)	dj_.AnserineAminoacids.Related	-0.72 (0.045)	0.76 (0.049)
CirAbdo_PF	dj__Aerococcus_suis	-0.76 (0.049)	dj_.CortisoneHormones	0.84 (0.010)	-0.79 (0.033)
CirAbdo_PF	dj__Aerococcus_suis	-0.76 (0.049)	dj_.PheAlaBetaineAminoacids.Related	-0.76 (0.028)	0.99 (0.000)
CirAbdo_PF	dj__Companilactobacillus_zhongbaensis	-0.77 (0.044)	bi_.PG.18.1_20.3Phosphatidylglycerols	0.93 (0.008)	-0.89 (0.041)
CirAbdo_PF	dj__Companilactobacillus_zhongbaensis	-0.77 (0.044)	bi_.TMAOAmine.Oxides	-0.93 (0.008)	0.89 (0.041)
CirAbdo_PF	dj__Companilactobacillus_zhongbaensis	-0.77 (0.044)	dj_.CortisoneHormones	0.84 (0.010)	-0.85 (0.015)
CirAbdo_PF	dj__Companilactobacillus_zhongbaensis	-0.77 (0.044)	dj_.GlnAminoacids	-0.72 (0.045)	0.79 (0.035)
CirAbdo_PF	dj__Companilactobacillus_zhongbaensis	-0.77 (0.044)	dj_.PheAlaBetaineAminoacids.Related	-0.76 (0.028)	0.87 (0.010)
CirAbdo_PF	dj__unknown__Methanobacteriaceae	-0.76 (0.049)	dj_.AnserineAminoacids.Related	-0.72 (0.045)	0.76 (0.049)
CirAbdo_PF	dj__unknown__Methanobacteriaceae	-0.76 (0.049)	dj_.CortisoneHormones	0.84 (0.010)	-0.79 (0.033)
CirAbdo_PF	dj__unknown__Methanobacteriaceae	-0.76 (0.049)	dj_.PheAlaBetaineAminoacids.Related	-0.76 (0.028)	0.99 (0.000)
CirAbdo_PF	dj__Lactiplantibacillus_pentosus	-0.76 (0.049)	dj_.AnserineAminoacids.Related	-0.72 (0.045)	0.76 (0.049)
CirAbdo_PF	dj__Lactiplantibacillus_pentosus	-0.76 (0.049)	dj_.CortisoneHormones	0.84 (0.010)	-0.79 (0.033)
CirAbdo_PF	dj__Lactiplantibacillus_pentosus	-0.76 (0.049)	dj_.PheAlaBetaineAminoacids.Related	-0.76 (0.028)	0.99 (0.000)
CirAbdo_PF	dj__Latilactobacillus_curvatus	-0.76 (0.049)	dj_.AnserineAminoacids.Related	-0.72 (0.045)	0.76 (0.049)
CirAbdo_PF	dj__Latilactobacillus_curvatus	-0.76 (0.049)	dj_.CortisoneHormones	0.84 (0.010)	-0.79 (0.033)
CirAbdo_PF	dj__Latilactobacillus_curvatus	-0.76 (0.049)	dj_.PheAlaBetaineAminoacids.Related	-0.76 (0.028)	0.99 (0.000)
CirAbdo_PF	dj__Limosilactobacillus_coleohominis	0.82 (0.034)	bi_.3.IPAIndoles.Derivatives	-0.82 (0.044)	-1.00 (0.017)
CirAbdo_PF	dj__Limosilactobacillus_coleohominis	0.82 (0.034)	dj_.AconAcidCarboxylic.Acids	-0.75 (0.033)	-0.81 (0.027)
CirAbdo_PF	dj__Limosilactobacillus_coleohominis	0.82 (0.034)	dj_.AnserineAminoacids.Related	-0.72 (0.045)	-0.79 (0.048)
CirAbdo_PF	dj__Limosilactobacillus_coleohominis	0.82 (0.034)	dj_.CortisoneHormones	0.84 (0.010)	0.93 (0.003)
CirAbdo_PF	dj__Limosilactobacillus_coleohominis	0.82 (0.034)	dj_.DG.16.0_20.3Diacylglycerols	-0.71 (0.048)	-0.81 (0.027)
CirAbdo_PF	dj__Limosilactobacillus_coleohominis	0.82 (0.034)	dj_.PheAlaBetaineAminoacids.Related	-0.76 (0.028)	-0.79 (0.034)
CirAbdo_PF	dj__Limosilactobacillus_coleohominis	0.82 (0.034)	dj_.TG.16.1_36.3Triacylglycerols	-0.74 (0.035)	-0.82 (0.034)
CirAbdo_PF	dj__Limosilactobacillus_coleohominis	0.82 (0.034)	dj_.TG.18.2_30.1Triacylglycerols	-0.74 (0.035)	-0.82 (0.034)
CirAbdo_PF	dj__Limosilactobacillus_coleohominis	0.82 (0.034)	dj_.TG.18.2_36.2Triacylglycerols	-0.74 (0.035)	-0.82 (0.034)
CirAbdo_PF	dj__Nosocomiicoccus_ampullae	-0.76 (0.049)	dj_.AnserineAminoacids.Related	-0.72 (0.045)	0.76 (0.049)
CirAbdo_PF	dj__Nosocomiicoccus_ampullae	-0.76 (0.049)	dj_.CortisoneHormones	0.84 (0.010)	-0.79 (0.033)
CirAbdo_PF	dj__Nosocomiicoccus_ampullae	-0.76 (0.049)	dj_.PheAlaBetaineAminoacids.Related	-0.76 (0.028)	0.99 (0.000)
CirAbdo_PF	dj__Pediococcus_pentosaceus	-0.76 (0.049)	dj_.AnserineAminoacids.Related	-0.72 (0.045)	0.76 (0.049)
CirAbdo_PF	dj__Pediococcus_pentosaceus	-0.76 (0.049)	dj_.CortisoneHormones	0.84 (0.010)	-0.79 (0.033)
CirAbdo_PF	dj__Pediococcus_pentosaceus	-0.76 (0.049)	dj_.PheAlaBetaineAminoacids.Related	-0.76 (0.028)	0.99 (0.000)
CirAbdo_PF	il__Citrobacter_freundii	-0.74 (0.037)	dj_.AconAcidCarboxylic.Acids	-0.75 (0.033)	0.71 (0.047)
CirAbdo_PF	il__Citrobacter_freundii	-0.74 (0.037)	dj_.AnserineAminoacids.Related	-0.72 (0.045)	0.73 (0.039)
CirAbdo_PF	il__Citrobacter_freundii	-0.74 (0.037)	dj_.CortisolHormones	0.76 (0.029)	-0.71 (0.047)
CirAbdo_PF	il__Citrobacter_freundii	-0.74 (0.037)	dj_.CortisoneHormones	0.84 (0.010)	-0.76 (0.030)
CirAbdo_PF	il__Citrobacter_freundii	-0.74 (0.037)	dj_.PheAlaBetaineAminoacids.Related	-0.76 (0.028)	0.99 (0.000)
CirAbdo_PF	il__Corynebacterium_stationis	0.71 (0.047)	dj_.AconAcidCarboxylic.Acids	-0.75 (0.033)	-0.77 (0.026)
CirAbdo_PF	il__Corynebacterium_stationis	0.71 (0.047)	dj_.C6..C4.1.DC.Acylcarnitines	-0.75 (0.031)	-0.76 (0.027)
CirAbdo_PF	il__Corynebacterium_stationis	0.71 (0.047)	dj_.DG.16.0_18.1Diacylglycerols	-0.73 (0.040)	-0.76 (0.027)
CirAbdo_PF	il__Corynebacterium_stationis	0.71 (0.047)	dj_.GLCASBile.Acids	0.87 (0.005)	0.77 (0.026)
CirAbdo_PF	il__Corynebacterium_stationis	0.71 (0.047)	dj_.GlnAminoacids	-0.72 (0.045)	-0.73 (0.039)
CirAbdo_PF	il__Corynebacterium_stationis	0.71 (0.047)	dj_.Hex2Cer.d18.1.24.1Glycosylceramides	0.80 (0.017)	0.76 (0.027)
CirAbdo_PF	il__Corynebacterium_stationis	0.71 (0.047)	dj_.TG.16.1_34.3Triacylglycerols	-0.72 (0.045)	-0.75 (0.031)
CirAbdo_PF	il__Corynebacterium_stationis	0.71 (0.047)	dj_.TG.16.1_36.3Triacylglycerols	-0.74 (0.035)	-0.75 (0.031)
CirAbdo_PF	il__Corynebacterium_stationis	0.71 (0.047)	dj_.TG.16.1_36.4Triacylglycerols	-0.73 (0.040)	-0.76 (0.027)
CirAbdo_PF	il__Corynebacterium_stationis	0.71 (0.047)	dj_.TG.18.1_34.3Triacylglycerols	-0.73 (0.040)	-0.76 (0.027)
CirAbdo_PF	il__Corynebacterium_stationis	0.71 (0.047)	dj_.TG.18.1_36.2Triacylglycerols	-0.72 (0.045)	-0.75 (0.031)
CirAbdo_PF	il__Corynebacterium_stationis	0.71 (0.047)	dj_.TG.18.1_36.3Triacylglycerols	-0.72 (0.045)	-0.75 (0.031)
CirAbdo_PF	il__Corynebacterium_stationis	0.71 (0.047)	dj_.TG.18.2_30.1Triacylglycerols	-0.74 (0.035)	-0.75 (0.031)
CirAbdo_PF	il__Corynebacterium_stationis	0.71 (0.047)	dj_.TG.18.2_32.2Triacylglycerols	-0.72 (0.045)	-0.75 (0.031)
CirAbdo_PF	il__Corynebacterium_stationis	0.71 (0.047)	dj_.TG.18.2_34.2Triacylglycerols	-0.72 (0.045)	-0.75 (0.031)
CirAbdo_PF	il__Corynebacterium_stationis	0.71 (0.047)	dj_.TG.18.2_36.2Triacylglycerols	-0.74 (0.035)	-0.75 (0.031)
CirAbdo_PF	il__Corynebacterium_stationis	0.71 (0.047)	dj_.TG.18.2_36.3Triacylglycerols	-0.72 (0.045)	-0.75 (0.031)
CirAbdo_PF	il__Corynebacterium_stationis	0.71 (0.047)	dj_.TG.18.2_36.5Triacylglycerols	-0.72 (0.045)	-0.75 (0.031)
CirAbdo_PF	il__Lactobacillus_amylovorus	0.74 (0.035)	dj_.AnserineAminoacids.Related	-0.72 (0.045)	-0.86 (0.011)
CirAbdo_PF	il__Lactobacillus_amylovorus	0.74 (0.035)	dj_.PheAlaBetaineAminoacids.Related	-0.76 (0.028)	-0.76 (0.030)
CirAbdo_PF	il__Lactobacillus_delbrueckii	0.72 (0.045)	bi_.CABile.Acids	-0.81 (0.050)	-0.89 (0.033)
CirAbdo_PF	il__Lactobacillus_delbrueckii	0.72 (0.045)	bi_.LPE.P.17.0Phosphatidylethanolamines	0.83 (0.040)	0.94 (0.005)
CirAbdo_PF	il__Lactobacillus_delbrueckii	0.72 (0.045)	bi_.PG.18.1_20.3Phosphatidylglycerols	0.93 (0.008)	0.94 (0.017)
CirAbdo_PF	il__Lactobacillus_delbrueckii	0.72 (0.045)	bi_.PG.18.1_20.4Phosphatidylglycerols	0.99 (0.000)	0.89 (0.033)
CirAbdo_PF	il__Lactobacillus_delbrueckii	0.72 (0.045)	bi_.TMAOAmine.Oxides	-0.93 (0.008)	-0.94 (0.017)
CirAbdo_PF	il__Lactobacillus_delbrueckii	0.72 (0.045)	dj_.C6..C4.1.DC.Acylcarnitines	-0.75 (0.031)	-0.74 (0.046)
CirAbdo_PF	il__Lactobacillus_delbrueckii	0.72 (0.045)	dj_.GLCASBile.Acids	0.87 (0.005)	0.83 (0.011)
CirAbdo_PF	il__Lactobacillus_delbrueckii	0.72 (0.045)	dj_.GlnAminoacids	-0.72 (0.045)	-0.74 (0.046)
CirAbdo_PF	il__Lactobacillus_johnsonii	0.75 (0.031)	dj_.CortisoneHormones	0.84 (0.010)	0.80 (0.018)
CirAbdo_PF	il__Lactobacillus_johnsonii	0.75 (0.031)	dj_.DG.16.0_20.3Diacylglycerols	-0.71 (0.048)	-0.76 (0.030)
CirAbdo_PF	il__Lactobacillus_johnsonii	0.75 (0.031)	dj_.GLCASBile.Acids	0.87 (0.005)	0.75 (0.031)
CirAbdo_PF	jm__Actinomyces_denticolens	0.84 (0.019)	bi_.3.IPAIndoles.Derivatives	-0.82 (0.044)	-0.82 (0.044)
CirAbdo_PF	jm__Actinomyces_denticolens	0.84 (0.019)	bi_.Hex.Cer.d18.1.18.1Glycosylceramides	0.82 (0.044)	1.00 (0.000)
CirAbdo_PF	jm__Actinomyces_denticolens	0.84 (0.019)	bi_.Hex2Cer.d18.1.16.0Glycosylceramides	0.82 (0.044)	1.00 (0.000)
CirAbdo_PF	jm__Actinomyces_denticolens	0.84 (0.019)	bi_.LPE.P.22.5Phosphatidylethanolamines	0.82 (0.044)	0.92 (0.009)
CirAbdo_PF	jm__Actinomyces_denticolens	0.84 (0.019)	bi_.PG.18.1_20.3Phosphatidylglycerols	0.93 (0.008)	0.85 (0.034)
CirAbdo_PF	jm__Actinomyces_denticolens	0.84 (0.019)	bi_.PG.18.1_20.4Phosphatidylglycerols	0.99 (0.000)	0.85 (0.034)
CirAbdo_PF	jm__Actinomyces_denticolens	0.84 (0.019)	bi_.ProAminoacids	-0.81 (0.050)	-0.85 (0.034)
CirAbdo_PF	jm__Actinomyces_denticolens	0.84 (0.019)	bi_.TG.18.0_38.7Triacylglycerols	0.82 (0.044)	1.00 (0.000)
CirAbdo_PF	jm__Actinomyces_denticolens	0.84 (0.019)	bi_.TMAOAmine.Oxides	-0.93 (0.008)	-0.85 (0.034)
CirAbdo_PF	jm__Actinomyces_denticolens	0.84 (0.019)	dj_.AconAcidCarboxylic.Acids	-0.75 (0.033)	-0.78 (0.041)
CirAbdo_PF	jm__Actinomyces_denticolens	0.84 (0.019)	dj_.C6..C4.1.DC.Acylcarnitines	-0.75 (0.031)	-0.87 (0.012)
CirAbdo_PF	jm__Actinomyces_denticolens	0.84 (0.019)	dj_.CortisoneHormones	0.84 (0.010)	0.87 (0.010)
CirAbdo_PF	jm__Actinomyces_denticolens	0.84 (0.019)	dj_.DG.14.0_18.1Diacylglycerols	-0.71 (0.048)	-0.86 (0.013)
CirAbdo_PF	jm__Actinomyces_denticolens	0.84 (0.019)	dj_.DG.16.0_16.1Diacylglycerols	-0.71 (0.048)	-0.86 (0.013)
CirAbdo_PF	jm__Actinomyces_denticolens	0.84 (0.019)	dj_.DG.16.0_18.1Diacylglycerols	-0.73 (0.040)	-0.87 (0.012)
CirAbdo_PF	jm__Actinomyces_denticolens	0.84 (0.019)	dj_.DG.16.0_20.3Diacylglycerols	-0.71 (0.048)	-0.86 (0.013)
CirAbdo_PF	jm__Actinomyces_denticolens	0.84 (0.019)	dj_.DG.O.18.2_18.2Diacylglycerols	-0.71 (0.048)	-0.86 (0.013)
CirAbdo_PF	jm__Actinomyces_denticolens	0.84 (0.019)	dj_.GLCASBile.Acids	0.87 (0.005)	0.87 (0.010)
CirAbdo_PF	jm__Actinomyces_denticolens	0.84 (0.019)	dj_.TG.16.1_34.3Triacylglycerols	-0.72 (0.045)	-0.89 (0.007)
CirAbdo_PF	jm__Actinomyces_denticolens	0.84 (0.019)	dj_.TG.16.1_36.3Triacylglycerols	-0.74 (0.035)	-0.89 (0.007)
CirAbdo_PF	jm__Actinomyces_denticolens	0.84 (0.019)	dj_.TG.16.1_36.4Triacylglycerols	-0.73 (0.040)	-0.87 (0.012)
CirAbdo_PF	jm__Actinomyces_denticolens	0.84 (0.019)	dj_.TG.18.1_34.3Triacylglycerols	-0.73 (0.040)	-0.87 (0.012)
CirAbdo_PF	jm__Actinomyces_denticolens	0.84 (0.019)	dj_.TG.18.1_36.2Triacylglycerols	-0.72 (0.045)	-0.89 (0.007)
CirAbdo_PF	jm__Actinomyces_denticolens	0.84 (0.019)	dj_.TG.18.1_36.3Triacylglycerols	-0.72 (0.045)	-0.89 (0.007)
CirAbdo_PF	jm__Actinomyces_denticolens	0.84 (0.019)	dj_.TG.18.1_36.4Triacylglycerols	-0.71 (0.048)	-0.86 (0.013)
CirAbdo_PF	jm__Actinomyces_denticolens	0.84 (0.019)	dj_.TG.18.2_30.1Triacylglycerols	-0.74 (0.035)	-0.89 (0.007)
CirAbdo_PF	jm__Actinomyces_denticolens	0.84 (0.019)	dj_.TG.18.2_32.2Triacylglycerols	-0.72 (0.045)	-0.89 (0.007)
CirAbdo_PF	jm__Actinomyces_denticolens	0.84 (0.019)	dj_.TG.18.2_34.2Triacylglycerols	-0.72 (0.045)	-0.89 (0.007)
CirAbdo_PF	jm__Actinomyces_denticolens	0.84 (0.019)	dj_.TG.18.2_36.2Triacylglycerols	-0.74 (0.035)	-0.89 (0.007)
CirAbdo_PF	jm__Actinomyces_denticolens	0.84 (0.019)	dj_.TG.18.2_36.3Triacylglycerols	-0.72 (0.045)	-0.89 (0.007)
CirAbdo_PF	jm__Actinomyces_denticolens	0.84 (0.019)	dj_.TG.18.2_36.4Triacylglycerols	-0.71 (0.048)	-0.86 (0.013)
CirAbdo_PF	jm__Actinomyces_denticolens	0.84 (0.019)	dj_.TG.18.2_36.5Triacylglycerols	-0.72 (0.045)	-0.89 (0.007)
CirAbdo_PF	jm__Actinomyces_denticolens	0.84 (0.019)	dj_.TG.18.3_36.3Triacylglycerols	-0.71 (0.048)	-0.86 (0.013)
CirAbdo_PF	jm__Bifidobacterium_animalis	0.84 (0.019)	bi_.3.IPAIndoles.Derivatives	-0.82 (0.044)	-0.82 (0.044)
CirAbdo_PF	jm__Bifidobacterium_animalis	0.84 (0.019)	bi_.Hex.Cer.d18.1.18.1Glycosylceramides	0.82 (0.044)	0.92 (0.009)
CirAbdo_PF	jm__Bifidobacterium_animalis	0.84 (0.019)	bi_.Hex2Cer.d18.1.16.0Glycosylceramides	0.82 (0.044)	0.92 (0.009)
CirAbdo_PF	jm__Bifidobacterium_animalis	0.84 (0.019)	bi_.LPE.P.22.5Phosphatidylethanolamines	0.82 (0.044)	1.00 (0.000)
CirAbdo_PF	jm__Bifidobacterium_animalis	0.84 (0.019)	bi_.TG.18.0_38.7Triacylglycerols	0.82 (0.044)	0.92 (0.009)
CirAbdo_PF	jm__Bifidobacterium_animalis	0.84 (0.019)	dj_.C6..C4.1.DC.Acylcarnitines	-0.75 (0.031)	-0.79 (0.035)
CirAbdo_PF	jm__Bifidobacterium_animalis	0.84 (0.019)	dj_.CortisoneHormones	0.84 (0.010)	0.80 (0.033)
CirAbdo_PF	jm__Bifidobacterium_animalis	0.84 (0.019)	dj_.DG.14.0_18.1Diacylglycerols	-0.71 (0.048)	-0.86 (0.013)
CirAbdo_PF	jm__Bifidobacterium_animalis	0.84 (0.019)	dj_.DG.16.0_16.1Diacylglycerols	-0.71 (0.048)	-0.86 (0.013)
CirAbdo_PF	jm__Bifidobacterium_animalis	0.84 (0.019)	dj_.DG.16.0_18.1Diacylglycerols	-0.73 (0.040)	-0.79 (0.035)
CirAbdo_PF	jm__Bifidobacterium_animalis	0.84 (0.019)	dj_.DG.16.0_20.3Diacylglycerols	-0.71 (0.048)	-0.86 (0.013)
CirAbdo_PF	jm__Bifidobacterium_animalis	0.84 (0.019)	dj_.DG.O.18.2_18.2Diacylglycerols	-0.71 (0.048)	-0.86 (0.013)
CirAbdo_PF	jm__Bifidobacterium_animalis	0.84 (0.019)	dj_.GLCASBile.Acids	0.87 (0.005)	0.80 (0.033)
CirAbdo_PF	jm__Bifidobacterium_animalis	0.84 (0.019)	dj_.TG.16.1_34.3Triacylglycerols	-0.72 (0.045)	-0.78 (0.041)
CirAbdo_PF	jm__Bifidobacterium_animalis	0.84 (0.019)	dj_.TG.16.1_36.3Triacylglycerols	-0.74 (0.035)	-0.78 (0.041)
CirAbdo_PF	jm__Bifidobacterium_animalis	0.84 (0.019)	dj_.TG.16.1_36.4Triacylglycerols	-0.73 (0.040)	-0.79 (0.035)
CirAbdo_PF	jm__Bifidobacterium_animalis	0.84 (0.019)	dj_.TG.18.1_34.3Triacylglycerols	-0.73 (0.040)	-0.79 (0.035)
CirAbdo_PF	jm__Bifidobacterium_animalis	0.84 (0.019)	dj_.TG.18.1_36.2Triacylglycerols	-0.72 (0.045)	-0.78 (0.041)
CirAbdo_PF	jm__Bifidobacterium_animalis	0.84 (0.019)	dj_.TG.18.1_36.3Triacylglycerols	-0.72 (0.045)	-0.78 (0.041)
CirAbdo_PF	jm__Bifidobacterium_animalis	0.84 (0.019)	dj_.TG.18.1_36.4Triacylglycerols	-0.71 (0.048)	-0.86 (0.013)
CirAbdo_PF	jm__Bifidobacterium_animalis	0.84 (0.019)	dj_.TG.18.2_30.1Triacylglycerols	-0.74 (0.035)	-0.78 (0.041)
CirAbdo_PF	jm__Bifidobacterium_animalis	0.84 (0.019)	dj_.TG.18.2_32.2Triacylglycerols	-0.72 (0.045)	-0.78 (0.041)
CirAbdo_PF	jm__Bifidobacterium_animalis	0.84 (0.019)	dj_.TG.18.2_34.2Triacylglycerols	-0.72 (0.045)	-0.78 (0.041)
CirAbdo_PF	jm__Bifidobacterium_animalis	0.84 (0.019)	dj_.TG.18.2_36.2Triacylglycerols	-0.74 (0.035)	-0.78 (0.041)
CirAbdo_PF	jm__Bifidobacterium_animalis	0.84 (0.019)	dj_.TG.18.2_36.3Triacylglycerols	-0.72 (0.045)	-0.78 (0.041)
CirAbdo_PF	jm__Bifidobacterium_animalis	0.84 (0.019)	dj_.TG.18.2_36.4Triacylglycerols	-0.71 (0.048)	-0.86 (0.013)
CirAbdo_PF	jm__Bifidobacterium_animalis	0.84 (0.019)	dj_.TG.18.2_36.5Triacylglycerols	-0.72 (0.045)	-0.78 (0.041)
CirAbdo_PF	jm__Bifidobacterium_animalis	0.84 (0.019)	dj_.TG.18.3_36.3Triacylglycerols	-0.71 (0.048)	-0.86 (0.013)
CirAbdo_PF	jm__Lactobacillus_equicursoris	-0.77 (0.041)	bi_.3.IPAIndoles.Derivatives	-0.82 (0.044)	0.93 (0.008)
CirAbdo_PF	jm__Lactobacillus_equicursoris	-0.77 (0.041)	bi_.Hex.Cer.d18.1.18.1Glycosylceramides	0.82 (0.044)	-0.85 (0.034)
CirAbdo_PF	jm__Lactobacillus_equicursoris	-0.77 (0.041)	bi_.Hex2Cer.d18.1.16.0Glycosylceramides	0.82 (0.044)	-0.85 (0.034)
CirAbdo_PF	jm__Lactobacillus_equicursoris	-0.77 (0.041)	bi_.TG.18.0_38.7Triacylglycerols	0.82 (0.044)	-0.85 (0.034)
CirAbdo_PF	jm__Lactobacillus_equicursoris	-0.77 (0.041)	dj_.AconAcidCarboxylic.Acids	-0.75 (0.033)	0.88 (0.008)
CirAbdo_PF	jm__Lactobacillus_equicursoris	-0.77 (0.041)	dj_.CortisoneHormones	0.84 (0.010)	-0.77 (0.041)
CirAbdo_PF	jm__Lactobacillus_equicursoris	-0.77 (0.041)	dj_.DG.14.0_18.1Diacylglycerols	-0.71 (0.048)	0.96 (0.000)
CirAbdo_PF	jm__Lactobacillus_equicursoris	-0.77 (0.041)	dj_.DG.16.0_16.1Diacylglycerols	-0.71 (0.048)	0.96 (0.000)
CirAbdo_PF	jm__Lactobacillus_equicursoris	-0.77 (0.041)	dj_.DG.16.0_18.1Diacylglycerols	-0.73 (0.040)	1.00 (0.000)
CirAbdo_PF	jm__Lactobacillus_equicursoris	-0.77 (0.041)	dj_.DG.16.0_20.3Diacylglycerols	-0.71 (0.048)	0.93 (0.003)
CirAbdo_PF	jm__Lactobacillus_equicursoris	-0.77 (0.041)	dj_.DG.O.18.2_18.2Diacylglycerols	-0.71 (0.048)	0.96 (0.000)
CirAbdo_PF	jm__Lactobacillus_equicursoris	-0.77 (0.041)	dj_.TG.16.1_34.3Triacylglycerols	-0.72 (0.045)	0.99 (0.000)
CirAbdo_PF	jm__Lactobacillus_equicursoris	-0.77 (0.041)	dj_.TG.16.1_36.3Triacylglycerols	-0.74 (0.035)	0.99 (0.000)
CirAbdo_PF	jm__Lactobacillus_equicursoris	-0.77 (0.041)	dj_.TG.16.1_36.4Triacylglycerols	-0.73 (0.040)	1.00 (0.000)
CirAbdo_PF	jm__Lactobacillus_equicursoris	-0.77 (0.041)	dj_.TG.18.1_34.3Triacylglycerols	-0.73 (0.040)	1.00 (0.000)
CirAbdo_PF	jm__Lactobacillus_equicursoris	-0.77 (0.041)	dj_.TG.18.1_36.2Triacylglycerols	-0.72 (0.045)	0.99 (0.000)
CirAbdo_PF	jm__Lactobacillus_equicursoris	-0.77 (0.041)	dj_.TG.18.1_36.3Triacylglycerols	-0.72 (0.045)	0.99 (0.000)
CirAbdo_PF	jm__Lactobacillus_equicursoris	-0.77 (0.041)	dj_.TG.18.1_36.4Triacylglycerols	-0.71 (0.048)	0.96 (0.000)
CirAbdo_PF	jm__Lactobacillus_equicursoris	-0.77 (0.041)	dj_.TG.18.2_30.1Triacylglycerols	-0.74 (0.035)	0.99 (0.000)
CirAbdo_PF	jm__Lactobacillus_equicursoris	-0.77 (0.041)	dj_.TG.18.2_32.2Triacylglycerols	-0.72 (0.045)	0.99 (0.000)
CirAbdo_PF	jm__Lactobacillus_equicursoris	-0.77 (0.041)	dj_.TG.18.2_34.2Triacylglycerols	-0.72 (0.045)	0.99 (0.000)
CirAbdo_PF	jm__Lactobacillus_equicursoris	-0.77 (0.041)	dj_.TG.18.2_36.2Triacylglycerols	-0.74 (0.035)	0.99 (0.000)
CirAbdo_PF	jm__Lactobacillus_equicursoris	-0.77 (0.041)	dj_.TG.18.2_36.3Triacylglycerols	-0.72 (0.045)	0.99 (0.000)
CirAbdo_PF	jm__Lactobacillus_equicursoris	-0.77 (0.041)	dj_.TG.18.2_36.4Triacylglycerols	-0.71 (0.048)	0.96 (0.000)
CirAbdo_PF	jm__Lactobacillus_equicursoris	-0.77 (0.041)	dj_.TG.18.2_36.5Triacylglycerols	-0.72 (0.045)	0.99 (0.000)
CirAbdo_PF	jm__Lactobacillus_equicursoris	-0.77 (0.041)	dj_.TG.18.3_36.3Triacylglycerols	-0.71 (0.048)	0.96 (0.000)
CirAbdo_PF	jm__Rothia_nasimurium	0.84 (0.019)	bi_.3.IPAIndoles.Derivatives	-0.82 (0.044)	-0.82 (0.044)
CirAbdo_PF	jm__Rothia_nasimurium	0.84 (0.019)	bi_.Hex.Cer.d18.1.18.1Glycosylceramides	0.82 (0.044)	1.00 (0.000)
CirAbdo_PF	jm__Rothia_nasimurium	0.84 (0.019)	bi_.Hex2Cer.d18.1.16.0Glycosylceramides	0.82 (0.044)	1.00 (0.000)
CirAbdo_PF	jm__Rothia_nasimurium	0.84 (0.019)	bi_.LPE.P.22.5Phosphatidylethanolamines	0.82 (0.044)	0.92 (0.009)
CirAbdo_PF	jm__Rothia_nasimurium	0.84 (0.019)	bi_.PG.18.1_20.3Phosphatidylglycerols	0.93 (0.008)	0.85 (0.034)
CirAbdo_PF	jm__Rothia_nasimurium	0.84 (0.019)	bi_.PG.18.1_20.4Phosphatidylglycerols	0.99 (0.000)	0.85 (0.034)
CirAbdo_PF	jm__Rothia_nasimurium	0.84 (0.019)	bi_.ProAminoacids	-0.81 (0.050)	-0.85 (0.034)
CirAbdo_PF	jm__Rothia_nasimurium	0.84 (0.019)	bi_.TG.18.0_38.7Triacylglycerols	0.82 (0.044)	1.00 (0.000)
CirAbdo_PF	jm__Rothia_nasimurium	0.84 (0.019)	bi_.TMAOAmine.Oxides	-0.93 (0.008)	-0.85 (0.034)
CirAbdo_PF	jm__Rothia_nasimurium	0.84 (0.019)	dj_.AconAcidCarboxylic.Acids	-0.75 (0.033)	-0.78 (0.041)
CirAbdo_PF	jm__Rothia_nasimurium	0.84 (0.019)	dj_.C6..C4.1.DC.Acylcarnitines	-0.75 (0.031)	-0.87 (0.012)
CirAbdo_PF	jm__Rothia_nasimurium	0.84 (0.019)	dj_.CortisoneHormones	0.84 (0.010)	0.87 (0.010)
CirAbdo_PF	jm__Rothia_nasimurium	0.84 (0.019)	dj_.DG.14.0_18.1Diacylglycerols	-0.71 (0.048)	-0.86 (0.013)
CirAbdo_PF	jm__Rothia_nasimurium	0.84 (0.019)	dj_.DG.16.0_16.1Diacylglycerols	-0.71 (0.048)	-0.86 (0.013)
CirAbdo_PF	jm__Rothia_nasimurium	0.84 (0.019)	dj_.DG.16.0_18.1Diacylglycerols	-0.73 (0.040)	-0.87 (0.012)
CirAbdo_PF	jm__Rothia_nasimurium	0.84 (0.019)	dj_.DG.16.0_20.3Diacylglycerols	-0.71 (0.048)	-0.86 (0.013)
CirAbdo_PF	jm__Rothia_nasimurium	0.84 (0.019)	dj_.DG.O.18.2_18.2Diacylglycerols	-0.71 (0.048)	-0.86 (0.013)
CirAbdo_PF	jm__Rothia_nasimurium	0.84 (0.019)	dj_.GLCASBile.Acids	0.87 (0.005)	0.87 (0.010)
CirAbdo_PF	jm__Rothia_nasimurium	0.84 (0.019)	dj_.TG.16.1_34.3Triacylglycerols	-0.72 (0.045)	-0.89 (0.007)
CirAbdo_PF	jm__Rothia_nasimurium	0.84 (0.019)	dj_.TG.16.1_36.3Triacylglycerols	-0.74 (0.035)	-0.89 (0.007)
CirAbdo_PF	jm__Rothia_nasimurium	0.84 (0.019)	dj_.TG.16.1_36.4Triacylglycerols	-0.73 (0.040)	-0.87 (0.012)
CirAbdo_PF	jm__Rothia_nasimurium	0.84 (0.019)	dj_.TG.18.1_34.3Triacylglycerols	-0.73 (0.040)	-0.87 (0.012)
CirAbdo_PF	jm__Rothia_nasimurium	0.84 (0.019)	dj_.TG.18.1_36.2Triacylglycerols	-0.72 (0.045)	-0.89 (0.007)
CirAbdo_PF	jm__Rothia_nasimurium	0.84 (0.019)	dj_.TG.18.1_36.3Triacylglycerols	-0.72 (0.045)	-0.89 (0.007)
CirAbdo_PF	jm__Rothia_nasimurium	0.84 (0.019)	dj_.TG.18.1_36.4Triacylglycerols	-0.71 (0.048)	-0.86 (0.013)
CirAbdo_PF	jm__Rothia_nasimurium	0.84 (0.019)	dj_.TG.18.2_30.1Triacylglycerols	-0.74 (0.035)	-0.89 (0.007)
CirAbdo_PF	jm__Rothia_nasimurium	0.84 (0.019)	dj_.TG.18.2_32.2Triacylglycerols	-0.72 (0.045)	-0.89 (0.007)
CirAbdo_PF	jm__Rothia_nasimurium	0.84 (0.019)	dj_.TG.18.2_34.2Triacylglycerols	-0.72 (0.045)	-0.89 (0.007)
CirAbdo_PF	jm__Rothia_nasimurium	0.84 (0.019)	dj_.TG.18.2_36.2Triacylglycerols	-0.74 (0.035)	-0.89 (0.007)
CirAbdo_PF	jm__Rothia_nasimurium	0.84 (0.019)	dj_.TG.18.2_36.3Triacylglycerols	-0.72 (0.045)	-0.89 (0.007)
CirAbdo_PF	jm__Rothia_nasimurium	0.84 (0.019)	dj_.TG.18.2_36.4Triacylglycerols	-0.71 (0.048)	-0.86 (0.013)
CirAbdo_PF	jm__Rothia_nasimurium	0.84 (0.019)	dj_.TG.18.2_36.5Triacylglycerols	-0.72 (0.045)	-0.89 (0.007)
CirAbdo_PF	jm__Rothia_nasimurium	0.84 (0.019)	dj_.TG.18.3_36.3Triacylglycerols	-0.71 (0.048)	-0.86 (0.013)
CirAbdo_PF	jm__Streptococcus_criceti	0.89 (0.007)	bi_.3.IPAIndoles.Derivatives	-0.82 (0.044)	-0.82 (0.044)
CirAbdo_PF	jm__Streptococcus_criceti	0.89 (0.007)	bi_.Hex.Cer.d18.1.18.1Glycosylceramides	0.82 (0.044)	1.00 (0.000)
CirAbdo_PF	jm__Streptococcus_criceti	0.89 (0.007)	bi_.Hex2Cer.d18.1.16.0Glycosylceramides	0.82 (0.044)	1.00 (0.000)
CirAbdo_PF	jm__Streptococcus_criceti	0.89 (0.007)	bi_.LPE.P.22.5Phosphatidylethanolamines	0.82 (0.044)	0.92 (0.009)
CirAbdo_PF	jm__Streptococcus_criceti	0.89 (0.007)	bi_.PG.18.1_20.3Phosphatidylglycerols	0.93 (0.008)	0.85 (0.034)
CirAbdo_PF	jm__Streptococcus_criceti	0.89 (0.007)	bi_.PG.18.1_20.4Phosphatidylglycerols	0.99 (0.000)	0.85 (0.034)
CirAbdo_PF	jm__Streptococcus_criceti	0.89 (0.007)	bi_.ProAminoacids	-0.81 (0.050)	-0.85 (0.034)
CirAbdo_PF	jm__Streptococcus_criceti	0.89 (0.007)	bi_.TG.18.0_38.7Triacylglycerols	0.82 (0.044)	1.00 (0.000)
CirAbdo_PF	jm__Streptococcus_criceti	0.89 (0.007)	bi_.TMAOAmine.Oxides	-0.93 (0.008)	-0.85 (0.034)
CirAbdo_PF	jm__Streptococcus_criceti	0.89 (0.007)	dj_.AconAcidCarboxylic.Acids	-0.75 (0.033)	-0.82 (0.025)
CirAbdo_PF	jm__Streptococcus_criceti	0.89 (0.007)	dj_.C6..C4.1.DC.Acylcarnitines	-0.75 (0.031)	-0.91 (0.005)
CirAbdo_PF	jm__Streptococcus_criceti	0.89 (0.007)	dj_.CortisoneHormones	0.84 (0.010)	0.80 (0.033)
CirAbdo_PF	jm__Streptococcus_criceti	0.89 (0.007)	dj_.DG.14.0_18.1Diacylglycerols	-0.71 (0.048)	-0.86 (0.013)
CirAbdo_PF	jm__Streptococcus_criceti	0.89 (0.007)	dj_.DG.16.0_16.1Diacylglycerols	-0.71 (0.048)	-0.86 (0.013)
CirAbdo_PF	jm__Streptococcus_criceti	0.89 (0.007)	dj_.DG.16.0_18.1Diacylglycerols	-0.73 (0.040)	-0.91 (0.005)
CirAbdo_PF	jm__Streptococcus_criceti	0.89 (0.007)	dj_.DG.16.0_20.3Diacylglycerols	-0.71 (0.048)	-0.86 (0.013)
CirAbdo_PF	jm__Streptococcus_criceti	0.89 (0.007)	dj_.DG.O.18.2_18.2Diacylglycerols	-0.71 (0.048)	-0.86 (0.013)
CirAbdo_PF	jm__Streptococcus_criceti	0.89 (0.007)	dj_.GLCASBile.Acids	0.87 (0.005)	0.91 (0.004)
CirAbdo_PF	jm__Streptococcus_criceti	0.89 (0.007)	dj_.TG.16.1_34.3Triacylglycerols	-0.72 (0.045)	-0.89 (0.007)
CirAbdo_PF	jm__Streptococcus_criceti	0.89 (0.007)	dj_.TG.16.1_36.3Triacylglycerols	-0.74 (0.035)	-0.89 (0.007)
CirAbdo_PF	jm__Streptococcus_criceti	0.89 (0.007)	dj_.TG.16.1_36.4Triacylglycerols	-0.73 (0.040)	-0.91 (0.005)
CirAbdo_PF	jm__Streptococcus_criceti	0.89 (0.007)	dj_.TG.18.1_34.3Triacylglycerols	-0.73 (0.040)	-0.91 (0.005)
CirAbdo_PF	jm__Streptococcus_criceti	0.89 (0.007)	dj_.TG.18.1_36.2Triacylglycerols	-0.72 (0.045)	-0.89 (0.007)
CirAbdo_PF	jm__Streptococcus_criceti	0.89 (0.007)	dj_.TG.18.1_36.3Triacylglycerols	-0.72 (0.045)	-0.89 (0.007)
CirAbdo_PF	jm__Streptococcus_criceti	0.89 (0.007)	dj_.TG.18.1_36.4Triacylglycerols	-0.71 (0.048)	-0.86 (0.013)
CirAbdo_PF	jm__Streptococcus_criceti	0.89 (0.007)	dj_.TG.18.2_30.1Triacylglycerols	-0.74 (0.035)	-0.89 (0.007)
CirAbdo_PF	jm__Streptococcus_criceti	0.89 (0.007)	dj_.TG.18.2_32.2Triacylglycerols	-0.72 (0.045)	-0.89 (0.007)
CirAbdo_PF	jm__Streptococcus_criceti	0.89 (0.007)	dj_.TG.18.2_34.2Triacylglycerols	-0.72 (0.045)	-0.89 (0.007)
CirAbdo_PF	jm__Streptococcus_criceti	0.89 (0.007)	dj_.TG.18.2_36.2Triacylglycerols	-0.74 (0.035)	-0.89 (0.007)
CirAbdo_PF	jm__Streptococcus_criceti	0.89 (0.007)	dj_.TG.18.2_36.3Triacylglycerols	-0.72 (0.045)	-0.89 (0.007)
CirAbdo_PF	jm__Streptococcus_criceti	0.89 (0.007)	dj_.TG.18.2_36.4Triacylglycerols	-0.71 (0.048)	-0.86 (0.013)
CirAbdo_PF	jm__Streptococcus_criceti	0.89 (0.007)	dj_.TG.18.2_36.5Triacylglycerols	-0.72 (0.045)	-0.89 (0.007)
CirAbdo_PF	jm__Streptococcus_criceti	0.89 (0.007)	dj_.TG.18.3_36.3Triacylglycerols	-0.71 (0.048)	-0.86 (0.013)
CirAbdo_PF	jm__Streptococcus_hyovaginalis	0.84 (0.019)	bi_.3.IPAIndoles.Derivatives	-0.82 (0.044)	-0.82 (0.044)
CirAbdo_PF	jm__Streptococcus_hyovaginalis	0.84 (0.019)	bi_.Hex.Cer.d18.1.18.1Glycosylceramides	0.82 (0.044)	1.00 (0.000)
CirAbdo_PF	jm__Streptococcus_hyovaginalis	0.84 (0.019)	bi_.Hex2Cer.d18.1.16.0Glycosylceramides	0.82 (0.044)	1.00 (0.000)
CirAbdo_PF	jm__Streptococcus_hyovaginalis	0.84 (0.019)	bi_.LPE.P.22.5Phosphatidylethanolamines	0.82 (0.044)	0.92 (0.009)
CirAbdo_PF	jm__Streptococcus_hyovaginalis	0.84 (0.019)	bi_.PG.18.1_20.3Phosphatidylglycerols	0.93 (0.008)	0.85 (0.034)
CirAbdo_PF	jm__Streptococcus_hyovaginalis	0.84 (0.019)	bi_.PG.18.1_20.4Phosphatidylglycerols	0.99 (0.000)	0.85 (0.034)
CirAbdo_PF	jm__Streptococcus_hyovaginalis	0.84 (0.019)	bi_.ProAminoacids	-0.81 (0.050)	-0.85 (0.034)
CirAbdo_PF	jm__Streptococcus_hyovaginalis	0.84 (0.019)	bi_.TG.18.0_38.7Triacylglycerols	0.82 (0.044)	1.00 (0.000)
CirAbdo_PF	jm__Streptococcus_hyovaginalis	0.84 (0.019)	bi_.TMAOAmine.Oxides	-0.93 (0.008)	-0.85 (0.034)
CirAbdo_PF	jm__Streptococcus_hyovaginalis	0.84 (0.019)	dj_.AconAcidCarboxylic.Acids	-0.75 (0.033)	-0.78 (0.041)
CirAbdo_PF	jm__Streptococcus_hyovaginalis	0.84 (0.019)	dj_.C6..C4.1.DC.Acylcarnitines	-0.75 (0.031)	-0.87 (0.012)
CirAbdo_PF	jm__Streptococcus_hyovaginalis	0.84 (0.019)	dj_.CortisoneHormones	0.84 (0.010)	0.87 (0.010)
CirAbdo_PF	jm__Streptococcus_hyovaginalis	0.84 (0.019)	dj_.DG.14.0_18.1Diacylglycerols	-0.71 (0.048)	-0.86 (0.013)
CirAbdo_PF	jm__Streptococcus_hyovaginalis	0.84 (0.019)	dj_.DG.16.0_16.1Diacylglycerols	-0.71 (0.048)	-0.86 (0.013)
CirAbdo_PF	jm__Streptococcus_hyovaginalis	0.84 (0.019)	dj_.DG.16.0_18.1Diacylglycerols	-0.73 (0.040)	-0.87 (0.012)
CirAbdo_PF	jm__Streptococcus_hyovaginalis	0.84 (0.019)	dj_.DG.16.0_20.3Diacylglycerols	-0.71 (0.048)	-0.86 (0.013)
CirAbdo_PF	jm__Streptococcus_hyovaginalis	0.84 (0.019)	dj_.DG.O.18.2_18.2Diacylglycerols	-0.71 (0.048)	-0.86 (0.013)
CirAbdo_PF	jm__Streptococcus_hyovaginalis	0.84 (0.019)	dj_.GLCASBile.Acids	0.87 (0.005)	0.87 (0.010)
CirAbdo_PF	jm__Streptococcus_hyovaginalis	0.84 (0.019)	dj_.TG.16.1_34.3Triacylglycerols	-0.72 (0.045)	-0.89 (0.007)
CirAbdo_PF	jm__Streptococcus_hyovaginalis	0.84 (0.019)	dj_.TG.16.1_36.3Triacylglycerols	-0.74 (0.035)	-0.89 (0.007)
CirAbdo_PF	jm__Streptococcus_hyovaginalis	0.84 (0.019)	dj_.TG.16.1_36.4Triacylglycerols	-0.73 (0.040)	-0.87 (0.012)
CirAbdo_PF	jm__Streptococcus_hyovaginalis	0.84 (0.019)	dj_.TG.18.1_34.3Triacylglycerols	-0.73 (0.040)	-0.87 (0.012)
CirAbdo_PF	jm__Streptococcus_hyovaginalis	0.84 (0.019)	dj_.TG.18.1_36.2Triacylglycerols	-0.72 (0.045)	-0.89 (0.007)
CirAbdo_PF	jm__Streptococcus_hyovaginalis	0.84 (0.019)	dj_.TG.18.1_36.3Triacylglycerols	-0.72 (0.045)	-0.89 (0.007)
CirAbdo_PF	jm__Streptococcus_hyovaginalis	0.84 (0.019)	dj_.TG.18.1_36.4Triacylglycerols	-0.71 (0.048)	-0.86 (0.013)
CirAbdo_PF	jm__Streptococcus_hyovaginalis	0.84 (0.019)	dj_.TG.18.2_30.1Triacylglycerols	-0.74 (0.035)	-0.89 (0.007)
CirAbdo_PF	jm__Streptococcus_hyovaginalis	0.84 (0.019)	dj_.TG.18.2_32.2Triacylglycerols	-0.72 (0.045)	-0.89 (0.007)
CirAbdo_PF	jm__Streptococcus_hyovaginalis	0.84 (0.019)	dj_.TG.18.2_34.2Triacylglycerols	-0.72 (0.045)	-0.89 (0.007)
CirAbdo_PF	jm__Streptococcus_hyovaginalis	0.84 (0.019)	dj_.TG.18.2_36.2Triacylglycerols	-0.74 (0.035)	-0.89 (0.007)
CirAbdo_PF	jm__Streptococcus_hyovaginalis	0.84 (0.019)	dj_.TG.18.2_36.3Triacylglycerols	-0.72 (0.045)	-0.89 (0.007)
CirAbdo_PF	jm__Streptococcus_hyovaginalis	0.84 (0.019)	dj_.TG.18.2_36.4Triacylglycerols	-0.71 (0.048)	-0.86 (0.013)
CirAbdo_PF	jm__Streptococcus_hyovaginalis	0.84 (0.019)	dj_.TG.18.2_36.5Triacylglycerols	-0.72 (0.045)	-0.89 (0.007)
CirAbdo_PF	jm__Streptococcus_hyovaginalis	0.84 (0.019)	dj_.TG.18.3_36.3Triacylglycerols	-0.71 (0.048)	-0.86 (0.013)
CirTor_PF	dj__unknown__Prevotellaceae	-0.80 (0.030)	bi_.Cer.d18.1.14.0Ceramides	-0.81 (0.050)	0.92 (0.028)
CirTor_PF	dj__unknown__Prevotellaceae	-0.80 (0.030)	bi_.Cer.d18.2.24.1Ceramides	-0.85 (0.034)	1.00 (0.000)
CirTor_PF	dj__unknown__Prevotellaceae	-0.80 (0.030)	bi_.PC.30.0Phosphatidylcholines	-1.00 (0.003)	0.89 (0.041)
CirTor_PF	dj__unknown__Prevotellaceae	-0.80 (0.030)	bi_.PC.32.2Phosphatidylcholines	-0.94 (0.017)	0.89 (0.041)
CirTor_PF	dj__unknown__Prevotellaceae	-0.80 (0.030)	bi_.PC.32.3Phosphatidylcholines	-0.89 (0.033)	0.89 (0.041)
CirTor_PF	dj__unknown__Prevotellaceae	-0.80 (0.030)	bi_.PC.36.6Phosphatidylcholines	-0.94 (0.017)	0.89 (0.041)
CirTor_PF	dj__unknown__Prevotellaceae	-0.80 (0.030)	bi_.PE.42.7Phosphatidylethanolamines	-0.81 (0.050)	0.92 (0.028)
CirTor_PF	dj__unknown__Prevotellaceae	-0.80 (0.030)	bi_.PG.16.0_16.1Phosphatidylglycerols	-0.85 (0.034)	1.00 (0.000)
CirTor_PF	dj__unknown__Prevotellaceae	-0.80 (0.030)	bi_.PI.18.0_18.2Phosphatidylinositols	-0.82 (0.046)	1.00 (0.000)
CirTor_PF	dj__unknown__Prevotellaceae	-0.80 (0.030)	bi_.PS.36.2Phosphatidylserines	-0.94 (0.017)	0.89 (0.041)
CirTor_PF	dj__unknown__Prevotellaceae	-0.80 (0.030)	bi_.SPB.d16.0Sphingoid.Bases	-0.85 (0.034)	1.00 (0.000)
CirTor_PF	dj__unknown__Prevotellaceae	-0.80 (0.030)	bi_.TG.18.0_36.4Triacylglycerols	-0.85 (0.034)	1.00 (0.000)
CirTor_PF	dj__unknown__Prevotellaceae	-0.80 (0.030)	bi_.TG.18.2_36.2Triacylglycerols	-0.85 (0.034)	1.00 (0.000)
CirTor_PF	dj__unknown__Prevotellaceae	-0.80 (0.030)	dj_.C4Acylcarnitines	-0.76 (0.037)	0.80 (0.030)
CirTor_PF	dj__unknown__Prevotellaceae	-0.80 (0.030)	dj_.C5.1.DCAcylcarnitines	-0.78 (0.023)	0.80 (0.030)
CirTor_PF	dj__unknown__Prevotellaceae	-0.80 (0.030)	dj_.C5Acylcarnitines	-0.81 (0.014)	0.80 (0.030)
CirTor_PF	dj__unknown__Prevotellaceae	-0.80 (0.030)	dj_.C6..C4.1.DC.Acylcarnitines	-0.88 (0.007)	0.80 (0.030)
CirTor_PF	dj__unknown__Prevotellaceae	-0.80 (0.030)	dj_.GLCASBile.Acids	0.92 (0.001)	-0.79 (0.036)
CirTor_PF	il__Lactobacillus_delbrueckii	0.74 (0.046)	dj_.C5.1.DCAcylcarnitines	-0.78 (0.023)	-0.73 (0.040)
CirTor_PF	il__Lactobacillus_delbrueckii	0.74 (0.046)	dj_.C6..C4.1.DC.Acylcarnitines	-0.88 (0.007)	-0.74 (0.046)
CirTor_PF	il__Lactobacillus_delbrueckii	0.74 (0.046)	dj_.GLCASBile.Acids	0.92 (0.001)	0.83 (0.011)
CirTor_PF	il__Lactobacillus_johnsonii	0.79 (0.028)	dj_.GLCASBile.Acids	0.92 (0.001)	0.75 (0.031)
CirTor_PF	il__Lactobacillus_johnsonii	0.79 (0.028)	dj_.PA.18.1_22.3Phosphatidic.Acids	-0.71 (0.050)	-0.73 (0.039)
CirTor_PF	jm__Bifidobacterium_animalis	0.77 (0.044)	bi_.PC.42.6Phosphatidylcholines	-0.81 (0.050)	-0.86 (0.029)
CirTor_PF	jm__Bifidobacterium_animalis	0.77 (0.044)	dj_.C4Acylcarnitines	-0.76 (0.037)	-0.87 (0.012)
CirTor_PF	jm__Bifidobacterium_animalis	0.77 (0.044)	dj_.C5.1.DCAcylcarnitines	-0.78 (0.023)	-0.78 (0.041)
CirTor_PF	jm__Bifidobacterium_animalis	0.77 (0.044)	dj_.C6..C4.1.DC.Acylcarnitines	-0.88 (0.007)	-0.79 (0.035)
CirTor_PF	jm__Bifidobacterium_animalis	0.77 (0.044)	dj_.GLCASBile.Acids	0.92 (0.001)	0.80 (0.033)
CirTor_PF	jm__Bifidobacterium_animalis	0.77 (0.044)	dj_.PA.18.1_22.3Phosphatidic.Acids	-0.71 (0.050)	-0.86 (0.013)
CirTor_PF	jm__Lactobacillus_crispatus	0.87 (0.012)	bi_.Cer.d18.1.14.0Ceramides	-0.81 (0.050)	-0.82 (0.044)
CirTor_PF	jm__Lactobacillus_crispatus	0.87 (0.012)	bi_.Cer.d18.1.23.0Ceramides	-0.81 (0.050)	-0.86 (0.029)
CirTor_PF	jm__Lactobacillus_crispatus	0.87 (0.012)	bi_.LPS.20.4Phosphatidylserines	0.82 (0.046)	0.90 (0.015)
CirTor_PF	jm__Lactobacillus_crispatus	0.87 (0.012)	bi_.PA.18.1_20.1Phosphatidic.Acids	-0.81 (0.050)	-0.82 (0.044)
CirTor_PF	jm__Lactobacillus_crispatus	0.87 (0.012)	bi_.PC.30.0Phosphatidylcholines	-1.00 (0.003)	-0.85 (0.034)
CirTor_PF	jm__Lactobacillus_crispatus	0.87 (0.012)	bi_.PC.32.2Phosphatidylcholines	-0.94 (0.017)	-0.85 (0.034)
CirTor_PF	jm__Lactobacillus_crispatus	0.87 (0.012)	bi_.PC.36.6Phosphatidylcholines	-0.94 (0.017)	-0.85 (0.034)
CirTor_PF	jm__Lactobacillus_crispatus	0.87 (0.012)	bi_.PE.42.7Phosphatidylethanolamines	-0.81 (0.050)	-0.82 (0.044)
CirTor_PF	jm__Lactobacillus_crispatus	0.87 (0.012)	bi_.PE.P.18.1.20.4Phosphatidylethanolamines	-0.93 (0.008)	-0.82 (0.044)
CirTor_PF	jm__Lactobacillus_crispatus	0.87 (0.012)	bi_.PG.16.0_20.4Phosphatidylglycerols	-0.89 (0.033)	-0.85 (0.034)
CirTor_PF	jm__Lactobacillus_crispatus	0.87 (0.012)	bi_.PS.36.1Phosphatidylserines	-0.89 (0.033)	-0.85 (0.034)
CirTor_PF	jm__Lactobacillus_crispatus	0.87 (0.012)	bi_.PS.36.2Phosphatidylserines	-0.94 (0.017)	-0.85 (0.034)
CirTor_PF	jm__Lactococcus_raffinolactis	0.80 (0.030)	dj_.C4Acylcarnitines	-0.76 (0.037)	-0.80 (0.030)
CRP	dj__Acidaminococcus_fermentans	-0.81 (0.028)	bi_.C10Acylcarnitines	-0.84 (0.036)	0.89 (0.040)
CRP	dj__Acidaminococcus_fermentans	-0.81 (0.028)	bi_.C12Acylcarnitines	-0.84 (0.036)	0.89 (0.040)
CRP	dj__Acidaminococcus_fermentans	-0.81 (0.028)	bi_.C16.2Acylcarnitines	-0.94 (0.005)	0.92 (0.028)
CRP	dj__Acidaminococcus_fermentans	-0.81 (0.028)	bi_.FA.22.6Fatty.Acids	-0.89 (0.033)	0.97 (0.005)
CRP	dj__Acidaminococcus_fermentans	-0.81 (0.028)	bi_.LPS.18.0Phosphatidylserines	-0.88 (0.021)	0.92 (0.028)
CRP	dj__Acidaminococcus_fermentans	-0.81 (0.028)	bi_.MG.22.2Monoacylglycerols	-0.94 (0.005)	0.92 (0.028)
CRP	dj__Acidaminococcus_fermentans	-0.81 (0.028)	bi_.PE.P.16.0.20.4Phosphatidylethanolamines	-0.88 (0.021)	0.92 (0.028)
CRP	dj__Acidaminococcus_fermentans	-0.81 (0.028)	bi_.PE.P.16.0.22.5Phosphatidylethanolamines	-0.88 (0.021)	0.92 (0.028)
CRP	dj__Acidaminococcus_fermentans	-0.81 (0.028)	bi_.PG.18.1_22.2Phosphatidylglycerols	-0.89 (0.033)	0.97 (0.005)
CRP	dj__Acidaminococcus_fermentans	-0.81 (0.028)	bi_.PG.22.5_22.6Phosphatidylglycerols	-0.97 (0.001)	0.92 (0.026)
CRP	dj__Acidaminococcus_fermentans	-0.81 (0.028)	dj_.Hex.Cer.d18.2.23.0Glycosylceramides	0.90 (0.002)	-0.89 (0.007)
CRP	dj__Acidaminococcus_fermentans	-0.81 (0.028)	dj_.Ind.SO4Indoles.Derivatives	0.79 (0.028)	-0.81 (0.028)
CRP	dj__Coprococcus_catus	0.89 (0.012)	bi_.1.Met.HisAminoacids.Related	0.89 (0.033)	1.00 (0.017)
CRP	dj__Coprococcus_catus	0.89 (0.012)	bi_.C10Acylcarnitines	-0.84 (0.036)	-0.97 (0.005)
CRP	dj__Coprococcus_catus	0.89 (0.012)	bi_.C12Acylcarnitines	-0.84 (0.036)	-0.97 (0.005)
CRP	dj__Coprococcus_catus	0.89 (0.012)	bi_.DG.14.0_18.2Diacylglycerols	-0.88 (0.021)	-0.89 (0.041)
CRP	dj__Coprococcus_catus	0.89 (0.012)	bi_.LPG.16.0Phosphatidylglycerols	-0.88 (0.021)	-0.89 (0.041)
CRP	dj__Coprococcus_catus	0.89 (0.012)	bi_.LPI.18.1Phosphatidylinositols	-0.88 (0.021)	-0.89 (0.041)
CRP	dj__Coprococcus_catus	0.89 (0.012)	dj_.C5Acylcarnitines	-0.77 (0.027)	-0.82 (0.034)
CRP	dj__Coprococcus_catus	0.89 (0.012)	dj_.Hex.Cer.d18.2.23.0Glycosylceramides	0.90 (0.002)	0.88 (0.008)
CRP	dj__Coprococcus_catus	0.89 (0.012)	dj_.Ind.SO4Indoles.Derivatives	0.79 (0.028)	0.79 (0.048)
CRP	dj__Coprococcus_catus	0.89 (0.012)	dj_.TG.20.0_32.3Triacylglycerols	0.82 (0.012)	0.78 (0.040)
CRP	dj__Dialister_succinatiphilus	-0.85 (0.015)	dj_.C5Acylcarnitines	-0.77 (0.027)	0.82 (0.025)
CRP	dj__Dialister_succinatiphilus	-0.85 (0.015)	dj_.Hex.Cer.d18.2.23.0Glycosylceramides	0.90 (0.002)	-0.82 (0.023)
CRP	dj__Dialister_succinatiphilus	-0.85 (0.015)	dj_.TG.18.1_31.0Triacylglycerols	0.76 (0.037)	-0.78 (0.039)
CRP	dj__Dialister_succinatiphilus	-0.85 (0.015)	dj_.TG.20.0_32.3Triacylglycerols	0.82 (0.012)	-0.87 (0.011)
CRP	dj__unknown__Lachnospiraceae	-0.80 (0.030)	bi_.C16.1Acylcarnitines	-0.81 (0.050)	0.92 (0.028)
CRP	dj__unknown__Lachnospiraceae	-0.80 (0.030)	bi_.C16.2Acylcarnitines	-0.94 (0.005)	1.00 (0.000)
CRP	dj__unknown__Lachnospiraceae	-0.80 (0.030)	bi_.Cer.d18.1.20.0Ceramides	-0.89 (0.033)	0.89 (0.041)
CRP	dj__unknown__Lachnospiraceae	-0.80 (0.030)	bi_.FA.22.6Fatty.Acids	-0.89 (0.033)	0.89 (0.041)
CRP	dj__unknown__Lachnospiraceae	-0.80 (0.030)	bi_.Hex.Cer.d18.1.16.0Glycosylceramides	-0.89 (0.033)	0.89 (0.041)
CRP	dj__unknown__Lachnospiraceae	-0.80 (0.030)	bi_.LPS.18.0Phosphatidylserines	-0.88 (0.021)	1.00 (0.000)
CRP	dj__unknown__Lachnospiraceae	-0.80 (0.030)	bi_.MG.22.2Monoacylglycerols	-0.94 (0.005)	1.00 (0.000)
CRP	dj__unknown__Lachnospiraceae	-0.80 (0.030)	bi_.PA.18.1_20.0Phosphatidic.Acids	-0.89 (0.033)	0.89 (0.041)
CRP	dj__unknown__Lachnospiraceae	-0.80 (0.030)	bi_.PA.18.1_20.1Phosphatidic.Acids	-0.81 (0.050)	0.92 (0.028)
CRP	dj__unknown__Lachnospiraceae	-0.80 (0.030)	bi_.PC.32.1Phosphatidylcholines	-0.94 (0.017)	0.89 (0.041)
CRP	dj__unknown__Lachnospiraceae	-0.80 (0.030)	bi_.PC.36.5Phosphatidylcholines	-0.89 (0.033)	0.89 (0.041)
CRP	dj__unknown__Lachnospiraceae	-0.80 (0.030)	bi_.PC.38.4Phosphatidylcholines	-0.94 (0.017)	0.89 (0.041)
CRP	dj__unknown__Lachnospiraceae	-0.80 (0.030)	bi_.PC.38.5Phosphatidylcholines	-0.89 (0.033)	0.89 (0.041)
CRP	dj__unknown__Lachnospiraceae	-0.80 (0.030)	bi_.PC.38.6Phosphatidylcholines	-0.89 (0.033)	0.89 (0.041)
CRP	dj__unknown__Lachnospiraceae	-0.80 (0.030)	bi_.PC.40.2Phosphatidylcholines	-0.94 (0.017)	0.89 (0.041)
CRP	dj__unknown__Lachnospiraceae	-0.80 (0.030)	bi_.PC.40.3Phosphatidylcholines	-0.94 (0.017)	0.89 (0.041)
CRP	dj__unknown__Lachnospiraceae	-0.80 (0.030)	bi_.PC.42.1Phosphatidylcholines	-0.84 (0.036)	0.92 (0.028)
CRP	dj__unknown__Lachnospiraceae	-0.80 (0.030)	bi_.PC.42.4Phosphatidylcholines	-0.81 (0.050)	0.89 (0.041)
CRP	dj__unknown__Lachnospiraceae	-0.80 (0.030)	bi_.PC.42.5Phosphatidylcholines	-0.84 (0.036)	0.92 (0.028)
CRP	dj__unknown__Lachnospiraceae	-0.80 (0.030)	bi_.PC.O.30.0Phosphatidylcholines	-0.89 (0.033)	0.89 (0.041)
CRP	dj__unknown__Lachnospiraceae	-0.80 (0.030)	bi_.PC.O.34.3Phosphatidylcholines	-0.89 (0.033)	0.89 (0.041)
CRP	dj__unknown__Lachnospiraceae	-0.80 (0.030)	bi_.PC.O.36.0Phosphatidylcholines	-0.89 (0.033)	0.89 (0.041)
CRP	dj__unknown__Lachnospiraceae	-0.80 (0.030)	bi_.PC.O.36.5Phosphatidylcholines	-0.89 (0.033)	0.89 (0.041)
CRP	dj__unknown__Lachnospiraceae	-0.80 (0.030)	bi_.PC.O.38.0Phosphatidylcholines	-0.89 (0.033)	0.89 (0.041)
CRP	dj__unknown__Lachnospiraceae	-0.80 (0.030)	bi_.PC.O.40.2Phosphatidylcholines	-0.89 (0.033)	0.89 (0.041)
CRP	dj__unknown__Lachnospiraceae	-0.80 (0.030)	bi_.PE.38.0Phosphatidylethanolamines	-0.89 (0.033)	0.89 (0.041)
CRP	dj__unknown__Lachnospiraceae	-0.80 (0.030)	bi_.PE.38.1Phosphatidylethanolamines	-0.89 (0.033)	0.89 (0.041)
CRP	dj__unknown__Lachnospiraceae	-0.80 (0.030)	bi_.PE.38.4Phosphatidylethanolamines	-0.89 (0.033)	0.89 (0.041)
CRP	dj__unknown__Lachnospiraceae	-0.80 (0.030)	bi_.PE.40.1Phosphatidylethanolamines	-0.90 (0.015)	0.89 (0.041)
CRP	dj__unknown__Lachnospiraceae	-0.80 (0.030)	bi_.PE.P.16.0.18.1Phosphatidylethanolamines	-0.89 (0.033)	0.89 (0.041)
CRP	dj__unknown__Lachnospiraceae	-0.80 (0.030)	bi_.PE.P.16.0.20.4Phosphatidylethanolamines	-0.88 (0.021)	1.00 (0.000)
CRP	dj__unknown__Lachnospiraceae	-0.80 (0.030)	bi_.PE.P.16.0.22.5Phosphatidylethanolamines	-0.88 (0.021)	1.00 (0.000)
CRP	dj__unknown__Lachnospiraceae	-0.80 (0.030)	bi_.PE.P.18.0.18.1Phosphatidylethanolamines	-0.89 (0.033)	0.89 (0.041)
CRP	dj__unknown__Lachnospiraceae	-0.80 (0.030)	bi_.PE.P.18.0.18.2Phosphatidylethanolamines	-0.89 (0.033)	0.89 (0.041)
CRP	dj__unknown__Lachnospiraceae	-0.80 (0.030)	bi_.PE.P.18.0.20.4Phosphatidylethanolamines	-0.89 (0.033)	0.89 (0.041)
CRP	dj__unknown__Lachnospiraceae	-0.80 (0.030)	bi_.PE.P.18.0.22.4Phosphatidylethanolamines	-0.89 (0.033)	0.89 (0.041)
CRP	dj__unknown__Lachnospiraceae	-0.80 (0.030)	bi_.PE.P.18.0.22.5Phosphatidylethanolamines	-0.89 (0.033)	0.89 (0.041)
CRP	dj__unknown__Lachnospiraceae	-0.80 (0.030)	bi_.PE.P.18.0.22.6Phosphatidylethanolamines	-0.89 (0.033)	0.89 (0.041)
CRP	dj__unknown__Lachnospiraceae	-0.80 (0.030)	bi_.PG.16.1_20.4Phosphatidylglycerols	-0.89 (0.033)	0.89 (0.041)
CRP	dj__unknown__Lachnospiraceae	-0.80 (0.030)	bi_.PG.18.1_22.2Phosphatidylglycerols	-0.89 (0.033)	0.89 (0.041)
CRP	dj__unknown__Lachnospiraceae	-0.80 (0.030)	bi_.PG.22.5_22.6Phosphatidylglycerols	-0.97 (0.001)	0.92 (0.028)
CRP	dj__unknown__Lachnospiraceae	-0.80 (0.030)	bi_.SPB.d17.0Sphingoid.Bases	-0.94 (0.017)	0.89 (0.041)
CRP	dj__unknown__Lachnospiraceae	-0.80 (0.030)	bi_.TG.17.0_36.4Triacylglycerols	-0.94 (0.017)	0.89 (0.041)
CRP	dj__unknown__Lachnospiraceae	-0.80 (0.030)	dj_.Hex.Cer.d18.2.23.0Glycosylceramides	0.90 (0.002)	-0.79 (0.036)
CRP	dj__unknown__Lachnospiraceae	-0.80 (0.030)	dj_.Ind.SO4Indoles.Derivatives	0.79 (0.028)	-0.80 (0.030)
CRP	dj__unknown__Lachnospiraceae	-0.80 (0.030)	dj_.ProBetaineAminoacids.Related	0.76 (0.037)	-0.80 (0.030)
CRP	dj__unknown__Lachnospiraceae	-0.80 (0.030)	dj_.SPBP.d16.1Sphingoid.Bases	-0.74 (0.046)	0.76 (0.049)
CRP	dj__unknown__Prevotellaceae	0.76 (0.049)	dj_.FA.16.0Fatty.Acids	0.73 (0.039)	1.00 (0.000)
CRP	dj__unknown__Prevotellaceae	0.76 (0.049)	dj_.Hex.Cer.d18.2.23.0Glycosylceramides	0.90 (0.002)	0.76 (0.046)
CRP	dj__unknown__Prevotellaceae	0.76 (0.049)	dj_.PA.16.0_18.3Phosphatidic.Acids	0.76 (0.027)	0.94 (0.001)
CRP	dj__unknown__Prevotellaceae	0.76 (0.049)	dj_.PA.18.2_18.3Phosphatidic.Acids	0.73 (0.039)	1.00 (0.000)
CRP	dj__unknown__Prevotellaceae	0.76 (0.049)	dj_.TG.16.0_33.2Triacylglycerols	0.78 (0.023)	0.80 (0.030)
CRP	dj__unknown__Prevotellaceae	0.76 (0.049)	dj_.TG.18.1_31.0Triacylglycerols	0.76 (0.037)	0.80 (0.030)
CRP	dj__unknown__Prevotellaceae	0.76 (0.049)	dj_.TG.20.0_32.3Triacylglycerols	0.82 (0.012)	0.82 (0.024)
CRP	dj__unknown__Prevotellaceae	0.76 (0.049)	dj_.TG.20.4_33.2Triacylglycerols	0.73 (0.039)	1.00 (0.000)
CRP	dj__Mitsuokella_jalaludinii	-0.78 (0.039)	dj_.Hex.Cer.d18.2.23.0Glycosylceramides	0.90 (0.002)	-0.82 (0.023)
CRP	dj__Mitsuokella_jalaludinii	-0.78 (0.039)	dj_.TG.20.0_32.3Triacylglycerols	0.82 (0.012)	-0.87 (0.011)
CRP	dj__Segatella_brasiliensis	0.76 (0.049)	dj_.FA.16.0Fatty.Acids	0.73 (0.039)	1.00 (0.000)
CRP	dj__Segatella_brasiliensis	0.76 (0.049)	dj_.Hex.Cer.d18.2.23.0Glycosylceramides	0.90 (0.002)	0.76 (0.046)
CRP	dj__Segatella_brasiliensis	0.76 (0.049)	dj_.PA.16.0_18.3Phosphatidic.Acids	0.76 (0.027)	0.94 (0.001)
CRP	dj__Segatella_brasiliensis	0.76 (0.049)	dj_.PA.18.2_18.3Phosphatidic.Acids	0.73 (0.039)	1.00 (0.000)
CRP	dj__Segatella_brasiliensis	0.76 (0.049)	dj_.TG.16.0_33.2Triacylglycerols	0.78 (0.023)	0.80 (0.030)
CRP	dj__Segatella_brasiliensis	0.76 (0.049)	dj_.TG.18.1_31.0Triacylglycerols	0.76 (0.037)	0.80 (0.030)
CRP	dj__Segatella_brasiliensis	0.76 (0.049)	dj_.TG.20.0_32.3Triacylglycerols	0.82 (0.012)	0.82 (0.024)
CRP	dj__Segatella_brasiliensis	0.76 (0.049)	dj_.TG.20.4_33.2Triacylglycerols	0.73 (0.039)	1.00 (0.000)
CRP	dj__Staphylococcus_cohnii	0.79 (0.035)	dj_.TG.16.0_33.2Triacylglycerols	0.78 (0.023)	0.87 (0.012)
CRP	dj__Staphylococcus_cohnii	0.79 (0.035)	dj_.TG.18.1_31.0Triacylglycerols	0.76 (0.037)	0.87 (0.012)
CRP	dj__Staphylococcus_cohnii	0.79 (0.035)	dj_.TG.20.0_32.3Triacylglycerols	0.82 (0.012)	0.99 (0.000)
CRP	dj__Streptococcus_hyovaginalis	0.82 (0.025)	bi_.CerP.d18.1.16.0Ceramides	-0.93 (0.008)	-0.92 (0.028)
CRP	dj__Streptococcus_hyovaginalis	0.82 (0.025)	bi_.Met.SOAminoacids.Related	0.94 (0.017)	0.89 (0.041)
CRP	dj__Streptococcus_hyovaginalis	0.82 (0.025)	bi_.PC.32.1Phosphatidylcholines	-0.94 (0.017)	-0.89 (0.041)
CRP	dj__Streptococcus_hyovaginalis	0.82 (0.025)	bi_.PC.O.38.6Phosphatidylcholines	-0.89 (0.033)	-0.89 (0.041)
CRP	dj__Streptococcus_hyovaginalis	0.82 (0.025)	bi_.PE.40.1Phosphatidylethanolamines	-0.90 (0.015)	-0.89 (0.041)
CRP	dj__Streptococcus_hyovaginalis	0.82 (0.025)	bi_.TG.18.1_36.1Triacylglycerols	0.85 (0.034)	1.00 (0.000)
CRP	dj__Streptococcus_hyovaginalis	0.82 (0.025)	dj_.C5Acylcarnitines	-0.77 (0.027)	-0.85 (0.015)
CRP	dj__Streptococcus_hyovaginalis	0.82 (0.025)	dj_.HypoxanthineNucleobases.Related	-0.81 (0.022)	-0.85 (0.015)
CRP	dj__Streptococcus_hyovaginalis	0.82 (0.025)	dj_.TG.16.0_33.2Triacylglycerols	0.78 (0.023)	0.78 (0.039)
CRP	dj__Streptococcus_hyovaginalis	0.82 (0.025)	dj_.TG.20.0_32.3Triacylglycerols	0.82 (0.012)	0.87 (0.011)
CRP	dj__Streptococcus_parauberis	0.78 (0.039)	bi_.1.Met.HisAminoacids.Related	0.89 (0.033)	0.89 (0.041)
CRP	dj__Streptococcus_parauberis	0.78 (0.039)	bi_.FA.22.6Fatty.Acids	-0.89 (0.033)	-0.89 (0.041)
CRP	dj__Streptococcus_parauberis	0.78 (0.039)	bi_.PG.18.1_22.2Phosphatidylglycerols	-0.89 (0.033)	-0.89 (0.041)
CRP	dj__Streptococcus_parauberis	0.78 (0.039)	dj_.C5Acylcarnitines	-0.77 (0.027)	-0.78 (0.039)
CRP	dj__Streptococcus_parauberis	0.78 (0.039)	dj_.TG.20.0_32.3Triacylglycerols	0.82 (0.012)	0.81 (0.029)
CRP	il__Lactimicrobium_massiliense	-0.76 (0.027)	bi_.C16.1Acylcarnitines	-0.81 (0.050)	0.86 (0.029)
CRP	il__Lactimicrobium_massiliense	-0.76 (0.027)	bi_.C16.2Acylcarnitines	-0.94 (0.005)	0.90 (0.015)
CRP	il__Lactimicrobium_massiliense	-0.76 (0.027)	bi_.C18.1Acylcarnitines	-0.85 (0.034)	1.00 (0.000)
CRP	il__Lactimicrobium_massiliense	-0.76 (0.027)	bi_.Cer.d18.1.18.0Ceramides	-0.89 (0.033)	0.85 (0.034)
CRP	il__Lactimicrobium_massiliense	-0.76 (0.027)	bi_.Hex.Cer.d18.1.18.0Glycosylceramides	-0.85 (0.034)	1.00 (0.000)
CRP	il__Lactimicrobium_massiliense	-0.76 (0.027)	bi_.LPE.22.5Phosphatidylethanolamines	-0.85 (0.034)	1.00 (0.000)
CRP	il__Lactimicrobium_massiliense	-0.76 (0.027)	bi_.LPS.18.0Phosphatidylserines	-0.88 (0.021)	0.83 (0.043)
CRP	il__Lactimicrobium_massiliense	-0.76 (0.027)	bi_.MG.22.2Monoacylglycerols	-0.94 (0.005)	0.90 (0.015)
CRP	il__Lactimicrobium_massiliense	-0.76 (0.027)	bi_.PA.18.1_18.1Phosphatidic.Acids	-0.85 (0.034)	1.00 (0.000)
CRP	il__Lactimicrobium_massiliense	-0.76 (0.027)	bi_.PC.36.0Phosphatidylcholines	-0.82 (0.046)	0.90 (0.015)
CRP	il__Lactimicrobium_massiliense	-0.76 (0.027)	bi_.PC.38.4Phosphatidylcholines	-0.94 (0.017)	0.85 (0.034)
CRP	il__Lactimicrobium_massiliense	-0.76 (0.027)	bi_.PC.40.2Phosphatidylcholines	-0.94 (0.017)	0.85 (0.034)
CRP	il__Lactimicrobium_massiliense	-0.76 (0.027)	bi_.PC.40.3Phosphatidylcholines	-0.94 (0.017)	0.85 (0.034)
CRP	il__Lactimicrobium_massiliense	-0.76 (0.027)	bi_.PC.42.4Phosphatidylcholines	-0.81 (0.050)	0.82 (0.044)
CRP	il__Lactimicrobium_massiliense	-0.76 (0.027)	bi_.PE.P.16.0.20.4Phosphatidylethanolamines	-0.88 (0.021)	0.83 (0.043)
CRP	il__Lactimicrobium_massiliense	-0.76 (0.027)	bi_.PE.P.16.0.22.5Phosphatidylethanolamines	-0.88 (0.021)	0.83 (0.043)
CRP	il__Lactimicrobium_massiliense	-0.76 (0.027)	bi_.PE.P.18.0.18.0Phosphatidylethanolamines	-0.85 (0.034)	1.00 (0.000)
CRP	il__Lactimicrobium_massiliense	-0.76 (0.027)	bi_.PG.18.2_22.1Phosphatidylglycerols	-0.85 (0.034)	1.00 (0.000)
CRP	il__Lactimicrobium_massiliense	-0.76 (0.027)	bi_.PG.22.5_22.6Phosphatidylglycerols	-0.97 (0.001)	0.84 (0.038)
CRP	il__Lactimicrobium_massiliense	-0.76 (0.027)	bi_.SPB.d17.0Sphingoid.Bases	-0.94 (0.017)	0.85 (0.034)
CRP	il__Lactimicrobium_massiliense	-0.76 (0.027)	bi_.TG.17.0_36.4Triacylglycerols	-0.94 (0.017)	0.85 (0.034)
CRP	il__Lactimicrobium_massiliense	-0.76 (0.027)	bi_.TG.17.1_32.1Triacylglycerols	-0.85 (0.034)	1.00 (0.000)
CRP	il__Lactimicrobium_massiliense	-0.76 (0.027)	dj_.1.Met.HisAminoacids.Related	-0.81 (0.022)	0.76 (0.027)
CRP	il__Lactimicrobium_massiliense	-0.76 (0.027)	dj_.C3.DC..C4.OH.Acylcarnitines	-0.88 (0.007)	0.76 (0.027)
CRP	il__Lactimicrobium_massiliense	-0.76 (0.027)	dj_.Ind.SO4Indoles.Derivatives	0.79 (0.028)	-0.76 (0.027)
CRP	il__Lactimicrobium_massiliense	-0.76 (0.027)	dj_.ProBetaineAminoacids.Related	0.76 (0.037)	-0.76 (0.027)
CRP	il__Lactimicrobium_massiliense	-0.76 (0.027)	dj_.SPBP.d14.1Sphingoid.Bases	-0.76 (0.037)	0.76 (0.027)
CRP	jm__Acidaminococcus_fermentans	-0.91 (0.005)	bi_.1.Met.HisAminoacids.Related	0.89 (0.033)	-0.88 (0.021)
CRP	jm__Acidaminococcus_fermentans	-0.91 (0.005)	bi_.C10Acylcarnitines	-0.84 (0.036)	0.89 (0.016)
CRP	jm__Acidaminococcus_fermentans	-0.91 (0.005)	bi_.C12Acylcarnitines	-0.84 (0.036)	0.89 (0.016)
CRP	jm__Acidaminococcus_fermentans	-0.91 (0.005)	bi_.C16.1Acylcarnitines	-0.81 (0.050)	0.95 (0.003)
CRP	jm__Acidaminococcus_fermentans	-0.91 (0.005)	bi_.C16.2Acylcarnitines	-0.94 (0.005)	1.00 (0.000)
CRP	jm__Acidaminococcus_fermentans	-0.91 (0.005)	bi_.C18.1Acylcarnitines	-0.85 (0.034)	0.90 (0.015)
CRP	jm__Acidaminococcus_fermentans	-0.91 (0.005)	bi_.Cer.d18.1.18.0Ceramides	-0.89 (0.033)	0.82 (0.046)
CRP	jm__Acidaminococcus_fermentans	-0.91 (0.005)	bi_.Cer.d18.1.20.0Ceramides	-0.89 (0.033)	0.88 (0.021)
CRP	jm__Acidaminococcus_fermentans	-0.91 (0.005)	bi_.Cer.d18.1.23.0Ceramides	-0.87 (0.024)	0.83 (0.040)
CRP	jm__Acidaminococcus_fermentans	-0.91 (0.005)	bi_.CerP.d18.1.16.0Ceramides	-0.93 (0.008)	0.83 (0.040)
CRP	jm__Acidaminococcus_fermentans	-0.91 (0.005)	bi_.DG.14.0_18.2Diacylglycerols	-0.88 (0.021)	0.94 (0.006)
CRP	jm__Acidaminococcus_fermentans	-0.91 (0.005)	bi_.FA.22.6Fatty.Acids	-0.89 (0.033)	0.88 (0.021)
CRP	jm__Acidaminococcus_fermentans	-0.91 (0.005)	bi_.Hex.Cer.d18.1.16.0Glycosylceramides	-0.89 (0.033)	0.88 (0.021)
CRP	jm__Acidaminococcus_fermentans	-0.91 (0.005)	bi_.Hex.Cer.d18.1.18.0Glycosylceramides	-0.85 (0.034)	0.90 (0.015)
CRP	jm__Acidaminococcus_fermentans	-0.91 (0.005)	bi_.LPE.22.5Phosphatidylethanolamines	-0.85 (0.034)	0.90 (0.015)
CRP	jm__Acidaminococcus_fermentans	-0.91 (0.005)	bi_.LPG.16.0Phosphatidylglycerols	-0.88 (0.021)	0.94 (0.006)
CRP	jm__Acidaminococcus_fermentans	-0.91 (0.005)	bi_.LPI.18.1Phosphatidylinositols	-0.88 (0.021)	0.94 (0.006)
CRP	jm__Acidaminococcus_fermentans	-0.91 (0.005)	bi_.LPS.18.0Phosphatidylserines	-0.88 (0.021)	0.94 (0.006)
CRP	jm__Acidaminococcus_fermentans	-0.91 (0.005)	bi_.Met.SOAminoacids.Related	0.94 (0.017)	-0.88 (0.021)
CRP	jm__Acidaminococcus_fermentans	-0.91 (0.005)	bi_.MG.22.2Monoacylglycerols	-0.94 (0.005)	1.00 (0.000)
CRP	jm__Acidaminococcus_fermentans	-0.91 (0.005)	bi_.PA.18.1_18.1Phosphatidic.Acids	-0.85 (0.034)	0.90 (0.015)
CRP	jm__Acidaminococcus_fermentans	-0.91 (0.005)	bi_.PA.18.1_20.0Phosphatidic.Acids	-0.89 (0.033)	0.88 (0.021)
CRP	jm__Acidaminococcus_fermentans	-0.91 (0.005)	bi_.PC.32.1Phosphatidylcholines	-0.94 (0.017)	0.88 (0.021)
CRP	jm__Acidaminococcus_fermentans	-0.91 (0.005)	bi_.PC.36.5Phosphatidylcholines	-0.89 (0.033)	0.88 (0.021)
CRP	jm__Acidaminococcus_fermentans	-0.91 (0.005)	bi_.PC.38.4Phosphatidylcholines	-0.94 (0.017)	0.94 (0.005)
CRP	jm__Acidaminococcus_fermentans	-0.91 (0.005)	bi_.PC.38.5Phosphatidylcholines	-0.89 (0.033)	0.88 (0.021)
CRP	jm__Acidaminococcus_fermentans	-0.91 (0.005)	bi_.PC.38.6Phosphatidylcholines	-0.89 (0.033)	0.88 (0.021)
CRP	jm__Acidaminococcus_fermentans	-0.91 (0.005)	bi_.PC.40.2Phosphatidylcholines	-0.94 (0.017)	0.94 (0.005)
CRP	jm__Acidaminococcus_fermentans	-0.91 (0.005)	bi_.PC.40.3Phosphatidylcholines	-0.94 (0.017)	0.94 (0.005)
CRP	jm__Acidaminococcus_fermentans	-0.91 (0.005)	bi_.PC.42.1Phosphatidylcholines	-0.84 (0.036)	0.89 (0.016)
CRP	jm__Acidaminococcus_fermentans	-0.91 (0.005)	bi_.PC.42.4Phosphatidylcholines	-0.81 (0.050)	0.92 (0.008)
CRP	jm__Acidaminococcus_fermentans	-0.91 (0.005)	bi_.PC.42.5Phosphatidylcholines	-0.84 (0.036)	0.89 (0.016)
CRP	jm__Acidaminococcus_fermentans	-0.91 (0.005)	bi_.PC.O.30.0Phosphatidylcholines	-0.89 (0.033)	0.88 (0.021)
CRP	jm__Acidaminococcus_fermentans	-0.91 (0.005)	bi_.PC.O.34.3Phosphatidylcholines	-0.89 (0.033)	0.88 (0.021)
CRP	jm__Acidaminococcus_fermentans	-0.91 (0.005)	bi_.PC.O.36.0Phosphatidylcholines	-0.89 (0.033)	0.88 (0.021)
CRP	jm__Acidaminococcus_fermentans	-0.91 (0.005)	bi_.PC.O.36.5Phosphatidylcholines	-0.89 (0.033)	0.88 (0.021)
CRP	jm__Acidaminococcus_fermentans	-0.91 (0.005)	bi_.PC.O.38.0Phosphatidylcholines	-0.89 (0.033)	0.88 (0.021)
CRP	jm__Acidaminococcus_fermentans	-0.91 (0.005)	bi_.PC.O.40.2Phosphatidylcholines	-0.89 (0.033)	0.88 (0.021)
CRP	jm__Acidaminococcus_fermentans	-0.91 (0.005)	bi_.PC.O.44.5Phosphatidylcholines	-0.81 (0.050)	0.92 (0.008)
CRP	jm__Acidaminococcus_fermentans	-0.91 (0.005)	bi_.PE.38.0Phosphatidylethanolamines	-0.89 (0.033)	0.88 (0.021)
CRP	jm__Acidaminococcus_fermentans	-0.91 (0.005)	bi_.PE.38.1Phosphatidylethanolamines	-0.89 (0.033)	0.88 (0.021)
CRP	jm__Acidaminococcus_fermentans	-0.91 (0.005)	bi_.PE.38.4Phosphatidylethanolamines	-0.89 (0.033)	0.88 (0.021)
CRP	jm__Acidaminococcus_fermentans	-0.91 (0.005)	bi_.PE.40.1Phosphatidylethanolamines	-0.90 (0.015)	0.83 (0.040)
CRP	jm__Acidaminococcus_fermentans	-0.91 (0.005)	bi_.PE.44.7Phosphatidylethanolamines	0.88 (0.021)	-0.87 (0.024)
CRP	jm__Acidaminococcus_fermentans	-0.91 (0.005)	bi_.PE.P.16.0.18.1Phosphatidylethanolamines	-0.89 (0.033)	0.88 (0.021)
CRP	jm__Acidaminococcus_fermentans	-0.91 (0.005)	bi_.PE.P.16.0.20.4Phosphatidylethanolamines	-0.88 (0.021)	0.94 (0.006)
CRP	jm__Acidaminococcus_fermentans	-0.91 (0.005)	bi_.PE.P.16.0.22.5Phosphatidylethanolamines	-0.88 (0.021)	0.94 (0.006)
CRP	jm__Acidaminococcus_fermentans	-0.91 (0.005)	bi_.PE.P.18.0.18.0Phosphatidylethanolamines	-0.85 (0.034)	0.90 (0.015)
CRP	jm__Acidaminococcus_fermentans	-0.91 (0.005)	bi_.PE.P.18.0.18.1Phosphatidylethanolamines	-0.89 (0.033)	0.88 (0.021)
CRP	jm__Acidaminococcus_fermentans	-0.91 (0.005)	bi_.PE.P.18.0.18.2Phosphatidylethanolamines	-0.89 (0.033)	0.88 (0.021)
CRP	jm__Acidaminococcus_fermentans	-0.91 (0.005)	bi_.PE.P.18.0.20.4Phosphatidylethanolamines	-0.89 (0.033)	0.88 (0.021)
CRP	jm__Acidaminococcus_fermentans	-0.91 (0.005)	bi_.PE.P.18.0.22.4Phosphatidylethanolamines	-0.89 (0.033)	0.88 (0.021)
CRP	jm__Acidaminococcus_fermentans	-0.91 (0.005)	bi_.PE.P.18.0.22.5Phosphatidylethanolamines	-0.89 (0.033)	0.88 (0.021)
CRP	jm__Acidaminococcus_fermentans	-0.91 (0.005)	bi_.PE.P.18.0.22.6Phosphatidylethanolamines	-0.89 (0.033)	0.88 (0.021)
CRP	jm__Acidaminococcus_fermentans	-0.91 (0.005)	bi_.PG.16.1_20.4Phosphatidylglycerols	-0.89 (0.033)	0.88 (0.021)
CRP	jm__Acidaminococcus_fermentans	-0.91 (0.005)	bi_.PG.18.1_22.2Phosphatidylglycerols	-0.89 (0.033)	0.88 (0.021)
CRP	jm__Acidaminococcus_fermentans	-0.91 (0.005)	bi_.PG.18.2_22.1Phosphatidylglycerols	-0.85 (0.034)	0.90 (0.015)
CRP	jm__Acidaminococcus_fermentans	-0.91 (0.005)	bi_.PG.22.5_22.6Phosphatidylglycerols	-0.97 (0.001)	0.94 (0.006)
CRP	jm__Acidaminococcus_fermentans	-0.91 (0.005)	bi_.SPB.d17.0Sphingoid.Bases	-0.94 (0.017)	0.94 (0.005)
CRP	jm__Acidaminococcus_fermentans	-0.91 (0.005)	bi_.TG.17.0_36.4Triacylglycerols	-0.94 (0.017)	0.94 (0.005)
CRP	jm__Acidaminococcus_fermentans	-0.91 (0.005)	bi_.TG.17.1_32.1Triacylglycerols	-0.85 (0.034)	0.90 (0.015)
CRP	jm__Acidaminococcus_fermentans	-0.91 (0.005)	dj_.C3.DC..C4.OH.Acylcarnitines	-0.88 (0.007)	0.81 (0.028)
CRP	jm__Acidaminococcus_fermentans	-0.91 (0.005)	dj_.Hex.Cer.d18.2.23.0Glycosylceramides	0.90 (0.002)	-0.86 (0.013)
CRP	jm__Acidaminococcus_fermentans	-0.91 (0.005)	dj_.Ind.SO4Indoles.Derivatives	0.79 (0.028)	-0.91 (0.005)
CRP	jm__Acidaminococcus_fermentans	-0.91 (0.005)	dj_.ProBetaineAminoacids.Related	0.76 (0.037)	-0.91 (0.005)
CRP	jm__Acidaminococcus_fermentans	-0.91 (0.005)	dj_.SPBP.d14.1Sphingoid.Bases	-0.76 (0.037)	0.81 (0.028)
CRP	jm__Acidaminococcus_fermentans	-0.91 (0.005)	dj_.SPBP.d16.1Sphingoid.Bases	-0.74 (0.046)	0.87 (0.012)
CRP	jm__Bifidobacterium_boum	-0.82 (0.034)	bi_.C10Acylcarnitines	-0.84 (0.036)	0.90 (0.015)
CRP	jm__Bifidobacterium_boum	-0.82 (0.034)	bi_.C12Acylcarnitines	-0.84 (0.036)	0.90 (0.015)
CRP	jm__Bifidobacterium_boum	-0.82 (0.034)	bi_.C16.1Acylcarnitines	-0.81 (0.050)	0.93 (0.008)
CRP	jm__Bifidobacterium_boum	-0.82 (0.034)	bi_.C16.2Acylcarnitines	-0.94 (0.005)	0.88 (0.021)
CRP	jm__Bifidobacterium_boum	-0.82 (0.034)	bi_.DG.14.0_18.2Diacylglycerols	-0.88 (0.021)	0.94 (0.005)
CRP	jm__Bifidobacterium_boum	-0.82 (0.034)	bi_.LPG.16.0Phosphatidylglycerols	-0.88 (0.021)	0.94 (0.005)
CRP	jm__Bifidobacterium_boum	-0.82 (0.034)	bi_.LPI.18.1Phosphatidylinositols	-0.88 (0.021)	0.94 (0.005)
CRP	jm__Bifidobacterium_boum	-0.82 (0.034)	bi_.MG.22.2Monoacylglycerols	-0.94 (0.005)	0.88 (0.021)
CRP	jm__Bifidobacterium_boum	-0.82 (0.034)	bi_.PC.42.4Phosphatidylcholines	-0.81 (0.050)	0.84 (0.036)
CRP	jm__Bifidobacterium_boum	-0.82 (0.034)	bi_.PC.O.44.5Phosphatidylcholines	-0.81 (0.050)	0.93 (0.008)
CRP	jm__Bifidobacterium_boum	-0.82 (0.034)	dj_.Hex.Cer.d18.2.23.0Glycosylceramides	0.90 (0.002)	-0.85 (0.015)
CRP	jm__Bifidobacterium_boum	-0.82 (0.034)	dj_.Ind.SO4Indoles.Derivatives	0.79 (0.028)	-0.96 (0.003)
CRP	jm__Bifidobacterium_boum	-0.82 (0.034)	dj_.ProBetaineAminoacids.Related	0.76 (0.037)	-0.96 (0.003)
CRP	jm__Dialister_succinatiphilus	-0.89 (0.007)	bi_.1.Met.HisAminoacids.Related	0.89 (0.033)	-0.93 (0.008)
CRP	jm__Dialister_succinatiphilus	-0.89 (0.007)	bi_.C10Acylcarnitines	-0.84 (0.036)	0.94 (0.005)
CRP	jm__Dialister_succinatiphilus	-0.89 (0.007)	bi_.C12Acylcarnitines	-0.84 (0.036)	0.94 (0.005)
CRP	jm__Dialister_succinatiphilus	-0.89 (0.007)	bi_.C16.1Acylcarnitines	-0.81 (0.050)	0.87 (0.025)
CRP	jm__Dialister_succinatiphilus	-0.89 (0.007)	bi_.C16.2Acylcarnitines	-0.94 (0.005)	0.95 (0.003)
CRP	jm__Dialister_succinatiphilus	-0.89 (0.007)	bi_.C18.1Acylcarnitines	-0.85 (0.034)	0.86 (0.029)
CRP	jm__Dialister_succinatiphilus	-0.89 (0.007)	bi_.DG.14.0_18.2Diacylglycerols	-0.88 (0.021)	0.89 (0.016)
CRP	jm__Dialister_succinatiphilus	-0.89 (0.007)	bi_.FA.22.6Fatty.Acids	-0.89 (0.033)	0.93 (0.008)
CRP	jm__Dialister_succinatiphilus	-0.89 (0.007)	bi_.Hex.Cer.d18.1.18.0Glycosylceramides	-0.85 (0.034)	0.86 (0.029)
CRP	jm__Dialister_succinatiphilus	-0.89 (0.007)	bi_.LPE.22.5Phosphatidylethanolamines	-0.85 (0.034)	0.86 (0.029)
CRP	jm__Dialister_succinatiphilus	-0.89 (0.007)	bi_.LPG.16.0Phosphatidylglycerols	-0.88 (0.021)	0.89 (0.016)
CRP	jm__Dialister_succinatiphilus	-0.89 (0.007)	bi_.LPI.18.1Phosphatidylinositols	-0.88 (0.021)	0.89 (0.016)
CRP	jm__Dialister_succinatiphilus	-0.89 (0.007)	bi_.LPS.18.0Phosphatidylserines	-0.88 (0.021)	0.89 (0.016)
CRP	jm__Dialister_succinatiphilus	-0.89 (0.007)	bi_.Met.SOAminoacids.Related	0.94 (0.017)	-0.84 (0.036)
CRP	jm__Dialister_succinatiphilus	-0.89 (0.007)	bi_.MG.22.2Monoacylglycerols	-0.94 (0.005)	0.95 (0.003)
CRP	jm__Dialister_succinatiphilus	-0.89 (0.007)	bi_.PA.18.1_18.1Phosphatidic.Acids	-0.85 (0.034)	0.86 (0.029)
CRP	jm__Dialister_succinatiphilus	-0.89 (0.007)	bi_.PC.32.1Phosphatidylcholines	-0.94 (0.017)	0.84 (0.036)
CRP	jm__Dialister_succinatiphilus	-0.89 (0.007)	bi_.PC.38.4Phosphatidylcholines	-0.94 (0.017)	0.81 (0.050)
CRP	jm__Dialister_succinatiphilus	-0.89 (0.007)	bi_.PC.40.2Phosphatidylcholines	-0.94 (0.017)	0.81 (0.050)
CRP	jm__Dialister_succinatiphilus	-0.89 (0.007)	bi_.PC.40.3Phosphatidylcholines	-0.94 (0.017)	0.81 (0.050)
CRP	jm__Dialister_succinatiphilus	-0.89 (0.007)	bi_.PE.P.16.0.20.4Phosphatidylethanolamines	-0.88 (0.021)	0.89 (0.016)
CRP	jm__Dialister_succinatiphilus	-0.89 (0.007)	bi_.PE.P.16.0.22.5Phosphatidylethanolamines	-0.88 (0.021)	0.89 (0.016)
CRP	jm__Dialister_succinatiphilus	-0.89 (0.007)	bi_.PE.P.18.0.18.0Phosphatidylethanolamines	-0.85 (0.034)	0.86 (0.029)
CRP	jm__Dialister_succinatiphilus	-0.89 (0.007)	bi_.PG.18.1_22.2Phosphatidylglycerols	-0.89 (0.033)	0.93 (0.008)
CRP	jm__Dialister_succinatiphilus	-0.89 (0.007)	bi_.PG.18.2_22.1Phosphatidylglycerols	-0.85 (0.034)	0.86 (0.029)
CRP	jm__Dialister_succinatiphilus	-0.89 (0.007)	bi_.PG.22.5_22.6Phosphatidylglycerols	-0.97 (0.001)	0.94 (0.005)
CRP	jm__Dialister_succinatiphilus	-0.89 (0.007)	bi_.SPB.d17.0Sphingoid.Bases	-0.94 (0.017)	0.81 (0.050)
CRP	jm__Dialister_succinatiphilus	-0.89 (0.007)	bi_.TG.17.0_36.4Triacylglycerols	-0.94 (0.017)	0.81 (0.050)
CRP	jm__Dialister_succinatiphilus	-0.89 (0.007)	bi_.TG.17.1_32.1Triacylglycerols	-0.85 (0.034)	0.86 (0.029)
CRP	jm__Dialister_succinatiphilus	-0.89 (0.007)	dj_.Hex.Cer.d18.2.23.0Glycosylceramides	0.90 (0.002)	-0.92 (0.003)
CRP	jm__Dialister_succinatiphilus	-0.89 (0.007)	dj_.Ind.SO4Indoles.Derivatives	0.79 (0.028)	-0.89 (0.007)
CRP	jm__Dialister_succinatiphilus	-0.89 (0.007)	dj_.ProBetaineAminoacids.Related	0.76 (0.037)	-0.89 (0.007)
CRP	jm__unknown__Lachnospiraceae	-0.87 (0.012)	bi_.1.Met.HisAminoacids.Related	0.89 (0.033)	-0.94 (0.005)
CRP	jm__unknown__Lachnospiraceae	-0.87 (0.012)	bi_.C10Acylcarnitines	-0.84 (0.036)	0.95 (0.003)
CRP	jm__unknown__Lachnospiraceae	-0.87 (0.012)	bi_.C12Acylcarnitines	-0.84 (0.036)	0.95 (0.003)
CRP	jm__unknown__Lachnospiraceae	-0.87 (0.012)	bi_.C16.1Acylcarnitines	-0.81 (0.050)	0.89 (0.016)
CRP	jm__unknown__Lachnospiraceae	-0.87 (0.012)	bi_.C16.2Acylcarnitines	-0.94 (0.005)	0.94 (0.006)
CRP	jm__unknown__Lachnospiraceae	-0.87 (0.012)	bi_.DG.14.0_18.2Diacylglycerols	-0.88 (0.021)	1.00 (0.000)
CRP	jm__unknown__Lachnospiraceae	-0.87 (0.012)	bi_.LPG.16.0Phosphatidylglycerols	-0.88 (0.021)	1.00 (0.000)
CRP	jm__unknown__Lachnospiraceae	-0.87 (0.012)	bi_.LPI.18.1Phosphatidylinositols	-0.88 (0.021)	1.00 (0.000)
CRP	jm__unknown__Lachnospiraceae	-0.87 (0.012)	bi_.Met.SOAminoacids.Related	0.94 (0.017)	-0.94 (0.005)
CRP	jm__unknown__Lachnospiraceae	-0.87 (0.012)	bi_.MG.22.2Monoacylglycerols	-0.94 (0.005)	0.94 (0.006)
CRP	jm__unknown__Lachnospiraceae	-0.87 (0.012)	bi_.PC.38.4Phosphatidylcholines	-0.94 (0.017)	0.88 (0.021)
CRP	jm__unknown__Lachnospiraceae	-0.87 (0.012)	bi_.PC.40.2Phosphatidylcholines	-0.94 (0.017)	0.88 (0.021)
CRP	jm__unknown__Lachnospiraceae	-0.87 (0.012)	bi_.PC.40.3Phosphatidylcholines	-0.94 (0.017)	0.88 (0.021)
CRP	jm__unknown__Lachnospiraceae	-0.87 (0.012)	bi_.PC.42.4Phosphatidylcholines	-0.81 (0.050)	0.83 (0.040)
CRP	jm__unknown__Lachnospiraceae	-0.87 (0.012)	bi_.PC.O.44.5Phosphatidylcholines	-0.81 (0.050)	0.92 (0.008)
CRP	jm__unknown__Lachnospiraceae	-0.87 (0.012)	bi_.PE.44.7Phosphatidylethanolamines	0.88 (0.021)	-0.87 (0.024)
CRP	jm__unknown__Lachnospiraceae	-0.87 (0.012)	bi_.PG.22.5_22.6Phosphatidylglycerols	-0.97 (0.001)	0.84 (0.035)
CRP	jm__unknown__Lachnospiraceae	-0.87 (0.012)	bi_.SPB.d17.0Sphingoid.Bases	-0.94 (0.017)	0.88 (0.021)
CRP	jm__unknown__Lachnospiraceae	-0.87 (0.012)	bi_.TG.17.0_36.4Triacylglycerols	-0.94 (0.017)	0.88 (0.021)
CRP	jm__unknown__Lachnospiraceae	-0.87 (0.012)	dj_.Hex.Cer.d18.2.23.0Glycosylceramides	0.90 (0.002)	-0.86 (0.013)
CRP	jm__unknown__Lachnospiraceae	-0.87 (0.012)	dj_.Ind.SO4Indoles.Derivatives	0.79 (0.028)	-0.87 (0.012)
CRP	jm__unknown__Lachnospiraceae	-0.87 (0.012)	dj_.ProBetaineAminoacids.Related	0.76 (0.037)	-0.87 (0.012)
CRP	jm__unknown__Lachnospiraceae	-0.87 (0.012)	dj_.SPBP.d16.1Sphingoid.Bases	-0.74 (0.046)	0.91 (0.005)
CRP	jm__Lactobacillus_crispatus	0.79 (0.035)	bi_.Cer.d18.1.14.0Ceramides	-0.87 (0.024)	-0.82 (0.044)
CRP	jm__Lactobacillus_crispatus	0.79 (0.035)	bi_.Cer.d18.1.18.0Ceramides	-0.89 (0.033)	-0.85 (0.034)
CRP	jm__Lactobacillus_crispatus	0.79 (0.035)	bi_.Cer.d18.1.20.0Ceramides	-0.89 (0.033)	-0.85 (0.034)
CRP	jm__Lactobacillus_crispatus	0.79 (0.035)	bi_.Cer.d18.1.23.0Ceramides	-0.87 (0.024)	-0.86 (0.029)
CRP	jm__Lactobacillus_crispatus	0.79 (0.035)	bi_.Hex.Cer.d18.1.16.0Glycosylceramides	-0.89 (0.033)	-0.85 (0.034)
CRP	jm__Lactobacillus_crispatus	0.79 (0.035)	bi_.PA.18.1_20.0Phosphatidic.Acids	-0.89 (0.033)	-0.85 (0.034)
CRP	jm__Lactobacillus_crispatus	0.79 (0.035)	bi_.PA.18.1_20.1Phosphatidic.Acids	-0.81 (0.050)	-0.82 (0.044)
CRP	jm__Lactobacillus_crispatus	0.79 (0.035)	bi_.PC.36.5Phosphatidylcholines	-0.89 (0.033)	-0.85 (0.034)
CRP	jm__Lactobacillus_crispatus	0.79 (0.035)	bi_.PC.38.4Phosphatidylcholines	-0.94 (0.017)	-0.85 (0.034)
CRP	jm__Lactobacillus_crispatus	0.79 (0.035)	bi_.PC.38.5Phosphatidylcholines	-0.89 (0.033)	-0.85 (0.034)
CRP	jm__Lactobacillus_crispatus	0.79 (0.035)	bi_.PC.38.6Phosphatidylcholines	-0.89 (0.033)	-0.85 (0.034)
CRP	jm__Lactobacillus_crispatus	0.79 (0.035)	bi_.PC.40.2Phosphatidylcholines	-0.94 (0.017)	-0.85 (0.034)
CRP	jm__Lactobacillus_crispatus	0.79 (0.035)	bi_.PC.40.3Phosphatidylcholines	-0.94 (0.017)	-0.85 (0.034)
CRP	jm__Lactobacillus_crispatus	0.79 (0.035)	bi_.PC.O.30.0Phosphatidylcholines	-0.89 (0.033)	-0.85 (0.034)
CRP	jm__Lactobacillus_crispatus	0.79 (0.035)	bi_.PC.O.34.3Phosphatidylcholines	-0.89 (0.033)	-0.85 (0.034)
CRP	jm__Lactobacillus_crispatus	0.79 (0.035)	bi_.PC.O.36.0Phosphatidylcholines	-0.89 (0.033)	-0.85 (0.034)
CRP	jm__Lactobacillus_crispatus	0.79 (0.035)	bi_.PC.O.36.5Phosphatidylcholines	-0.89 (0.033)	-0.85 (0.034)
CRP	jm__Lactobacillus_crispatus	0.79 (0.035)	bi_.PC.O.38.0Phosphatidylcholines	-0.89 (0.033)	-0.85 (0.034)
CRP	jm__Lactobacillus_crispatus	0.79 (0.035)	bi_.PC.O.40.2Phosphatidylcholines	-0.89 (0.033)	-0.85 (0.034)
CRP	jm__Lactobacillus_crispatus	0.79 (0.035)	bi_.PE.38.0Phosphatidylethanolamines	-0.89 (0.033)	-0.85 (0.034)
CRP	jm__Lactobacillus_crispatus	0.79 (0.035)	bi_.PE.38.1Phosphatidylethanolamines	-0.89 (0.033)	-0.85 (0.034)
CRP	jm__Lactobacillus_crispatus	0.79 (0.035)	bi_.PE.38.4Phosphatidylethanolamines	-0.89 (0.033)	-0.85 (0.034)
CRP	jm__Lactobacillus_crispatus	0.79 (0.035)	bi_.PE.42.7Phosphatidylethanolamines	-0.87 (0.024)	-0.82 (0.044)
CRP	jm__Lactobacillus_crispatus	0.79 (0.035)	bi_.PE.44.7Phosphatidylethanolamines	0.88 (0.021)	0.90 (0.015)
CRP	jm__Lactobacillus_crispatus	0.79 (0.035)	bi_.PE.P.16.0.18.1Phosphatidylethanolamines	-0.89 (0.033)	-0.85 (0.034)
CRP	jm__Lactobacillus_crispatus	0.79 (0.035)	bi_.PE.P.18.0.18.1Phosphatidylethanolamines	-0.89 (0.033)	-0.85 (0.034)
CRP	jm__Lactobacillus_crispatus	0.79 (0.035)	bi_.PE.P.18.0.18.2Phosphatidylethanolamines	-0.89 (0.033)	-0.85 (0.034)
CRP	jm__Lactobacillus_crispatus	0.79 (0.035)	bi_.PE.P.18.0.20.4Phosphatidylethanolamines	-0.89 (0.033)	-0.85 (0.034)
CRP	jm__Lactobacillus_crispatus	0.79 (0.035)	bi_.PE.P.18.0.22.4Phosphatidylethanolamines	-0.89 (0.033)	-0.85 (0.034)
CRP	jm__Lactobacillus_crispatus	0.79 (0.035)	bi_.PE.P.18.0.22.5Phosphatidylethanolamines	-0.89 (0.033)	-0.85 (0.034)
CRP	jm__Lactobacillus_crispatus	0.79 (0.035)	bi_.PE.P.18.0.22.6Phosphatidylethanolamines	-0.89 (0.033)	-0.85 (0.034)
CRP	jm__Lactobacillus_crispatus	0.79 (0.035)	bi_.PG.16.1_20.4Phosphatidylglycerols	-0.89 (0.033)	-0.85 (0.034)
CRP	jm__Lactobacillus_crispatus	0.79 (0.035)	bi_.SPB.d17.0Sphingoid.Bases	-0.94 (0.017)	-0.85 (0.034)
CRP	jm__Lactobacillus_crispatus	0.79 (0.035)	bi_.TG.17.0_36.4Triacylglycerols	-0.94 (0.017)	-0.85 (0.034)
CRP	jm__Lactobacillus_crispatus	0.79 (0.035)	bi_.TG.18.1_36.1Triacylglycerols	0.85 (0.034)	0.92 (0.009)
CRP	jm__Lactobacillus_crispatus	0.79 (0.035)	dj_.1.Met.HisAminoacids.Related	-0.81 (0.022)	-0.77 (0.044)
CRP	jm__Lactobacillus_crispatus	0.79 (0.035)	dj_.C3.DC..C4.OH.Acylcarnitines	-0.88 (0.007)	-0.87 (0.012)
CRP	jm__Lactobacillus_crispatus	0.79 (0.035)	dj_.C5.OH..C3.DC.M.Acylcarnitines	-0.83 (0.015)	-0.87 (0.012)
CRP	jm__Lactobacillus_crispatus	0.79 (0.035)	dj_.HypoxanthineNucleobases.Related	-0.81 (0.022)	-0.87 (0.012)
CRP	jm__Lactobacillus_crispatus	0.79 (0.035)	dj_.SPBP.d14.1Sphingoid.Bases	-0.76 (0.037)	-0.91 (0.005)
CRP	jm__Lactobacillus_crispatus	0.79 (0.035)	dj_.SPBP.d16.1Sphingoid.Bases	-0.74 (0.046)	-0.87 (0.012)
CRP	jm__Ligilactobacillus_agilis	0.93 (0.007)	bi_.C10Acylcarnitines	-0.84 (0.036)	-0.81 (0.050)
CRP	jm__Ligilactobacillus_agilis	0.93 (0.007)	bi_.C12Acylcarnitines	-0.84 (0.036)	-0.81 (0.050)
CRP	jm__Ligilactobacillus_agilis	0.93 (0.007)	bi_.C16.2Acylcarnitines	-0.94 (0.005)	-0.88 (0.021)
CRP	jm__Ligilactobacillus_agilis	0.93 (0.007)	bi_.CerP.d18.1.16.0Ceramides	-0.93 (0.008)	-0.90 (0.015)
CRP	jm__Ligilactobacillus_agilis	0.93 (0.007)	bi_.FA.22.6Fatty.Acids	-0.89 (0.033)	-1.00 (0.003)
CRP	jm__Ligilactobacillus_agilis	0.93 (0.007)	bi_.LPS.18.0Phosphatidylserines	-0.88 (0.021)	-0.94 (0.005)
CRP	jm__Ligilactobacillus_agilis	0.93 (0.007)	bi_.MG.22.2Monoacylglycerols	-0.94 (0.005)	-0.88 (0.021)
CRP	jm__Ligilactobacillus_agilis	0.93 (0.007)	bi_.PA.18.1_20.1Phosphatidic.Acids	-0.81 (0.050)	-0.84 (0.036)
CRP	jm__Ligilactobacillus_agilis	0.93 (0.007)	bi_.PC.32.1Phosphatidylcholines	-0.94 (0.017)	-0.94 (0.017)
CRP	jm__Ligilactobacillus_agilis	0.93 (0.007)	bi_.PC.42.1Phosphatidylcholines	-0.84 (0.036)	-0.81 (0.050)
CRP	jm__Ligilactobacillus_agilis	0.93 (0.007)	bi_.PC.42.5Phosphatidylcholines	-0.84 (0.036)	-0.81 (0.050)
CRP	jm__Ligilactobacillus_agilis	0.93 (0.007)	bi_.PE.40.1Phosphatidylethanolamines	-0.90 (0.015)	-0.93 (0.008)
CRP	jm__Ligilactobacillus_agilis	0.93 (0.007)	bi_.PE.P.16.0.20.4Phosphatidylethanolamines	-0.88 (0.021)	-0.94 (0.005)
CRP	jm__Ligilactobacillus_agilis	0.93 (0.007)	bi_.PE.P.16.0.22.5Phosphatidylethanolamines	-0.88 (0.021)	-0.94 (0.005)
CRP	jm__Ligilactobacillus_agilis	0.93 (0.007)	bi_.PG.18.1_22.2Phosphatidylglycerols	-0.89 (0.033)	-1.00 (0.003)
CRP	jm__Ligilactobacillus_agilis	0.93 (0.007)	bi_.PG.22.5_22.6Phosphatidylglycerols	-0.97 (0.001)	-0.97 (0.001)
CRP	jm__Ligilactobacillus_agilis	0.93 (0.007)	dj_.C3.DC..C4.OH.Acylcarnitines	-0.88 (0.007)	-0.79 (0.048)
CRP	jm__Ligilactobacillus_agilis	0.93 (0.007)	dj_.FA.16.0Fatty.Acids	0.73 (0.039)	0.76 (0.049)
CRP	jm__Ligilactobacillus_agilis	0.93 (0.007)	dj_.Hex.Cer.d18.2.23.0Glycosylceramides	0.90 (0.002)	0.96 (0.000)
CRP	jm__Ligilactobacillus_agilis	0.93 (0.007)	dj_.Ind.SO4Indoles.Derivatives	0.79 (0.028)	0.86 (0.024)
CRP	jm__Ligilactobacillus_agilis	0.93 (0.007)	dj_.PA.16.0_18.3Phosphatidic.Acids	0.76 (0.027)	0.80 (0.030)
CRP	jm__Ligilactobacillus_agilis	0.93 (0.007)	dj_.PA.18.2_18.3Phosphatidic.Acids	0.73 (0.039)	0.76 (0.049)
CRP	jm__Ligilactobacillus_agilis	0.93 (0.007)	dj_.ProBetaineAminoacids.Related	0.76 (0.037)	0.86 (0.024)
CRP	jm__Ligilactobacillus_agilis	0.93 (0.007)	dj_.TG.20.0_32.3Triacylglycerols	0.82 (0.012)	0.76 (0.049)
CRP	jm__Ligilactobacillus_agilis	0.93 (0.007)	dj_.TG.20.4_33.2Triacylglycerols	0.73 (0.039)	0.76 (0.049)
HOMA.IR	il__Actinobacillus_porcinus	0.79 (0.019)	dj_.C5.OH..C3.DC.M.Acylcarnitines	0.81 (0.022)	0.74 (0.037)
HOMA.IR	il__Actinobacillus_porcinus	0.79 (0.019)	dj_.PA.18.2_20.2Phosphatidic.Acids	-0.76 (0.037)	-0.79 (0.019)
HOMA.IR	il__Actinobacillus_porcinus	0.79 (0.019)	dj_.TG.16.0_33.2Triacylglycerols	-0.73 (0.040)	-0.82 (0.012)
HOMA.IR	il__Lactococcus_raffinolactis	-0.76 (0.027)	dj_.C3.DC..C4.OH.Acylcarnitines	0.76 (0.037)	-0.76 (0.027)
HOMA.IR	il__Lactococcus_raffinolactis	-0.76 (0.027)	dj_.C5.OH..C3.DC.M.Acylcarnitines	0.81 (0.022)	-0.76 (0.027)
HOMA.IR	il__Limosilactobacillus_coleohominis	-0.76 (0.037)	bi_.MG.18.1Monoacylglycerols	0.88 (0.021)	-0.88 (0.021)
HOMA.IR	il__Limosilactobacillus_coleohominis	-0.76 (0.037)	dj_.C5.OH..C3.DC.M.Acylcarnitines	0.81 (0.022)	-0.76 (0.037)
HOMA.IR	jm__Lactobacillus_amylovorus	-0.79 (0.048)	bi_.MG.18.1Monoacylglycerols	0.88 (0.021)	-0.88 (0.021)
HOMA.IR	jm__Lactobacillus_amylovorus	-0.79 (0.048)	dj_.PA.18.2_20.2Phosphatidic.Acids	-0.76 (0.037)	0.79 (0.048)
HOMA.IR	jm__Lactobacillus_amylovorus	-0.79 (0.048)	dj_.TG.16.0_33.2Triacylglycerols	-0.73 (0.040)	0.77 (0.041)
HOMA.IR	jm__Lactobacillus_crispatus	-0.87 (0.012)	dj_.C3.DC..C4.OH.Acylcarnitines	0.76 (0.037)	-0.87 (0.012)
HOMA.IR	jm__Lactobacillus_crispatus	-0.87 (0.012)	dj_.C5.OH..C3.DC.M.Acylcarnitines	0.81 (0.022)	-0.87 (0.012)
HOMA.IR	jm__Lactobacillus_crispatus	-0.87 (0.012)	dj_.Cer.d18.1.18.0.OHCeramides	-0.83 (0.015)	0.79 (0.035)
HOMA.IR	jm__Lactococcus_raffinolactis	-0.80 (0.030)	dj_.C3.DC..C4.OH.Acylcarnitines	0.76 (0.037)	-0.80 (0.030)
HOMA.IR	jm__Lactococcus_raffinolactis	-0.80 (0.030)	dj_.C5.OH..C3.DC.M.Acylcarnitines	0.81 (0.022)	-0.80 (0.030)
HOMA.IR	jm__Segatella_copri	0.79 (0.035)	bi_.MG.18.1Monoacylglycerols	0.88 (0.021)	0.94 (0.006)
HOMA.IR	jm__Segatella_copri	0.79 (0.035)	dj_.C5.OH..C3.DC.M.Acylcarnitines	0.81 (0.022)	0.77 (0.044)
HOMA.IR	jm__Segatella_copri	0.79 (0.035)	dj_.Cer.d18.1.18.0.OHCeramides	-0.83 (0.015)	-0.79 (0.035)
HOMA.IR	jm__Segatella_copri	0.79 (0.035)	dj_.PA.18.2_20.2Phosphatidic.Acids	-0.76 (0.037)	-0.79 (0.035)
HOMA.IR	jm__Segatella_copri	0.79 (0.035)	dj_.TG.16.0_33.2Triacylglycerols	-0.73 (0.040)	-0.89 (0.007)
InFat_PF	dj__Acidaminococcus_fermentans	0.79 (0.035)	dj_.SPB.d17.1Sphingoid.Bases	-0.83 (0.015)	-0.91 (0.005)
InFat_PF	dj__Bifidobacterium_boum	0.86 (0.024)	dj_.SPB.d17.1Sphingoid.Bases	-0.83 (0.015)	-0.96 (0.003)
InFat_PF	dj__Butyricicoccus_intestinisimiae	-0.80 (0.030)	bi_.LPE.P.16.0Phosphatidylethanolamines	-0.85 (0.034)	1.00 (0.000)
InFat_PF	dj__Butyricicoccus_intestinisimiae	-0.80 (0.030)	dj_.CholineVitamins...Cofactors	-0.74 (0.046)	0.80 (0.030)
InFat_PF	dj__Butyricicoccus_intestinisimiae	-0.80 (0.030)	dj_.CreatinineAminoacids.Related	-0.81 (0.022)	0.76 (0.049)
InFat_PF	dj__Butyricicoccus_intestinisimiae	-0.80 (0.030)	dj_.LPC.26.0Phosphatidylcholines	-0.88 (0.004)	0.83 (0.020)
InFat_PF	dj__Butyricicoccus_intestinisimiae	-0.80 (0.030)	dj_.PC.O.28.1Phosphatidylcholines	-0.87 (0.005)	1.00 (0.000)
InFat_PF	dj__Butyricicoccus_intestinisimiae	-0.80 (0.030)	dj_.PE.36.0Phosphatidylethanolamines	-0.75 (0.033)	0.88 (0.008)
InFat_PF	dj__Dialister_succinatiphilus	0.78 (0.039)	dj_.SPB.d17.1Sphingoid.Bases	-0.83 (0.015)	-0.85 (0.015)
InFat_PF	dj__Enterococcus_cecorum	-0.76 (0.049)	bi_.LPE.P.16.0Phosphatidylethanolamines	-0.85 (0.034)	1.00 (0.000)
InFat_PF	dj__Enterococcus_cecorum	-0.76 (0.049)	dj_.CholineVitamins...Cofactors	-0.74 (0.046)	0.76 (0.049)
InFat_PF	dj__Enterococcus_cecorum	-0.76 (0.049)	dj_.CreatinineAminoacids.Related	-0.81 (0.022)	0.80 (0.030)
InFat_PF	dj__Enterococcus_cecorum	-0.76 (0.049)	dj_.LPC.26.0Phosphatidylcholines	-0.88 (0.004)	0.79 (0.036)
InFat_PF	dj__Enterococcus_cecorum	-0.76 (0.049)	dj_.PC.O.28.1Phosphatidylcholines	-0.87 (0.005)	0.94 (0.001)
InFat_PF	dj__Enterococcus_cecorum	-0.76 (0.049)	dj_.PE.36.0Phosphatidylethanolamines	-0.75 (0.033)	0.84 (0.019)
InFat_PF	dj__Fundicoccus_ignavus	-0.80 (0.030)	bi_.LPE.P.16.0Phosphatidylethanolamines	-0.85 (0.034)	1.00 (0.000)
InFat_PF	dj__Fundicoccus_ignavus	-0.80 (0.030)	dj_.CholineVitamins...Cofactors	-0.74 (0.046)	0.80 (0.030)
InFat_PF	dj__Fundicoccus_ignavus	-0.80 (0.030)	dj_.CreatinineAminoacids.Related	-0.81 (0.022)	0.76 (0.049)
InFat_PF	dj__Fundicoccus_ignavus	-0.80 (0.030)	dj_.LPC.26.0Phosphatidylcholines	-0.88 (0.004)	0.83 (0.020)
InFat_PF	dj__Fundicoccus_ignavus	-0.80 (0.030)	dj_.PC.O.28.1Phosphatidylcholines	-0.87 (0.005)	1.00 (0.000)
InFat_PF	dj__Fundicoccus_ignavus	-0.80 (0.030)	dj_.PE.36.0Phosphatidylethanolamines	-0.75 (0.033)	0.88 (0.008)
InFat_PF	dj__unknown__Coriobacteriaceae	0.91 (0.005)	bi_.TG.16.0_32.3Triacylglycerols	0.85 (0.034)	0.92 (0.028)
InFat_PF	dj__unknown__Coriobacteriaceae	0.91 (0.005)	bi_.TG.16.1_28.0Triacylglycerols	-0.94 (0.017)	-0.97 (0.005)
InFat_PF	dj__unknown__Coriobacteriaceae	0.91 (0.005)	dj_.SPB.d17.1Sphingoid.Bases	-0.83 (0.015)	-0.79 (0.035)
InFat_PF	dj__Holdemanella_porci	-0.80 (0.030)	bi_.LPE.P.16.0Phosphatidylethanolamines	-0.85 (0.034)	1.00 (0.000)
InFat_PF	dj__Holdemanella_porci	-0.80 (0.030)	dj_.CholineVitamins...Cofactors	-0.74 (0.046)	0.80 (0.030)
InFat_PF	dj__Holdemanella_porci	-0.80 (0.030)	dj_.CreatinineAminoacids.Related	-0.81 (0.022)	0.76 (0.049)
InFat_PF	dj__Holdemanella_porci	-0.80 (0.030)	dj_.LPC.26.0Phosphatidylcholines	-0.88 (0.004)	0.83 (0.020)
InFat_PF	dj__Holdemanella_porci	-0.80 (0.030)	dj_.PC.O.28.1Phosphatidylcholines	-0.87 (0.005)	1.00 (0.000)
InFat_PF	dj__Holdemanella_porci	-0.80 (0.030)	dj_.PE.36.0Phosphatidylethanolamines	-0.75 (0.033)	0.88 (0.008)
InFat_PF	dj__Limosilactobacillus_oris	0.86 (0.024)	dj_.CholineVitamins...Cofactors	-0.74 (0.046)	-0.79 (0.048)
InFat_PF	dj__Limosilactobacillus_oris	0.86 (0.024)	dj_.SPB.d17.1Sphingoid.Bases	-0.83 (0.015)	-0.86 (0.024)
InFat_PF	dj__Ruoffia_tabacinasalis	-0.81 (0.028)	bi_.LPE.P.16.0Phosphatidylethanolamines	-0.85 (0.034)	1.00 (0.000)
InFat_PF	dj__Ruoffia_tabacinasalis	-0.81 (0.028)	dj_.CholineVitamins...Cofactors	-0.74 (0.046)	0.91 (0.005)
InFat_PF	dj__Ruoffia_tabacinasalis	-0.81 (0.028)	dj_.PC.O.28.1Phosphatidylcholines	-0.87 (0.005)	0.88 (0.008)
InFat_PF	dj__Ruoffia_tabacinasalis	-0.81 (0.028)	dj_.SPB.d17.1Sphingoid.Bases	-0.83 (0.015)	0.87 (0.012)
InFat_PF	il__Corynebacterium_stationis	-0.73 (0.039)	dj_.Cer.d16.1.24.0Ceramides	-0.84 (0.009)	0.77 (0.026)
InFat_PF	il__Corynebacterium_stationis	-0.73 (0.039)	dj_.Cer.d18.1.18.0Ceramides	-0.74 (0.046)	0.73 (0.039)
InFat_PF	il__Corynebacterium_stationis	-0.73 (0.039)	dj_.Cer.d18.1.18.1Ceramides	-0.74 (0.046)	0.73 (0.039)
InFat_PF	il__Corynebacterium_stationis	-0.73 (0.039)	dj_.Cer.d18.1.20.0Ceramides	-0.73 (0.040)	0.74 (0.037)
InFat_PF	il__Corynebacterium_stationis	-0.73 (0.039)	dj_.Cer.d18.1.22.0Ceramides	-0.76 (0.037)	0.73 (0.039)
InFat_PF	il__Corynebacterium_stationis	-0.73 (0.039)	dj_.Cer.d18.1.23.0Ceramides	-0.73 (0.040)	0.74 (0.037)
InFat_PF	il__Corynebacterium_stationis	-0.73 (0.039)	dj_.Cer.d18.2.16.0Ceramides	-0.75 (0.031)	0.74 (0.037)
InFat_PF	il__Corynebacterium_stationis	-0.73 (0.039)	dj_.Cer.d18.2.18.0Ceramides	-0.79 (0.028)	0.73 (0.039)
InFat_PF	il__Corynebacterium_stationis	-0.73 (0.039)	dj_.Cer.d18.2.20.0Ceramides	-0.80 (0.017)	0.74 (0.037)
InFat_PF	il__Corynebacterium_stationis	-0.73 (0.039)	dj_.Cer.d18.2.22.0Ceramides	-0.77 (0.027)	0.77 (0.026)
InFat_PF	il__Corynebacterium_stationis	-0.73 (0.039)	dj_.Cer.d18.2.24.1Ceramides	-0.72 (0.045)	0.74 (0.037)
InFat_PF	il__Corynebacterium_stationis	-0.73 (0.039)	dj_.CholineVitamins...Cofactors	-0.74 (0.046)	0.73 (0.039)
InFat_PF	il__Corynebacterium_stationis	-0.73 (0.039)	dj_.Hex2Cer.d18.1.20.0Glycosylceramides	-0.74 (0.046)	0.76 (0.027)
InFat_PF	il__Corynebacterium_stationis	-0.73 (0.039)	dj_.LPC.20.4Phosphatidylcholines	-0.74 (0.046)	0.76 (0.027)
InFat_PF	il__Corynebacterium_stationis	-0.73 (0.039)	dj_.LPC.26.0Phosphatidylcholines	-0.88 (0.004)	0.75 (0.032)
InFat_PF	il__Corynebacterium_stationis	-0.73 (0.039)	dj_.LPE.20.3Phosphatidylethanolamines	-0.74 (0.046)	0.73 (0.039)
InFat_PF	il__Corynebacterium_stationis	-0.73 (0.039)	dj_.LPE.22.6Phosphatidylethanolamines	-0.72 (0.045)	0.74 (0.037)
InFat_PF	il__Corynebacterium_stationis	-0.73 (0.039)	dj_.PC.40.5Phosphatidylcholines	-0.79 (0.028)	0.73 (0.039)
InFat_PF	il__Corynebacterium_stationis	-0.73 (0.039)	dj_.PC.O.28.1Phosphatidylcholines	-0.87 (0.005)	0.84 (0.009)
InFat_PF	il__Corynebacterium_stationis	-0.73 (0.039)	dj_.PE.32.2Phosphatidylethanolamines	-0.72 (0.045)	0.74 (0.037)
InFat_PF	il__Corynebacterium_stationis	-0.73 (0.039)	dj_.PE.33.2Phosphatidylethanolamines	-0.76 (0.037)	0.73 (0.039)
InFat_PF	il__Corynebacterium_stationis	-0.73 (0.039)	dj_.PE.36.0Phosphatidylethanolamines	-0.75 (0.033)	0.78 (0.022)
InFat_PF	il__Corynebacterium_stationis	-0.73 (0.039)	dj_.PE.44.6Phosphatidylethanolamines	-0.79 (0.019)	0.84 (0.009)
InFat_PF	il__Corynebacterium_stationis	-0.73 (0.039)	dj_.PE.P.16.0.22.5Phosphatidylethanolamines	-0.76 (0.030)	0.75 (0.032)
InFat_PF	il__Corynebacterium_stationis	-0.73 (0.039)	dj_.PE.P.18.0.22.1Phosphatidylethanolamines	-0.76 (0.030)	0.75 (0.032)
InFat_PF	il__Corynebacterium_stationis	-0.73 (0.039)	dj_.PE.P.20.0.18.2Phosphatidylethanolamines	-0.79 (0.019)	0.84 (0.009)
InFat_PF	il__Corynebacterium_stationis	-0.73 (0.039)	dj_.PI.16.0_18.2Phosphatidylinositols	-0.76 (0.030)	0.75 (0.032)
InFat_PF	il__Corynebacterium_stationis	-0.73 (0.039)	dj_.PI.18.0_18.2Phosphatidylinositols	-0.76 (0.030)	0.75 (0.032)
InFat_PF	il__Corynebacterium_stationis	-0.73 (0.039)	dj_.PS.38.4Phosphatidylserines	-0.76 (0.030)	0.75 (0.032)
InFat_PF	il__Corynebacterium_stationis	-0.73 (0.039)	dj_.PS.40.7Phosphatidylserines	-0.76 (0.030)	0.75 (0.032)
InFat_PF	il__Corynebacterium_stationis	-0.73 (0.039)	dj_.SM.33.1Sphingomyelins	-0.74 (0.046)	0.73 (0.039)
InFat_PF	il__Corynebacterium_stationis	-0.73 (0.039)	dj_.SM.41.2Sphingomyelins	-0.75 (0.031)	0.74 (0.037)
InFat_PF	il__Corynebacterium_stationis	-0.73 (0.039)	dj_.SM.43.1Sphingomyelins	-0.73 (0.038)	0.76 (0.030)
InFat_PF	il__Corynebacterium_stationis	-0.73 (0.039)	dj_.SM.44.1Sphingomyelins	-0.73 (0.040)	0.74 (0.037)
InFat_PF	il__Corynebacterium_stationis	-0.73 (0.039)	dj_.SPB.d17.1Sphingoid.Bases	-0.83 (0.015)	0.76 (0.027)
InFat_PF	jm__Aerococcus_urinaeequi	-0.80 (0.030)	dj_.Cer.d16.1.24.0Ceramides	-0.84 (0.009)	0.76 (0.046)
InFat_PF	jm__Aerococcus_urinaeequi	-0.80 (0.030)	dj_.Cer.d18.1.18.0Ceramides	-0.74 (0.046)	0.80 (0.030)
InFat_PF	jm__Aerococcus_urinaeequi	-0.80 (0.030)	dj_.Cer.d18.1.18.1Ceramides	-0.74 (0.046)	0.80 (0.030)
InFat_PF	jm__Aerococcus_urinaeequi	-0.80 (0.030)	dj_.Cer.d18.1.20.0Ceramides	-0.73 (0.040)	0.80 (0.030)
InFat_PF	jm__Aerococcus_urinaeequi	-0.80 (0.030)	dj_.Cer.d18.1.22.0Ceramides	-0.76 (0.037)	0.80 (0.030)
InFat_PF	jm__Aerococcus_urinaeequi	-0.80 (0.030)	dj_.Cer.d18.1.23.0Ceramides	-0.73 (0.040)	0.80 (0.030)
InFat_PF	jm__Aerococcus_urinaeequi	-0.80 (0.030)	dj_.Cer.d18.2.16.0Ceramides	-0.75 (0.031)	0.80 (0.030)
InFat_PF	jm__Aerococcus_urinaeequi	-0.80 (0.030)	dj_.Cer.d18.2.18.0Ceramides	-0.79 (0.028)	0.80 (0.030)
InFat_PF	jm__Aerococcus_urinaeequi	-0.80 (0.030)	dj_.Cer.d18.2.20.0Ceramides	-0.80 (0.017)	0.80 (0.030)
InFat_PF	jm__Aerococcus_urinaeequi	-0.80 (0.030)	dj_.Cer.d18.2.22.0Ceramides	-0.77 (0.027)	0.76 (0.046)
InFat_PF	jm__Aerococcus_urinaeequi	-0.80 (0.030)	dj_.Cer.d18.2.24.1Ceramides	-0.72 (0.045)	0.81 (0.028)
InFat_PF	jm__Aerococcus_urinaeequi	-0.80 (0.030)	dj_.CholineVitamins...Cofactors	-0.74 (0.046)	0.80 (0.030)
InFat_PF	jm__Aerococcus_urinaeequi	-0.80 (0.030)	dj_.Hex2Cer.d18.1.20.0Glycosylceramides	-0.74 (0.046)	0.76 (0.049)
InFat_PF	jm__Aerococcus_urinaeequi	-0.80 (0.030)	dj_.LPC.20.4Phosphatidylcholines	-0.74 (0.046)	0.76 (0.049)
InFat_PF	jm__Aerococcus_urinaeequi	-0.80 (0.030)	dj_.LPC.26.0Phosphatidylcholines	-0.88 (0.004)	0.81 (0.028)
InFat_PF	jm__Aerococcus_urinaeequi	-0.80 (0.030)	dj_.LPE.20.3Phosphatidylethanolamines	-0.74 (0.046)	0.80 (0.030)
InFat_PF	jm__Aerococcus_urinaeequi	-0.80 (0.030)	dj_.LPE.22.6Phosphatidylethanolamines	-0.72 (0.045)	0.81 (0.028)
InFat_PF	jm__Aerococcus_urinaeequi	-0.80 (0.030)	dj_.PC.40.5Phosphatidylcholines	-0.79 (0.028)	0.80 (0.030)
InFat_PF	jm__Aerococcus_urinaeequi	-0.80 (0.030)	dj_.PC.O.28.1Phosphatidylcholines	-0.87 (0.005)	0.88 (0.008)
InFat_PF	jm__Aerococcus_urinaeequi	-0.80 (0.030)	dj_.PE.32.2Phosphatidylethanolamines	-0.72 (0.045)	0.81 (0.028)
InFat_PF	jm__Aerococcus_urinaeequi	-0.80 (0.030)	dj_.PE.33.2Phosphatidylethanolamines	-0.76 (0.037)	0.80 (0.030)
InFat_PF	jm__Aerococcus_urinaeequi	-0.80 (0.030)	dj_.PE.36.0Phosphatidylethanolamines	-0.75 (0.033)	0.83 (0.020)
InFat_PF	jm__Aerococcus_urinaeequi	-0.80 (0.030)	dj_.PE.44.6Phosphatidylethanolamines	-0.79 (0.019)	0.88 (0.008)
InFat_PF	jm__Aerococcus_urinaeequi	-0.80 (0.030)	dj_.PE.P.16.0.22.5Phosphatidylethanolamines	-0.76 (0.030)	0.81 (0.028)
InFat_PF	jm__Aerococcus_urinaeequi	-0.80 (0.030)	dj_.PE.P.18.0.22.1Phosphatidylethanolamines	-0.76 (0.030)	0.81 (0.028)
InFat_PF	jm__Aerococcus_urinaeequi	-0.80 (0.030)	dj_.PE.P.20.0.18.2Phosphatidylethanolamines	-0.79 (0.019)	0.88 (0.008)
InFat_PF	jm__Aerococcus_urinaeequi	-0.80 (0.030)	dj_.PI.16.0_18.2Phosphatidylinositols	-0.76 (0.030)	0.81 (0.028)
InFat_PF	jm__Aerococcus_urinaeequi	-0.80 (0.030)	dj_.PI.18.0_18.2Phosphatidylinositols	-0.76 (0.030)	0.81 (0.028)
InFat_PF	jm__Aerococcus_urinaeequi	-0.80 (0.030)	dj_.PS.38.4Phosphatidylserines	-0.76 (0.030)	0.81 (0.028)
InFat_PF	jm__Aerococcus_urinaeequi	-0.80 (0.030)	dj_.PS.40.7Phosphatidylserines	-0.76 (0.030)	0.81 (0.028)
InFat_PF	jm__Aerococcus_urinaeequi	-0.80 (0.030)	dj_.SM.33.1Sphingomyelins	-0.74 (0.046)	0.80 (0.030)
InFat_PF	jm__Aerococcus_urinaeequi	-0.80 (0.030)	dj_.SM.41.2Sphingomyelins	-0.75 (0.031)	0.80 (0.030)
InFat_PF	jm__Aerococcus_urinaeequi	-0.80 (0.030)	dj_.SM.43.1Sphingomyelins	-0.73 (0.038)	0.79 (0.033)
InFat_PF	jm__Aerococcus_urinaeequi	-0.80 (0.030)	dj_.SM.44.1Sphingomyelins	-0.73 (0.040)	0.80 (0.030)
InFat_PF	jm__Aerococcus_urinaeequi	-0.80 (0.030)	dj_.SPB.d17.1Sphingoid.Bases	-0.83 (0.015)	0.76 (0.049)
InFat_PF	jm__Blautia_wexlerae	-0.76 (0.049)	dj_.Cer.d16.1.24.0Ceramides	-0.84 (0.009)	0.81 (0.028)
InFat_PF	jm__Blautia_wexlerae	-0.76 (0.049)	dj_.Cer.d18.1.18.0Ceramides	-0.74 (0.046)	0.76 (0.049)
InFat_PF	jm__Blautia_wexlerae	-0.76 (0.049)	dj_.Cer.d18.1.18.1Ceramides	-0.74 (0.046)	0.76 (0.049)
InFat_PF	jm__Blautia_wexlerae	-0.76 (0.049)	dj_.Cer.d18.1.20.0Ceramides	-0.73 (0.040)	0.76 (0.049)
InFat_PF	jm__Blautia_wexlerae	-0.76 (0.049)	dj_.Cer.d18.1.22.0Ceramides	-0.76 (0.037)	0.76 (0.049)
InFat_PF	jm__Blautia_wexlerae	-0.76 (0.049)	dj_.Cer.d18.1.23.0Ceramides	-0.73 (0.040)	0.76 (0.049)
InFat_PF	jm__Blautia_wexlerae	-0.76 (0.049)	dj_.Cer.d18.2.16.0Ceramides	-0.75 (0.031)	0.76 (0.049)
InFat_PF	jm__Blautia_wexlerae	-0.76 (0.049)	dj_.Cer.d18.2.18.0Ceramides	-0.79 (0.028)	0.76 (0.049)
InFat_PF	jm__Blautia_wexlerae	-0.76 (0.049)	dj_.Cer.d18.2.20.0Ceramides	-0.80 (0.017)	0.76 (0.049)
InFat_PF	jm__Blautia_wexlerae	-0.76 (0.049)	dj_.Cer.d18.2.22.0Ceramides	-0.77 (0.027)	0.81 (0.028)
InFat_PF	jm__Blautia_wexlerae	-0.76 (0.049)	dj_.Cer.d18.2.24.1Ceramides	-0.72 (0.045)	0.76 (0.046)
InFat_PF	jm__Blautia_wexlerae	-0.76 (0.049)	dj_.CholineVitamins...Cofactors	-0.74 (0.046)	0.76 (0.049)
InFat_PF	jm__Blautia_wexlerae	-0.76 (0.049)	dj_.Hex2Cer.d18.1.20.0Glycosylceramides	-0.74 (0.046)	0.80 (0.030)
InFat_PF	jm__Blautia_wexlerae	-0.76 (0.049)	dj_.LPC.20.4Phosphatidylcholines	-0.74 (0.046)	0.80 (0.030)
InFat_PF	jm__Blautia_wexlerae	-0.76 (0.049)	dj_.LPC.26.0Phosphatidylcholines	-0.88 (0.004)	0.76 (0.046)
InFat_PF	jm__Blautia_wexlerae	-0.76 (0.049)	dj_.LPE.20.3Phosphatidylethanolamines	-0.74 (0.046)	0.76 (0.049)
InFat_PF	jm__Blautia_wexlerae	-0.76 (0.049)	dj_.LPE.22.6Phosphatidylethanolamines	-0.72 (0.045)	0.76 (0.046)
InFat_PF	jm__Blautia_wexlerae	-0.76 (0.049)	dj_.PC.40.5Phosphatidylcholines	-0.79 (0.028)	0.76 (0.049)
InFat_PF	jm__Blautia_wexlerae	-0.76 (0.049)	dj_.PC.O.28.1Phosphatidylcholines	-0.87 (0.005)	0.84 (0.019)
InFat_PF	jm__Blautia_wexlerae	-0.76 (0.049)	dj_.PE.32.2Phosphatidylethanolamines	-0.72 (0.045)	0.76 (0.046)
InFat_PF	jm__Blautia_wexlerae	-0.76 (0.049)	dj_.PE.33.2Phosphatidylethanolamines	-0.76 (0.037)	0.76 (0.049)
InFat_PF	jm__Blautia_wexlerae	-0.76 (0.049)	dj_.PE.36.0Phosphatidylethanolamines	-0.75 (0.033)	0.79 (0.036)
InFat_PF	jm__Blautia_wexlerae	-0.76 (0.049)	dj_.PE.44.6Phosphatidylethanolamines	-0.79 (0.019)	0.84 (0.019)
InFat_PF	jm__Blautia_wexlerae	-0.76 (0.049)	dj_.PE.P.16.0.22.5Phosphatidylethanolamines	-0.76 (0.030)	0.76 (0.046)
InFat_PF	jm__Blautia_wexlerae	-0.76 (0.049)	dj_.PE.P.18.0.22.1Phosphatidylethanolamines	-0.76 (0.030)	0.76 (0.046)
InFat_PF	jm__Blautia_wexlerae	-0.76 (0.049)	dj_.PE.P.20.0.18.2Phosphatidylethanolamines	-0.79 (0.019)	0.84 (0.019)
InFat_PF	jm__Blautia_wexlerae	-0.76 (0.049)	dj_.PI.16.0_18.2Phosphatidylinositols	-0.76 (0.030)	0.76 (0.046)
InFat_PF	jm__Blautia_wexlerae	-0.76 (0.049)	dj_.PI.18.0_18.2Phosphatidylinositols	-0.76 (0.030)	0.76 (0.046)
InFat_PF	jm__Blautia_wexlerae	-0.76 (0.049)	dj_.PS.38.4Phosphatidylserines	-0.76 (0.030)	0.76 (0.046)
InFat_PF	jm__Blautia_wexlerae	-0.76 (0.049)	dj_.PS.40.7Phosphatidylserines	-0.76 (0.030)	0.76 (0.046)
InFat_PF	jm__Blautia_wexlerae	-0.76 (0.049)	dj_.SM.33.1Sphingomyelins	-0.74 (0.046)	0.76 (0.049)
InFat_PF	jm__Blautia_wexlerae	-0.76 (0.049)	dj_.SM.41.2Sphingomyelins	-0.75 (0.031)	0.76 (0.049)
InFat_PF	jm__Blautia_wexlerae	-0.76 (0.049)	dj_.SM.43.1Sphingomyelins	-0.73 (0.038)	0.79 (0.033)
InFat_PF	jm__Blautia_wexlerae	-0.76 (0.049)	dj_.SM.44.1Sphingomyelins	-0.73 (0.040)	0.76 (0.049)
InFat_PF	jm__Blautia_wexlerae	-0.76 (0.049)	dj_.SPB.d17.1Sphingoid.Bases	-0.83 (0.015)	0.80 (0.030)
InFat_PF	jm__unknown__Clostridium	-0.91 (0.005)	bi_.LPE.P.16.0Phosphatidylethanolamines	-0.85 (0.034)	1.00 (0.000)
InFat_PF	jm__unknown__Clostridium	-0.91 (0.005)	dj_.Cer.d16.1.22.0Ceramides	-0.79 (0.021)	0.76 (0.046)
InFat_PF	jm__unknown__Clostridium	-0.91 (0.005)	dj_.Cer.d18.1.18.0Ceramides	-0.74 (0.046)	0.81 (0.028)
InFat_PF	jm__unknown__Clostridium	-0.91 (0.005)	dj_.Cer.d18.1.22.0Ceramides	-0.76 (0.037)	0.81 (0.028)
InFat_PF	jm__unknown__Clostridium	-0.91 (0.005)	dj_.CholineVitamins...Cofactors	-0.74 (0.046)	0.91 (0.005)
InFat_PF	jm__unknown__Clostridium	-0.91 (0.005)	dj_.CreatinineAminoacids.Related	-0.81 (0.022)	0.87 (0.012)
InFat_PF	jm__unknown__Clostridium	-0.91 (0.005)	dj_.Hex2Cer.d18.1.20.0Glycosylceramides	-0.74 (0.046)	0.77 (0.044)
InFat_PF	jm__unknown__Clostridium	-0.91 (0.005)	dj_.LPC.20.4Phosphatidylcholines	-0.74 (0.046)	0.77 (0.044)
InFat_PF	jm__unknown__Clostridium	-0.91 (0.005)	dj_.LPC.26.0Phosphatidylcholines	-0.88 (0.004)	0.91 (0.004)
InFat_PF	jm__unknown__Clostridium	-0.91 (0.005)	dj_.PC.O.28.1Phosphatidylcholines	-0.87 (0.005)	1.00 (0.000)
InFat_PF	jm__unknown__Clostridium	-0.91 (0.005)	dj_.PE.36.0Phosphatidylethanolamines	-0.75 (0.033)	0.94 (0.002)
InFat_PF	jm__unknown__Clostridium	-0.91 (0.005)	dj_.SM.33.1Sphingomyelins	-0.74 (0.046)	0.81 (0.028)
InFat_PF	jm__unknown__Clostridium	-0.91 (0.005)	dj_.SM.43.1Sphingomyelins	-0.73 (0.038)	0.80 (0.030)
InFat_PF	jm__unknown__Clostridium	-0.91 (0.005)	dj_.SPB.d17.1Sphingoid.Bases	-0.83 (0.015)	0.87 (0.012)
InFat_PF	jm__Coprococcus_catus	-0.91 (0.005)	bi_.LPE.P.16.0Phosphatidylethanolamines	-0.85 (0.034)	1.00 (0.000)
InFat_PF	jm__Coprococcus_catus	-0.91 (0.005)	dj_.Cer.d16.1.22.0Ceramides	-0.79 (0.021)	0.76 (0.046)
InFat_PF	jm__Coprococcus_catus	-0.91 (0.005)	dj_.Cer.d18.1.18.0Ceramides	-0.74 (0.046)	0.81 (0.028)
InFat_PF	jm__Coprococcus_catus	-0.91 (0.005)	dj_.Cer.d18.1.22.0Ceramides	-0.76 (0.037)	0.81 (0.028)
InFat_PF	jm__Coprococcus_catus	-0.91 (0.005)	dj_.CholineVitamins...Cofactors	-0.74 (0.046)	0.91 (0.005)
InFat_PF	jm__Coprococcus_catus	-0.91 (0.005)	dj_.CreatinineAminoacids.Related	-0.81 (0.022)	0.87 (0.012)
InFat_PF	jm__Coprococcus_catus	-0.91 (0.005)	dj_.Hex2Cer.d18.1.20.0Glycosylceramides	-0.74 (0.046)	0.77 (0.044)
InFat_PF	jm__Coprococcus_catus	-0.91 (0.005)	dj_.LPC.20.4Phosphatidylcholines	-0.74 (0.046)	0.77 (0.044)
InFat_PF	jm__Coprococcus_catus	-0.91 (0.005)	dj_.LPC.26.0Phosphatidylcholines	-0.88 (0.004)	0.91 (0.004)
InFat_PF	jm__Coprococcus_catus	-0.91 (0.005)	dj_.PC.O.28.1Phosphatidylcholines	-0.87 (0.005)	1.00 (0.000)
InFat_PF	jm__Coprococcus_catus	-0.91 (0.005)	dj_.PE.36.0Phosphatidylethanolamines	-0.75 (0.033)	0.94 (0.002)
InFat_PF	jm__Coprococcus_catus	-0.91 (0.005)	dj_.SM.33.1Sphingomyelins	-0.74 (0.046)	0.81 (0.028)
InFat_PF	jm__Coprococcus_catus	-0.91 (0.005)	dj_.SM.43.1Sphingomyelins	-0.73 (0.038)	0.80 (0.030)
InFat_PF	jm__Coprococcus_catus	-0.91 (0.005)	dj_.SPB.d17.1Sphingoid.Bases	-0.83 (0.015)	0.87 (0.012)
InFat_PF	jm__Corynebacterium_maris	-0.76 (0.049)	dj_.Cer.d16.1.24.0Ceramides	-0.84 (0.009)	0.81 (0.028)
InFat_PF	jm__Corynebacterium_maris	-0.76 (0.049)	dj_.Cer.d18.1.18.0Ceramides	-0.74 (0.046)	0.76 (0.049)
InFat_PF	jm__Corynebacterium_maris	-0.76 (0.049)	dj_.Cer.d18.1.18.1Ceramides	-0.74 (0.046)	0.76 (0.049)
InFat_PF	jm__Corynebacterium_maris	-0.76 (0.049)	dj_.Cer.d18.1.20.0Ceramides	-0.73 (0.040)	0.76 (0.049)
InFat_PF	jm__Corynebacterium_maris	-0.76 (0.049)	dj_.Cer.d18.1.22.0Ceramides	-0.76 (0.037)	0.76 (0.049)
InFat_PF	jm__Corynebacterium_maris	-0.76 (0.049)	dj_.Cer.d18.1.23.0Ceramides	-0.73 (0.040)	0.76 (0.049)
InFat_PF	jm__Corynebacterium_maris	-0.76 (0.049)	dj_.Cer.d18.2.16.0Ceramides	-0.75 (0.031)	0.76 (0.049)
InFat_PF	jm__Corynebacterium_maris	-0.76 (0.049)	dj_.Cer.d18.2.18.0Ceramides	-0.79 (0.028)	0.76 (0.049)
InFat_PF	jm__Corynebacterium_maris	-0.76 (0.049)	dj_.Cer.d18.2.20.0Ceramides	-0.80 (0.017)	0.76 (0.049)
InFat_PF	jm__Corynebacterium_maris	-0.76 (0.049)	dj_.Cer.d18.2.22.0Ceramides	-0.77 (0.027)	0.81 (0.028)
InFat_PF	jm__Corynebacterium_maris	-0.76 (0.049)	dj_.Cer.d18.2.24.1Ceramides	-0.72 (0.045)	0.76 (0.046)
InFat_PF	jm__Corynebacterium_maris	-0.76 (0.049)	dj_.CholineVitamins...Cofactors	-0.74 (0.046)	0.76 (0.049)
InFat_PF	jm__Corynebacterium_maris	-0.76 (0.049)	dj_.Hex2Cer.d18.1.20.0Glycosylceramides	-0.74 (0.046)	0.80 (0.030)
InFat_PF	jm__Corynebacterium_maris	-0.76 (0.049)	dj_.LPC.20.4Phosphatidylcholines	-0.74 (0.046)	0.80 (0.030)
InFat_PF	jm__Corynebacterium_maris	-0.76 (0.049)	dj_.LPC.26.0Phosphatidylcholines	-0.88 (0.004)	0.76 (0.046)
InFat_PF	jm__Corynebacterium_maris	-0.76 (0.049)	dj_.LPE.20.3Phosphatidylethanolamines	-0.74 (0.046)	0.76 (0.049)
InFat_PF	jm__Corynebacterium_maris	-0.76 (0.049)	dj_.LPE.22.6Phosphatidylethanolamines	-0.72 (0.045)	0.76 (0.046)
InFat_PF	jm__Corynebacterium_maris	-0.76 (0.049)	dj_.PC.40.5Phosphatidylcholines	-0.79 (0.028)	0.76 (0.049)
InFat_PF	jm__Corynebacterium_maris	-0.76 (0.049)	dj_.PC.O.28.1Phosphatidylcholines	-0.87 (0.005)	0.84 (0.019)
InFat_PF	jm__Corynebacterium_maris	-0.76 (0.049)	dj_.PE.32.2Phosphatidylethanolamines	-0.72 (0.045)	0.76 (0.046)
InFat_PF	jm__Corynebacterium_maris	-0.76 (0.049)	dj_.PE.33.2Phosphatidylethanolamines	-0.76 (0.037)	0.76 (0.049)
InFat_PF	jm__Corynebacterium_maris	-0.76 (0.049)	dj_.PE.36.0Phosphatidylethanolamines	-0.75 (0.033)	0.79 (0.036)
InFat_PF	jm__Corynebacterium_maris	-0.76 (0.049)	dj_.PE.44.6Phosphatidylethanolamines	-0.79 (0.019)	0.84 (0.019)
InFat_PF	jm__Corynebacterium_maris	-0.76 (0.049)	dj_.PE.P.16.0.22.5Phosphatidylethanolamines	-0.76 (0.030)	0.76 (0.046)
InFat_PF	jm__Corynebacterium_maris	-0.76 (0.049)	dj_.PE.P.18.0.22.1Phosphatidylethanolamines	-0.76 (0.030)	0.76 (0.046)
InFat_PF	jm__Corynebacterium_maris	-0.76 (0.049)	dj_.PE.P.20.0.18.2Phosphatidylethanolamines	-0.79 (0.019)	0.84 (0.019)
InFat_PF	jm__Corynebacterium_maris	-0.76 (0.049)	dj_.PI.16.0_18.2Phosphatidylinositols	-0.76 (0.030)	0.76 (0.046)
InFat_PF	jm__Corynebacterium_maris	-0.76 (0.049)	dj_.PI.18.0_18.2Phosphatidylinositols	-0.76 (0.030)	0.76 (0.046)
InFat_PF	jm__Corynebacterium_maris	-0.76 (0.049)	dj_.PS.38.4Phosphatidylserines	-0.76 (0.030)	0.76 (0.046)
InFat_PF	jm__Corynebacterium_maris	-0.76 (0.049)	dj_.PS.40.7Phosphatidylserines	-0.76 (0.030)	0.76 (0.046)
InFat_PF	jm__Corynebacterium_maris	-0.76 (0.049)	dj_.SM.33.1Sphingomyelins	-0.74 (0.046)	0.76 (0.049)
InFat_PF	jm__Corynebacterium_maris	-0.76 (0.049)	dj_.SM.41.2Sphingomyelins	-0.75 (0.031)	0.76 (0.049)
InFat_PF	jm__Corynebacterium_maris	-0.76 (0.049)	dj_.SM.43.1Sphingomyelins	-0.73 (0.038)	0.79 (0.033)
InFat_PF	jm__Corynebacterium_maris	-0.76 (0.049)	dj_.SM.44.1Sphingomyelins	-0.73 (0.040)	0.76 (0.049)
InFat_PF	jm__Corynebacterium_maris	-0.76 (0.049)	dj_.SPB.d17.1Sphingoid.Bases	-0.83 (0.015)	0.80 (0.030)
InFat_PF	jm__Corynebacterium_pilosum	-0.80 (0.030)	dj_.Cer.d16.1.24.0Ceramides	-0.84 (0.009)	0.76 (0.046)
InFat_PF	jm__Corynebacterium_pilosum	-0.80 (0.030)	dj_.Cer.d18.1.18.0Ceramides	-0.74 (0.046)	0.80 (0.030)
InFat_PF	jm__Corynebacterium_pilosum	-0.80 (0.030)	dj_.Cer.d18.1.18.1Ceramides	-0.74 (0.046)	0.80 (0.030)
InFat_PF	jm__Corynebacterium_pilosum	-0.80 (0.030)	dj_.Cer.d18.1.20.0Ceramides	-0.73 (0.040)	0.80 (0.030)
InFat_PF	jm__Corynebacterium_pilosum	-0.80 (0.030)	dj_.Cer.d18.1.22.0Ceramides	-0.76 (0.037)	0.80 (0.030)
InFat_PF	jm__Corynebacterium_pilosum	-0.80 (0.030)	dj_.Cer.d18.1.23.0Ceramides	-0.73 (0.040)	0.80 (0.030)
InFat_PF	jm__Corynebacterium_pilosum	-0.80 (0.030)	dj_.Cer.d18.2.16.0Ceramides	-0.75 (0.031)	0.80 (0.030)
InFat_PF	jm__Corynebacterium_pilosum	-0.80 (0.030)	dj_.Cer.d18.2.18.0Ceramides	-0.79 (0.028)	0.80 (0.030)
InFat_PF	jm__Corynebacterium_pilosum	-0.80 (0.030)	dj_.Cer.d18.2.20.0Ceramides	-0.80 (0.017)	0.80 (0.030)
InFat_PF	jm__Corynebacterium_pilosum	-0.80 (0.030)	dj_.Cer.d18.2.22.0Ceramides	-0.77 (0.027)	0.76 (0.046)
InFat_PF	jm__Corynebacterium_pilosum	-0.80 (0.030)	dj_.Cer.d18.2.24.1Ceramides	-0.72 (0.045)	0.81 (0.028)
InFat_PF	jm__Corynebacterium_pilosum	-0.80 (0.030)	dj_.CholineVitamins...Cofactors	-0.74 (0.046)	0.80 (0.030)
InFat_PF	jm__Corynebacterium_pilosum	-0.80 (0.030)	dj_.Hex2Cer.d18.1.20.0Glycosylceramides	-0.74 (0.046)	0.76 (0.049)
InFat_PF	jm__Corynebacterium_pilosum	-0.80 (0.030)	dj_.LPC.20.4Phosphatidylcholines	-0.74 (0.046)	0.76 (0.049)
InFat_PF	jm__Corynebacterium_pilosum	-0.80 (0.030)	dj_.LPC.26.0Phosphatidylcholines	-0.88 (0.004)	0.81 (0.028)
InFat_PF	jm__Corynebacterium_pilosum	-0.80 (0.030)	dj_.LPE.20.3Phosphatidylethanolamines	-0.74 (0.046)	0.80 (0.030)
InFat_PF	jm__Corynebacterium_pilosum	-0.80 (0.030)	dj_.LPE.22.6Phosphatidylethanolamines	-0.72 (0.045)	0.81 (0.028)
InFat_PF	jm__Corynebacterium_pilosum	-0.80 (0.030)	dj_.PC.40.5Phosphatidylcholines	-0.79 (0.028)	0.80 (0.030)
InFat_PF	jm__Corynebacterium_pilosum	-0.80 (0.030)	dj_.PC.O.28.1Phosphatidylcholines	-0.87 (0.005)	0.88 (0.008)
InFat_PF	jm__Corynebacterium_pilosum	-0.80 (0.030)	dj_.PE.32.2Phosphatidylethanolamines	-0.72 (0.045)	0.81 (0.028)
InFat_PF	jm__Corynebacterium_pilosum	-0.80 (0.030)	dj_.PE.33.2Phosphatidylethanolamines	-0.76 (0.037)	0.80 (0.030)
InFat_PF	jm__Corynebacterium_pilosum	-0.80 (0.030)	dj_.PE.36.0Phosphatidylethanolamines	-0.75 (0.033)	0.83 (0.020)
InFat_PF	jm__Corynebacterium_pilosum	-0.80 (0.030)	dj_.PE.44.6Phosphatidylethanolamines	-0.79 (0.019)	0.88 (0.008)
InFat_PF	jm__Corynebacterium_pilosum	-0.80 (0.030)	dj_.PE.P.16.0.22.5Phosphatidylethanolamines	-0.76 (0.030)	0.81 (0.028)
InFat_PF	jm__Corynebacterium_pilosum	-0.80 (0.030)	dj_.PE.P.18.0.22.1Phosphatidylethanolamines	-0.76 (0.030)	0.81 (0.028)
InFat_PF	jm__Corynebacterium_pilosum	-0.80 (0.030)	dj_.PE.P.20.0.18.2Phosphatidylethanolamines	-0.79 (0.019)	0.88 (0.008)
InFat_PF	jm__Corynebacterium_pilosum	-0.80 (0.030)	dj_.PI.16.0_18.2Phosphatidylinositols	-0.76 (0.030)	0.81 (0.028)
InFat_PF	jm__Corynebacterium_pilosum	-0.80 (0.030)	dj_.PI.18.0_18.2Phosphatidylinositols	-0.76 (0.030)	0.81 (0.028)
InFat_PF	jm__Corynebacterium_pilosum	-0.80 (0.030)	dj_.PS.38.4Phosphatidylserines	-0.76 (0.030)	0.81 (0.028)
InFat_PF	jm__Corynebacterium_pilosum	-0.80 (0.030)	dj_.PS.40.7Phosphatidylserines	-0.76 (0.030)	0.81 (0.028)
InFat_PF	jm__Corynebacterium_pilosum	-0.80 (0.030)	dj_.SM.33.1Sphingomyelins	-0.74 (0.046)	0.80 (0.030)
InFat_PF	jm__Corynebacterium_pilosum	-0.80 (0.030)	dj_.SM.41.2Sphingomyelins	-0.75 (0.031)	0.80 (0.030)
InFat_PF	jm__Corynebacterium_pilosum	-0.80 (0.030)	dj_.SM.43.1Sphingomyelins	-0.73 (0.038)	0.79 (0.033)
InFat_PF	jm__Corynebacterium_pilosum	-0.80 (0.030)	dj_.SM.44.1Sphingomyelins	-0.73 (0.040)	0.80 (0.030)
InFat_PF	jm__Corynebacterium_pilosum	-0.80 (0.030)	dj_.SPB.d17.1Sphingoid.Bases	-0.83 (0.015)	0.76 (0.049)
InFat_PF	jm__Corynebacterium_sp_122RC1	-0.80 (0.030)	dj_.Cer.d16.1.24.0Ceramides	-0.84 (0.009)	0.76 (0.046)
InFat_PF	jm__Corynebacterium_sp_122RC1	-0.80 (0.030)	dj_.Cer.d18.1.18.0Ceramides	-0.74 (0.046)	0.80 (0.030)
InFat_PF	jm__Corynebacterium_sp_122RC1	-0.80 (0.030)	dj_.Cer.d18.1.18.1Ceramides	-0.74 (0.046)	0.80 (0.030)
InFat_PF	jm__Corynebacterium_sp_122RC1	-0.80 (0.030)	dj_.Cer.d18.1.20.0Ceramides	-0.73 (0.040)	0.80 (0.030)
InFat_PF	jm__Corynebacterium_sp_122RC1	-0.80 (0.030)	dj_.Cer.d18.1.22.0Ceramides	-0.76 (0.037)	0.80 (0.030)
InFat_PF	jm__Corynebacterium_sp_122RC1	-0.80 (0.030)	dj_.Cer.d18.1.23.0Ceramides	-0.73 (0.040)	0.80 (0.030)
InFat_PF	jm__Corynebacterium_sp_122RC1	-0.80 (0.030)	dj_.Cer.d18.2.16.0Ceramides	-0.75 (0.031)	0.80 (0.030)
InFat_PF	jm__Corynebacterium_sp_122RC1	-0.80 (0.030)	dj_.Cer.d18.2.18.0Ceramides	-0.79 (0.028)	0.80 (0.030)
InFat_PF	jm__Corynebacterium_sp_122RC1	-0.80 (0.030)	dj_.Cer.d18.2.20.0Ceramides	-0.80 (0.017)	0.80 (0.030)
InFat_PF	jm__Corynebacterium_sp_122RC1	-0.80 (0.030)	dj_.Cer.d18.2.22.0Ceramides	-0.77 (0.027)	0.76 (0.046)
InFat_PF	jm__Corynebacterium_sp_122RC1	-0.80 (0.030)	dj_.Cer.d18.2.24.1Ceramides	-0.72 (0.045)	0.81 (0.028)
InFat_PF	jm__Corynebacterium_sp_122RC1	-0.80 (0.030)	dj_.CholineVitamins...Cofactors	-0.74 (0.046)	0.80 (0.030)
InFat_PF	jm__Corynebacterium_sp_122RC1	-0.80 (0.030)	dj_.Hex2Cer.d18.1.20.0Glycosylceramides	-0.74 (0.046)	0.76 (0.049)
InFat_PF	jm__Corynebacterium_sp_122RC1	-0.80 (0.030)	dj_.LPC.20.4Phosphatidylcholines	-0.74 (0.046)	0.76 (0.049)
InFat_PF	jm__Corynebacterium_sp_122RC1	-0.80 (0.030)	dj_.LPC.26.0Phosphatidylcholines	-0.88 (0.004)	0.81 (0.028)
InFat_PF	jm__Corynebacterium_sp_122RC1	-0.80 (0.030)	dj_.LPE.20.3Phosphatidylethanolamines	-0.74 (0.046)	0.80 (0.030)
InFat_PF	jm__Corynebacterium_sp_122RC1	-0.80 (0.030)	dj_.LPE.22.6Phosphatidylethanolamines	-0.72 (0.045)	0.81 (0.028)
InFat_PF	jm__Corynebacterium_sp_122RC1	-0.80 (0.030)	dj_.PC.40.5Phosphatidylcholines	-0.79 (0.028)	0.80 (0.030)
InFat_PF	jm__Corynebacterium_sp_122RC1	-0.80 (0.030)	dj_.PC.O.28.1Phosphatidylcholines	-0.87 (0.005)	0.88 (0.008)
InFat_PF	jm__Corynebacterium_sp_122RC1	-0.80 (0.030)	dj_.PE.32.2Phosphatidylethanolamines	-0.72 (0.045)	0.81 (0.028)
InFat_PF	jm__Corynebacterium_sp_122RC1	-0.80 (0.030)	dj_.PE.33.2Phosphatidylethanolamines	-0.76 (0.037)	0.80 (0.030)
InFat_PF	jm__Corynebacterium_sp_122RC1	-0.80 (0.030)	dj_.PE.36.0Phosphatidylethanolamines	-0.75 (0.033)	0.83 (0.020)
InFat_PF	jm__Corynebacterium_sp_122RC1	-0.80 (0.030)	dj_.PE.44.6Phosphatidylethanolamines	-0.79 (0.019)	0.88 (0.008)
InFat_PF	jm__Corynebacterium_sp_122RC1	-0.80 (0.030)	dj_.PE.P.16.0.22.5Phosphatidylethanolamines	-0.76 (0.030)	0.81 (0.028)
InFat_PF	jm__Corynebacterium_sp_122RC1	-0.80 (0.030)	dj_.PE.P.18.0.22.1Phosphatidylethanolamines	-0.76 (0.030)	0.81 (0.028)
InFat_PF	jm__Corynebacterium_sp_122RC1	-0.80 (0.030)	dj_.PE.P.20.0.18.2Phosphatidylethanolamines	-0.79 (0.019)	0.88 (0.008)
InFat_PF	jm__Corynebacterium_sp_122RC1	-0.80 (0.030)	dj_.PI.16.0_18.2Phosphatidylinositols	-0.76 (0.030)	0.81 (0.028)
InFat_PF	jm__Corynebacterium_sp_122RC1	-0.80 (0.030)	dj_.PI.18.0_18.2Phosphatidylinositols	-0.76 (0.030)	0.81 (0.028)
InFat_PF	jm__Corynebacterium_sp_122RC1	-0.80 (0.030)	dj_.PS.38.4Phosphatidylserines	-0.76 (0.030)	0.81 (0.028)
InFat_PF	jm__Corynebacterium_sp_122RC1	-0.80 (0.030)	dj_.PS.40.7Phosphatidylserines	-0.76 (0.030)	0.81 (0.028)
InFat_PF	jm__Corynebacterium_sp_122RC1	-0.80 (0.030)	dj_.SM.33.1Sphingomyelins	-0.74 (0.046)	0.80 (0.030)
InFat_PF	jm__Corynebacterium_sp_122RC1	-0.80 (0.030)	dj_.SM.41.2Sphingomyelins	-0.75 (0.031)	0.80 (0.030)
InFat_PF	jm__Corynebacterium_sp_122RC1	-0.80 (0.030)	dj_.SM.43.1Sphingomyelins	-0.73 (0.038)	0.79 (0.033)
InFat_PF	jm__Corynebacterium_sp_122RC1	-0.80 (0.030)	dj_.SM.44.1Sphingomyelins	-0.73 (0.040)	0.80 (0.030)
InFat_PF	jm__Corynebacterium_sp_122RC1	-0.80 (0.030)	dj_.SPB.d17.1Sphingoid.Bases	-0.83 (0.015)	0.76 (0.049)
InFat_PF	jm__Corynebacterium_stationis	-0.80 (0.030)	dj_.Cer.d16.1.24.0Ceramides	-0.84 (0.009)	0.76 (0.046)
InFat_PF	jm__Corynebacterium_stationis	-0.80 (0.030)	dj_.Cer.d18.1.18.0Ceramides	-0.74 (0.046)	0.80 (0.030)
InFat_PF	jm__Corynebacterium_stationis	-0.80 (0.030)	dj_.Cer.d18.1.18.1Ceramides	-0.74 (0.046)	0.80 (0.030)
InFat_PF	jm__Corynebacterium_stationis	-0.80 (0.030)	dj_.Cer.d18.1.20.0Ceramides	-0.73 (0.040)	0.80 (0.030)
InFat_PF	jm__Corynebacterium_stationis	-0.80 (0.030)	dj_.Cer.d18.1.22.0Ceramides	-0.76 (0.037)	0.80 (0.030)
InFat_PF	jm__Corynebacterium_stationis	-0.80 (0.030)	dj_.Cer.d18.1.23.0Ceramides	-0.73 (0.040)	0.80 (0.030)
InFat_PF	jm__Corynebacterium_stationis	-0.80 (0.030)	dj_.Cer.d18.2.16.0Ceramides	-0.75 (0.031)	0.80 (0.030)
InFat_PF	jm__Corynebacterium_stationis	-0.80 (0.030)	dj_.Cer.d18.2.18.0Ceramides	-0.79 (0.028)	0.80 (0.030)
InFat_PF	jm__Corynebacterium_stationis	-0.80 (0.030)	dj_.Cer.d18.2.20.0Ceramides	-0.80 (0.017)	0.80 (0.030)
InFat_PF	jm__Corynebacterium_stationis	-0.80 (0.030)	dj_.Cer.d18.2.22.0Ceramides	-0.77 (0.027)	0.76 (0.046)
InFat_PF	jm__Corynebacterium_stationis	-0.80 (0.030)	dj_.Cer.d18.2.24.1Ceramides	-0.72 (0.045)	0.81 (0.028)
InFat_PF	jm__Corynebacterium_stationis	-0.80 (0.030)	dj_.CholineVitamins...Cofactors	-0.74 (0.046)	0.80 (0.030)
InFat_PF	jm__Corynebacterium_stationis	-0.80 (0.030)	dj_.Hex2Cer.d18.1.20.0Glycosylceramides	-0.74 (0.046)	0.76 (0.049)
InFat_PF	jm__Corynebacterium_stationis	-0.80 (0.030)	dj_.LPC.20.4Phosphatidylcholines	-0.74 (0.046)	0.76 (0.049)
InFat_PF	jm__Corynebacterium_stationis	-0.80 (0.030)	dj_.LPC.26.0Phosphatidylcholines	-0.88 (0.004)	0.81 (0.028)
InFat_PF	jm__Corynebacterium_stationis	-0.80 (0.030)	dj_.LPE.20.3Phosphatidylethanolamines	-0.74 (0.046)	0.80 (0.030)
InFat_PF	jm__Corynebacterium_stationis	-0.80 (0.030)	dj_.LPE.22.6Phosphatidylethanolamines	-0.72 (0.045)	0.81 (0.028)
InFat_PF	jm__Corynebacterium_stationis	-0.80 (0.030)	dj_.PC.40.5Phosphatidylcholines	-0.79 (0.028)	0.80 (0.030)
InFat_PF	jm__Corynebacterium_stationis	-0.80 (0.030)	dj_.PC.O.28.1Phosphatidylcholines	-0.87 (0.005)	0.88 (0.008)
InFat_PF	jm__Corynebacterium_stationis	-0.80 (0.030)	dj_.PE.32.2Phosphatidylethanolamines	-0.72 (0.045)	0.81 (0.028)
InFat_PF	jm__Corynebacterium_stationis	-0.80 (0.030)	dj_.PE.33.2Phosphatidylethanolamines	-0.76 (0.037)	0.80 (0.030)
InFat_PF	jm__Corynebacterium_stationis	-0.80 (0.030)	dj_.PE.36.0Phosphatidylethanolamines	-0.75 (0.033)	0.83 (0.020)
InFat_PF	jm__Corynebacterium_stationis	-0.80 (0.030)	dj_.PE.44.6Phosphatidylethanolamines	-0.79 (0.019)	0.88 (0.008)
InFat_PF	jm__Corynebacterium_stationis	-0.80 (0.030)	dj_.PE.P.16.0.22.5Phosphatidylethanolamines	-0.76 (0.030)	0.81 (0.028)
InFat_PF	jm__Corynebacterium_stationis	-0.80 (0.030)	dj_.PE.P.18.0.22.1Phosphatidylethanolamines	-0.76 (0.030)	0.81 (0.028)
InFat_PF	jm__Corynebacterium_stationis	-0.80 (0.030)	dj_.PE.P.20.0.18.2Phosphatidylethanolamines	-0.79 (0.019)	0.88 (0.008)
InFat_PF	jm__Corynebacterium_stationis	-0.80 (0.030)	dj_.PI.16.0_18.2Phosphatidylinositols	-0.76 (0.030)	0.81 (0.028)
InFat_PF	jm__Corynebacterium_stationis	-0.80 (0.030)	dj_.PI.18.0_18.2Phosphatidylinositols	-0.76 (0.030)	0.81 (0.028)
InFat_PF	jm__Corynebacterium_stationis	-0.80 (0.030)	dj_.PS.38.4Phosphatidylserines	-0.76 (0.030)	0.81 (0.028)
InFat_PF	jm__Corynebacterium_stationis	-0.80 (0.030)	dj_.PS.40.7Phosphatidylserines	-0.76 (0.030)	0.81 (0.028)
InFat_PF	jm__Corynebacterium_stationis	-0.80 (0.030)	dj_.SM.33.1Sphingomyelins	-0.74 (0.046)	0.80 (0.030)
InFat_PF	jm__Corynebacterium_stationis	-0.80 (0.030)	dj_.SM.41.2Sphingomyelins	-0.75 (0.031)	0.80 (0.030)
InFat_PF	jm__Corynebacterium_stationis	-0.80 (0.030)	dj_.SM.43.1Sphingomyelins	-0.73 (0.038)	0.79 (0.033)
InFat_PF	jm__Corynebacterium_stationis	-0.80 (0.030)	dj_.SM.44.1Sphingomyelins	-0.73 (0.040)	0.80 (0.030)
InFat_PF	jm__Corynebacterium_stationis	-0.80 (0.030)	dj_.SPB.d17.1Sphingoid.Bases	-0.83 (0.015)	0.76 (0.049)
InFat_PF	jm__Corynebacterium_xerosis	-0.91 (0.005)	bi_.LPE.P.16.0Phosphatidylethanolamines	-0.85 (0.034)	1.00 (0.000)
InFat_PF	jm__Corynebacterium_xerosis	-0.91 (0.005)	dj_.Cer.d16.1.22.0Ceramides	-0.79 (0.021)	0.76 (0.046)
InFat_PF	jm__Corynebacterium_xerosis	-0.91 (0.005)	dj_.Cer.d18.1.18.0Ceramides	-0.74 (0.046)	0.81 (0.028)
InFat_PF	jm__Corynebacterium_xerosis	-0.91 (0.005)	dj_.Cer.d18.1.22.0Ceramides	-0.76 (0.037)	0.81 (0.028)
InFat_PF	jm__Corynebacterium_xerosis	-0.91 (0.005)	dj_.CholineVitamins...Cofactors	-0.74 (0.046)	0.91 (0.005)
InFat_PF	jm__Corynebacterium_xerosis	-0.91 (0.005)	dj_.CreatinineAminoacids.Related	-0.81 (0.022)	0.87 (0.012)
InFat_PF	jm__Corynebacterium_xerosis	-0.91 (0.005)	dj_.Hex2Cer.d18.1.20.0Glycosylceramides	-0.74 (0.046)	0.77 (0.044)
InFat_PF	jm__Corynebacterium_xerosis	-0.91 (0.005)	dj_.LPC.20.4Phosphatidylcholines	-0.74 (0.046)	0.77 (0.044)
InFat_PF	jm__Corynebacterium_xerosis	-0.91 (0.005)	dj_.LPC.26.0Phosphatidylcholines	-0.88 (0.004)	0.91 (0.004)
InFat_PF	jm__Corynebacterium_xerosis	-0.91 (0.005)	dj_.PC.O.28.1Phosphatidylcholines	-0.87 (0.005)	1.00 (0.000)
InFat_PF	jm__Corynebacterium_xerosis	-0.91 (0.005)	dj_.PE.36.0Phosphatidylethanolamines	-0.75 (0.033)	0.94 (0.002)
InFat_PF	jm__Corynebacterium_xerosis	-0.91 (0.005)	dj_.SM.33.1Sphingomyelins	-0.74 (0.046)	0.81 (0.028)
InFat_PF	jm__Corynebacterium_xerosis	-0.91 (0.005)	dj_.SM.43.1Sphingomyelins	-0.73 (0.038)	0.80 (0.030)
InFat_PF	jm__Corynebacterium_xerosis	-0.91 (0.005)	dj_.SPB.d17.1Sphingoid.Bases	-0.83 (0.015)	0.87 (0.012)
InFat_PF	jm__Dorea_formicigenerans	-0.76 (0.049)	dj_.Cer.d16.1.24.0Ceramides	-0.84 (0.009)	0.81 (0.028)
InFat_PF	jm__Dorea_formicigenerans	-0.76 (0.049)	dj_.Cer.d18.1.18.0Ceramides	-0.74 (0.046)	0.76 (0.049)
InFat_PF	jm__Dorea_formicigenerans	-0.76 (0.049)	dj_.Cer.d18.1.18.1Ceramides	-0.74 (0.046)	0.76 (0.049)
InFat_PF	jm__Dorea_formicigenerans	-0.76 (0.049)	dj_.Cer.d18.1.20.0Ceramides	-0.73 (0.040)	0.76 (0.049)
InFat_PF	jm__Dorea_formicigenerans	-0.76 (0.049)	dj_.Cer.d18.1.22.0Ceramides	-0.76 (0.037)	0.76 (0.049)
InFat_PF	jm__Dorea_formicigenerans	-0.76 (0.049)	dj_.Cer.d18.1.23.0Ceramides	-0.73 (0.040)	0.76 (0.049)
InFat_PF	jm__Dorea_formicigenerans	-0.76 (0.049)	dj_.Cer.d18.2.16.0Ceramides	-0.75 (0.031)	0.76 (0.049)
InFat_PF	jm__Dorea_formicigenerans	-0.76 (0.049)	dj_.Cer.d18.2.18.0Ceramides	-0.79 (0.028)	0.76 (0.049)
InFat_PF	jm__Dorea_formicigenerans	-0.76 (0.049)	dj_.Cer.d18.2.20.0Ceramides	-0.80 (0.017)	0.76 (0.049)
InFat_PF	jm__Dorea_formicigenerans	-0.76 (0.049)	dj_.Cer.d18.2.22.0Ceramides	-0.77 (0.027)	0.81 (0.028)
InFat_PF	jm__Dorea_formicigenerans	-0.76 (0.049)	dj_.Cer.d18.2.24.1Ceramides	-0.72 (0.045)	0.76 (0.046)
InFat_PF	jm__Dorea_formicigenerans	-0.76 (0.049)	dj_.CholineVitamins...Cofactors	-0.74 (0.046)	0.76 (0.049)
InFat_PF	jm__Dorea_formicigenerans	-0.76 (0.049)	dj_.Hex2Cer.d18.1.20.0Glycosylceramides	-0.74 (0.046)	0.80 (0.030)
InFat_PF	jm__Dorea_formicigenerans	-0.76 (0.049)	dj_.LPC.20.4Phosphatidylcholines	-0.74 (0.046)	0.80 (0.030)
InFat_PF	jm__Dorea_formicigenerans	-0.76 (0.049)	dj_.LPC.26.0Phosphatidylcholines	-0.88 (0.004)	0.76 (0.046)
InFat_PF	jm__Dorea_formicigenerans	-0.76 (0.049)	dj_.LPE.20.3Phosphatidylethanolamines	-0.74 (0.046)	0.76 (0.049)
InFat_PF	jm__Dorea_formicigenerans	-0.76 (0.049)	dj_.LPE.22.6Phosphatidylethanolamines	-0.72 (0.045)	0.76 (0.046)
InFat_PF	jm__Dorea_formicigenerans	-0.76 (0.049)	dj_.PC.40.5Phosphatidylcholines	-0.79 (0.028)	0.76 (0.049)
InFat_PF	jm__Dorea_formicigenerans	-0.76 (0.049)	dj_.PC.O.28.1Phosphatidylcholines	-0.87 (0.005)	0.84 (0.019)
InFat_PF	jm__Dorea_formicigenerans	-0.76 (0.049)	dj_.PE.32.2Phosphatidylethanolamines	-0.72 (0.045)	0.76 (0.046)
InFat_PF	jm__Dorea_formicigenerans	-0.76 (0.049)	dj_.PE.33.2Phosphatidylethanolamines	-0.76 (0.037)	0.76 (0.049)
InFat_PF	jm__Dorea_formicigenerans	-0.76 (0.049)	dj_.PE.36.0Phosphatidylethanolamines	-0.75 (0.033)	0.79 (0.036)
InFat_PF	jm__Dorea_formicigenerans	-0.76 (0.049)	dj_.PE.44.6Phosphatidylethanolamines	-0.79 (0.019)	0.84 (0.019)
InFat_PF	jm__Dorea_formicigenerans	-0.76 (0.049)	dj_.PE.P.16.0.22.5Phosphatidylethanolamines	-0.76 (0.030)	0.76 (0.046)
InFat_PF	jm__Dorea_formicigenerans	-0.76 (0.049)	dj_.PE.P.18.0.22.1Phosphatidylethanolamines	-0.76 (0.030)	0.76 (0.046)
InFat_PF	jm__Dorea_formicigenerans	-0.76 (0.049)	dj_.PE.P.20.0.18.2Phosphatidylethanolamines	-0.79 (0.019)	0.84 (0.019)
InFat_PF	jm__Dorea_formicigenerans	-0.76 (0.049)	dj_.PI.16.0_18.2Phosphatidylinositols	-0.76 (0.030)	0.76 (0.046)
InFat_PF	jm__Dorea_formicigenerans	-0.76 (0.049)	dj_.PI.18.0_18.2Phosphatidylinositols	-0.76 (0.030)	0.76 (0.046)
InFat_PF	jm__Dorea_formicigenerans	-0.76 (0.049)	dj_.PS.38.4Phosphatidylserines	-0.76 (0.030)	0.76 (0.046)
InFat_PF	jm__Dorea_formicigenerans	-0.76 (0.049)	dj_.PS.40.7Phosphatidylserines	-0.76 (0.030)	0.76 (0.046)
InFat_PF	jm__Dorea_formicigenerans	-0.76 (0.049)	dj_.SM.33.1Sphingomyelins	-0.74 (0.046)	0.76 (0.049)
InFat_PF	jm__Dorea_formicigenerans	-0.76 (0.049)	dj_.SM.41.2Sphingomyelins	-0.75 (0.031)	0.76 (0.049)
InFat_PF	jm__Dorea_formicigenerans	-0.76 (0.049)	dj_.SM.43.1Sphingomyelins	-0.73 (0.038)	0.79 (0.033)
InFat_PF	jm__Dorea_formicigenerans	-0.76 (0.049)	dj_.SM.44.1Sphingomyelins	-0.73 (0.040)	0.76 (0.049)
InFat_PF	jm__Dorea_formicigenerans	-0.76 (0.049)	dj_.SPB.d17.1Sphingoid.Bases	-0.83 (0.015)	0.80 (0.030)
InFat_PF	jm__Enterococcus_cecorum	-0.79 (0.035)	bi_.LPE.P.16.0Phosphatidylethanolamines	-0.85 (0.034)	0.92 (0.009)
InFat_PF	jm__Enterococcus_cecorum	-0.79 (0.035)	bi_.TG.16.1_28.0Triacylglycerols	-0.94 (0.017)	0.85 (0.034)
InFat_PF	jm__Enterococcus_cecorum	-0.79 (0.035)	dj_.Cer.d16.1.22.0Ceramides	-0.79 (0.021)	0.81 (0.029)
InFat_PF	jm__Enterococcus_cecorum	-0.79 (0.035)	dj_.CholineVitamins...Cofactors	-0.74 (0.046)	0.79 (0.035)
InFat_PF	jm__Enterococcus_cecorum	-0.79 (0.035)	dj_.CreatinineAminoacids.Related	-0.81 (0.022)	0.87 (0.012)
InFat_PF	jm__Enterococcus_cecorum	-0.79 (0.035)	dj_.LPC.26.0Phosphatidylcholines	-0.88 (0.004)	0.80 (0.033)
InFat_PF	jm__Enterococcus_cecorum	-0.79 (0.035)	dj_.PC.O.28.1Phosphatidylcholines	-0.87 (0.005)	0.87 (0.011)
InFat_PF	jm__Enterococcus_cecorum	-0.79 (0.035)	dj_.PE.36.0Phosphatidylethanolamines	-0.75 (0.033)	0.82 (0.025)
InFat_PF	jm__Fundicoccus_ignavus	-0.76 (0.049)	dj_.Cer.d16.1.24.0Ceramides	-0.84 (0.009)	0.81 (0.028)
InFat_PF	jm__Fundicoccus_ignavus	-0.76 (0.049)	dj_.Cer.d18.1.18.0Ceramides	-0.74 (0.046)	0.76 (0.049)
InFat_PF	jm__Fundicoccus_ignavus	-0.76 (0.049)	dj_.Cer.d18.1.18.1Ceramides	-0.74 (0.046)	0.76 (0.049)
InFat_PF	jm__Fundicoccus_ignavus	-0.76 (0.049)	dj_.Cer.d18.1.20.0Ceramides	-0.73 (0.040)	0.76 (0.049)
InFat_PF	jm__Fundicoccus_ignavus	-0.76 (0.049)	dj_.Cer.d18.1.22.0Ceramides	-0.76 (0.037)	0.76 (0.049)
InFat_PF	jm__Fundicoccus_ignavus	-0.76 (0.049)	dj_.Cer.d18.1.23.0Ceramides	-0.73 (0.040)	0.76 (0.049)
InFat_PF	jm__Fundicoccus_ignavus	-0.76 (0.049)	dj_.Cer.d18.2.16.0Ceramides	-0.75 (0.031)	0.76 (0.049)
InFat_PF	jm__Fundicoccus_ignavus	-0.76 (0.049)	dj_.Cer.d18.2.18.0Ceramides	-0.79 (0.028)	0.76 (0.049)
InFat_PF	jm__Fundicoccus_ignavus	-0.76 (0.049)	dj_.Cer.d18.2.20.0Ceramides	-0.80 (0.017)	0.76 (0.049)
InFat_PF	jm__Fundicoccus_ignavus	-0.76 (0.049)	dj_.Cer.d18.2.22.0Ceramides	-0.77 (0.027)	0.81 (0.028)
InFat_PF	jm__Fundicoccus_ignavus	-0.76 (0.049)	dj_.Cer.d18.2.24.1Ceramides	-0.72 (0.045)	0.76 (0.046)
InFat_PF	jm__Fundicoccus_ignavus	-0.76 (0.049)	dj_.CholineVitamins...Cofactors	-0.74 (0.046)	0.76 (0.049)
InFat_PF	jm__Fundicoccus_ignavus	-0.76 (0.049)	dj_.Hex2Cer.d18.1.20.0Glycosylceramides	-0.74 (0.046)	0.80 (0.030)
InFat_PF	jm__Fundicoccus_ignavus	-0.76 (0.049)	dj_.LPC.20.4Phosphatidylcholines	-0.74 (0.046)	0.80 (0.030)
InFat_PF	jm__Fundicoccus_ignavus	-0.76 (0.049)	dj_.LPC.26.0Phosphatidylcholines	-0.88 (0.004)	0.76 (0.046)
InFat_PF	jm__Fundicoccus_ignavus	-0.76 (0.049)	dj_.LPE.20.3Phosphatidylethanolamines	-0.74 (0.046)	0.76 (0.049)
InFat_PF	jm__Fundicoccus_ignavus	-0.76 (0.049)	dj_.LPE.22.6Phosphatidylethanolamines	-0.72 (0.045)	0.76 (0.046)
InFat_PF	jm__Fundicoccus_ignavus	-0.76 (0.049)	dj_.PC.40.5Phosphatidylcholines	-0.79 (0.028)	0.76 (0.049)
InFat_PF	jm__Fundicoccus_ignavus	-0.76 (0.049)	dj_.PC.O.28.1Phosphatidylcholines	-0.87 (0.005)	0.84 (0.019)
InFat_PF	jm__Fundicoccus_ignavus	-0.76 (0.049)	dj_.PE.32.2Phosphatidylethanolamines	-0.72 (0.045)	0.76 (0.046)
InFat_PF	jm__Fundicoccus_ignavus	-0.76 (0.049)	dj_.PE.33.2Phosphatidylethanolamines	-0.76 (0.037)	0.76 (0.049)
InFat_PF	jm__Fundicoccus_ignavus	-0.76 (0.049)	dj_.PE.36.0Phosphatidylethanolamines	-0.75 (0.033)	0.79 (0.036)
InFat_PF	jm__Fundicoccus_ignavus	-0.76 (0.049)	dj_.PE.44.6Phosphatidylethanolamines	-0.79 (0.019)	0.84 (0.019)
InFat_PF	jm__Fundicoccus_ignavus	-0.76 (0.049)	dj_.PE.P.16.0.22.5Phosphatidylethanolamines	-0.76 (0.030)	0.76 (0.046)
InFat_PF	jm__Fundicoccus_ignavus	-0.76 (0.049)	dj_.PE.P.18.0.22.1Phosphatidylethanolamines	-0.76 (0.030)	0.76 (0.046)
InFat_PF	jm__Fundicoccus_ignavus	-0.76 (0.049)	dj_.PE.P.20.0.18.2Phosphatidylethanolamines	-0.79 (0.019)	0.84 (0.019)
InFat_PF	jm__Fundicoccus_ignavus	-0.76 (0.049)	dj_.PI.16.0_18.2Phosphatidylinositols	-0.76 (0.030)	0.76 (0.046)
InFat_PF	jm__Fundicoccus_ignavus	-0.76 (0.049)	dj_.PI.18.0_18.2Phosphatidylinositols	-0.76 (0.030)	0.76 (0.046)
InFat_PF	jm__Fundicoccus_ignavus	-0.76 (0.049)	dj_.PS.38.4Phosphatidylserines	-0.76 (0.030)	0.76 (0.046)
InFat_PF	jm__Fundicoccus_ignavus	-0.76 (0.049)	dj_.PS.40.7Phosphatidylserines	-0.76 (0.030)	0.76 (0.046)
InFat_PF	jm__Fundicoccus_ignavus	-0.76 (0.049)	dj_.SM.33.1Sphingomyelins	-0.74 (0.046)	0.76 (0.049)
InFat_PF	jm__Fundicoccus_ignavus	-0.76 (0.049)	dj_.SM.41.2Sphingomyelins	-0.75 (0.031)	0.76 (0.049)
InFat_PF	jm__Fundicoccus_ignavus	-0.76 (0.049)	dj_.SM.43.1Sphingomyelins	-0.73 (0.038)	0.79 (0.033)
InFat_PF	jm__Fundicoccus_ignavus	-0.76 (0.049)	dj_.SM.44.1Sphingomyelins	-0.73 (0.040)	0.76 (0.049)
InFat_PF	jm__Fundicoccus_ignavus	-0.76 (0.049)	dj_.SPB.d17.1Sphingoid.Bases	-0.83 (0.015)	0.80 (0.030)
InFat_PF	jm__unknown__Erysipelotrichaceae	-0.80 (0.030)	dj_.Cer.d16.1.24.0Ceramides	-0.84 (0.009)	0.76 (0.046)
InFat_PF	jm__unknown__Erysipelotrichaceae	-0.80 (0.030)	dj_.Cer.d18.1.18.0Ceramides	-0.74 (0.046)	0.80 (0.030)
InFat_PF	jm__unknown__Erysipelotrichaceae	-0.80 (0.030)	dj_.Cer.d18.1.18.1Ceramides	-0.74 (0.046)	0.80 (0.030)
InFat_PF	jm__unknown__Erysipelotrichaceae	-0.80 (0.030)	dj_.Cer.d18.1.20.0Ceramides	-0.73 (0.040)	0.80 (0.030)
InFat_PF	jm__unknown__Erysipelotrichaceae	-0.80 (0.030)	dj_.Cer.d18.1.22.0Ceramides	-0.76 (0.037)	0.80 (0.030)
InFat_PF	jm__unknown__Erysipelotrichaceae	-0.80 (0.030)	dj_.Cer.d18.1.23.0Ceramides	-0.73 (0.040)	0.80 (0.030)
InFat_PF	jm__unknown__Erysipelotrichaceae	-0.80 (0.030)	dj_.Cer.d18.2.16.0Ceramides	-0.75 (0.031)	0.80 (0.030)
InFat_PF	jm__unknown__Erysipelotrichaceae	-0.80 (0.030)	dj_.Cer.d18.2.18.0Ceramides	-0.79 (0.028)	0.80 (0.030)
InFat_PF	jm__unknown__Erysipelotrichaceae	-0.80 (0.030)	dj_.Cer.d18.2.20.0Ceramides	-0.80 (0.017)	0.80 (0.030)
InFat_PF	jm__unknown__Erysipelotrichaceae	-0.80 (0.030)	dj_.Cer.d18.2.22.0Ceramides	-0.77 (0.027)	0.76 (0.046)
InFat_PF	jm__unknown__Erysipelotrichaceae	-0.80 (0.030)	dj_.Cer.d18.2.24.1Ceramides	-0.72 (0.045)	0.81 (0.028)
InFat_PF	jm__unknown__Erysipelotrichaceae	-0.80 (0.030)	dj_.CholineVitamins...Cofactors	-0.74 (0.046)	0.80 (0.030)
InFat_PF	jm__unknown__Erysipelotrichaceae	-0.80 (0.030)	dj_.Hex2Cer.d18.1.20.0Glycosylceramides	-0.74 (0.046)	0.76 (0.049)
InFat_PF	jm__unknown__Erysipelotrichaceae	-0.80 (0.030)	dj_.LPC.20.4Phosphatidylcholines	-0.74 (0.046)	0.76 (0.049)
InFat_PF	jm__unknown__Erysipelotrichaceae	-0.80 (0.030)	dj_.LPC.26.0Phosphatidylcholines	-0.88 (0.004)	0.81 (0.028)
InFat_PF	jm__unknown__Erysipelotrichaceae	-0.80 (0.030)	dj_.LPE.20.3Phosphatidylethanolamines	-0.74 (0.046)	0.80 (0.030)
InFat_PF	jm__unknown__Erysipelotrichaceae	-0.80 (0.030)	dj_.LPE.22.6Phosphatidylethanolamines	-0.72 (0.045)	0.81 (0.028)
InFat_PF	jm__unknown__Erysipelotrichaceae	-0.80 (0.030)	dj_.PC.40.5Phosphatidylcholines	-0.79 (0.028)	0.80 (0.030)
InFat_PF	jm__unknown__Erysipelotrichaceae	-0.80 (0.030)	dj_.PC.O.28.1Phosphatidylcholines	-0.87 (0.005)	0.88 (0.008)
InFat_PF	jm__unknown__Erysipelotrichaceae	-0.80 (0.030)	dj_.PE.32.2Phosphatidylethanolamines	-0.72 (0.045)	0.81 (0.028)
InFat_PF	jm__unknown__Erysipelotrichaceae	-0.80 (0.030)	dj_.PE.33.2Phosphatidylethanolamines	-0.76 (0.037)	0.80 (0.030)
InFat_PF	jm__unknown__Erysipelotrichaceae	-0.80 (0.030)	dj_.PE.36.0Phosphatidylethanolamines	-0.75 (0.033)	0.83 (0.020)
InFat_PF	jm__unknown__Erysipelotrichaceae	-0.80 (0.030)	dj_.PE.44.6Phosphatidylethanolamines	-0.79 (0.019)	0.88 (0.008)
InFat_PF	jm__unknown__Erysipelotrichaceae	-0.80 (0.030)	dj_.PE.P.16.0.22.5Phosphatidylethanolamines	-0.76 (0.030)	0.81 (0.028)
InFat_PF	jm__unknown__Erysipelotrichaceae	-0.80 (0.030)	dj_.PE.P.18.0.22.1Phosphatidylethanolamines	-0.76 (0.030)	0.81 (0.028)
InFat_PF	jm__unknown__Erysipelotrichaceae	-0.80 (0.030)	dj_.PE.P.20.0.18.2Phosphatidylethanolamines	-0.79 (0.019)	0.88 (0.008)
InFat_PF	jm__unknown__Erysipelotrichaceae	-0.80 (0.030)	dj_.PI.16.0_18.2Phosphatidylinositols	-0.76 (0.030)	0.81 (0.028)
InFat_PF	jm__unknown__Erysipelotrichaceae	-0.80 (0.030)	dj_.PI.18.0_18.2Phosphatidylinositols	-0.76 (0.030)	0.81 (0.028)
InFat_PF	jm__unknown__Erysipelotrichaceae	-0.80 (0.030)	dj_.PS.38.4Phosphatidylserines	-0.76 (0.030)	0.81 (0.028)
InFat_PF	jm__unknown__Erysipelotrichaceae	-0.80 (0.030)	dj_.PS.40.7Phosphatidylserines	-0.76 (0.030)	0.81 (0.028)
InFat_PF	jm__unknown__Erysipelotrichaceae	-0.80 (0.030)	dj_.SM.33.1Sphingomyelins	-0.74 (0.046)	0.80 (0.030)
InFat_PF	jm__unknown__Erysipelotrichaceae	-0.80 (0.030)	dj_.SM.41.2Sphingomyelins	-0.75 (0.031)	0.80 (0.030)
InFat_PF	jm__unknown__Erysipelotrichaceae	-0.80 (0.030)	dj_.SM.43.1Sphingomyelins	-0.73 (0.038)	0.79 (0.033)
InFat_PF	jm__unknown__Erysipelotrichaceae	-0.80 (0.030)	dj_.SM.44.1Sphingomyelins	-0.73 (0.040)	0.80 (0.030)
InFat_PF	jm__unknown__Erysipelotrichaceae	-0.80 (0.030)	dj_.SPB.d17.1Sphingoid.Bases	-0.83 (0.015)	0.76 (0.049)
InFat_PF	jm__unknown__Firmicutes	-0.80 (0.030)	dj_.Cer.d16.1.24.0Ceramides	-0.84 (0.009)	0.76 (0.046)
InFat_PF	jm__unknown__Firmicutes	-0.80 (0.030)	dj_.Cer.d18.1.18.0Ceramides	-0.74 (0.046)	0.80 (0.030)
InFat_PF	jm__unknown__Firmicutes	-0.80 (0.030)	dj_.Cer.d18.1.18.1Ceramides	-0.74 (0.046)	0.80 (0.030)
InFat_PF	jm__unknown__Firmicutes	-0.80 (0.030)	dj_.Cer.d18.1.20.0Ceramides	-0.73 (0.040)	0.80 (0.030)
InFat_PF	jm__unknown__Firmicutes	-0.80 (0.030)	dj_.Cer.d18.1.22.0Ceramides	-0.76 (0.037)	0.80 (0.030)
InFat_PF	jm__unknown__Firmicutes	-0.80 (0.030)	dj_.Cer.d18.1.23.0Ceramides	-0.73 (0.040)	0.80 (0.030)
InFat_PF	jm__unknown__Firmicutes	-0.80 (0.030)	dj_.Cer.d18.2.16.0Ceramides	-0.75 (0.031)	0.80 (0.030)
InFat_PF	jm__unknown__Firmicutes	-0.80 (0.030)	dj_.Cer.d18.2.18.0Ceramides	-0.79 (0.028)	0.80 (0.030)
InFat_PF	jm__unknown__Firmicutes	-0.80 (0.030)	dj_.Cer.d18.2.20.0Ceramides	-0.80 (0.017)	0.80 (0.030)
InFat_PF	jm__unknown__Firmicutes	-0.80 (0.030)	dj_.Cer.d18.2.22.0Ceramides	-0.77 (0.027)	0.76 (0.046)
InFat_PF	jm__unknown__Firmicutes	-0.80 (0.030)	dj_.Cer.d18.2.24.1Ceramides	-0.72 (0.045)	0.81 (0.028)
InFat_PF	jm__unknown__Firmicutes	-0.80 (0.030)	dj_.CholineVitamins...Cofactors	-0.74 (0.046)	0.80 (0.030)
InFat_PF	jm__unknown__Firmicutes	-0.80 (0.030)	dj_.Hex2Cer.d18.1.20.0Glycosylceramides	-0.74 (0.046)	0.76 (0.049)
InFat_PF	jm__unknown__Firmicutes	-0.80 (0.030)	dj_.LPC.20.4Phosphatidylcholines	-0.74 (0.046)	0.76 (0.049)
InFat_PF	jm__unknown__Firmicutes	-0.80 (0.030)	dj_.LPC.26.0Phosphatidylcholines	-0.88 (0.004)	0.81 (0.028)
InFat_PF	jm__unknown__Firmicutes	-0.80 (0.030)	dj_.LPE.20.3Phosphatidylethanolamines	-0.74 (0.046)	0.80 (0.030)
InFat_PF	jm__unknown__Firmicutes	-0.80 (0.030)	dj_.LPE.22.6Phosphatidylethanolamines	-0.72 (0.045)	0.81 (0.028)
InFat_PF	jm__unknown__Firmicutes	-0.80 (0.030)	dj_.PC.40.5Phosphatidylcholines	-0.79 (0.028)	0.80 (0.030)
InFat_PF	jm__unknown__Firmicutes	-0.80 (0.030)	dj_.PC.O.28.1Phosphatidylcholines	-0.87 (0.005)	0.88 (0.008)
InFat_PF	jm__unknown__Firmicutes	-0.80 (0.030)	dj_.PE.32.2Phosphatidylethanolamines	-0.72 (0.045)	0.81 (0.028)
InFat_PF	jm__unknown__Firmicutes	-0.80 (0.030)	dj_.PE.33.2Phosphatidylethanolamines	-0.76 (0.037)	0.80 (0.030)
InFat_PF	jm__unknown__Firmicutes	-0.80 (0.030)	dj_.PE.36.0Phosphatidylethanolamines	-0.75 (0.033)	0.83 (0.020)
InFat_PF	jm__unknown__Firmicutes	-0.80 (0.030)	dj_.PE.44.6Phosphatidylethanolamines	-0.79 (0.019)	0.88 (0.008)
InFat_PF	jm__unknown__Firmicutes	-0.80 (0.030)	dj_.PE.P.16.0.22.5Phosphatidylethanolamines	-0.76 (0.030)	0.81 (0.028)
InFat_PF	jm__unknown__Firmicutes	-0.80 (0.030)	dj_.PE.P.18.0.22.1Phosphatidylethanolamines	-0.76 (0.030)	0.81 (0.028)
InFat_PF	jm__unknown__Firmicutes	-0.80 (0.030)	dj_.PE.P.20.0.18.2Phosphatidylethanolamines	-0.79 (0.019)	0.88 (0.008)
InFat_PF	jm__unknown__Firmicutes	-0.80 (0.030)	dj_.PI.16.0_18.2Phosphatidylinositols	-0.76 (0.030)	0.81 (0.028)
InFat_PF	jm__unknown__Firmicutes	-0.80 (0.030)	dj_.PI.18.0_18.2Phosphatidylinositols	-0.76 (0.030)	0.81 (0.028)
InFat_PF	jm__unknown__Firmicutes	-0.80 (0.030)	dj_.PS.38.4Phosphatidylserines	-0.76 (0.030)	0.81 (0.028)
InFat_PF	jm__unknown__Firmicutes	-0.80 (0.030)	dj_.PS.40.7Phosphatidylserines	-0.76 (0.030)	0.81 (0.028)
InFat_PF	jm__unknown__Firmicutes	-0.80 (0.030)	dj_.SM.33.1Sphingomyelins	-0.74 (0.046)	0.80 (0.030)
InFat_PF	jm__unknown__Firmicutes	-0.80 (0.030)	dj_.SM.41.2Sphingomyelins	-0.75 (0.031)	0.80 (0.030)
InFat_PF	jm__unknown__Firmicutes	-0.80 (0.030)	dj_.SM.43.1Sphingomyelins	-0.73 (0.038)	0.79 (0.033)
InFat_PF	jm__unknown__Firmicutes	-0.80 (0.030)	dj_.SM.44.1Sphingomyelins	-0.73 (0.040)	0.80 (0.030)
InFat_PF	jm__unknown__Firmicutes	-0.80 (0.030)	dj_.SPB.d17.1Sphingoid.Bases	-0.83 (0.015)	0.76 (0.049)
InFat_PF	jm__Holdemanella_porci	-0.76 (0.049)	dj_.Cer.d16.1.24.0Ceramides	-0.84 (0.009)	0.81 (0.028)
InFat_PF	jm__Holdemanella_porci	-0.76 (0.049)	dj_.Cer.d18.1.18.0Ceramides	-0.74 (0.046)	0.76 (0.049)
InFat_PF	jm__Holdemanella_porci	-0.76 (0.049)	dj_.Cer.d18.1.18.1Ceramides	-0.74 (0.046)	0.76 (0.049)
InFat_PF	jm__Holdemanella_porci	-0.76 (0.049)	dj_.Cer.d18.1.20.0Ceramides	-0.73 (0.040)	0.76 (0.049)
InFat_PF	jm__Holdemanella_porci	-0.76 (0.049)	dj_.Cer.d18.1.22.0Ceramides	-0.76 (0.037)	0.76 (0.049)
InFat_PF	jm__Holdemanella_porci	-0.76 (0.049)	dj_.Cer.d18.1.23.0Ceramides	-0.73 (0.040)	0.76 (0.049)
InFat_PF	jm__Holdemanella_porci	-0.76 (0.049)	dj_.Cer.d18.2.16.0Ceramides	-0.75 (0.031)	0.76 (0.049)
InFat_PF	jm__Holdemanella_porci	-0.76 (0.049)	dj_.Cer.d18.2.18.0Ceramides	-0.79 (0.028)	0.76 (0.049)
InFat_PF	jm__Holdemanella_porci	-0.76 (0.049)	dj_.Cer.d18.2.20.0Ceramides	-0.80 (0.017)	0.76 (0.049)
InFat_PF	jm__Holdemanella_porci	-0.76 (0.049)	dj_.Cer.d18.2.22.0Ceramides	-0.77 (0.027)	0.81 (0.028)
InFat_PF	jm__Holdemanella_porci	-0.76 (0.049)	dj_.Cer.d18.2.24.1Ceramides	-0.72 (0.045)	0.76 (0.046)
InFat_PF	jm__Holdemanella_porci	-0.76 (0.049)	dj_.CholineVitamins...Cofactors	-0.74 (0.046)	0.76 (0.049)
InFat_PF	jm__Holdemanella_porci	-0.76 (0.049)	dj_.Hex2Cer.d18.1.20.0Glycosylceramides	-0.74 (0.046)	0.80 (0.030)
InFat_PF	jm__Holdemanella_porci	-0.76 (0.049)	dj_.LPC.20.4Phosphatidylcholines	-0.74 (0.046)	0.80 (0.030)
InFat_PF	jm__Holdemanella_porci	-0.76 (0.049)	dj_.LPC.26.0Phosphatidylcholines	-0.88 (0.004)	0.76 (0.046)
InFat_PF	jm__Holdemanella_porci	-0.76 (0.049)	dj_.LPE.20.3Phosphatidylethanolamines	-0.74 (0.046)	0.76 (0.049)
InFat_PF	jm__Holdemanella_porci	-0.76 (0.049)	dj_.LPE.22.6Phosphatidylethanolamines	-0.72 (0.045)	0.76 (0.046)
InFat_PF	jm__Holdemanella_porci	-0.76 (0.049)	dj_.PC.40.5Phosphatidylcholines	-0.79 (0.028)	0.76 (0.049)
InFat_PF	jm__Holdemanella_porci	-0.76 (0.049)	dj_.PC.O.28.1Phosphatidylcholines	-0.87 (0.005)	0.84 (0.019)
InFat_PF	jm__Holdemanella_porci	-0.76 (0.049)	dj_.PE.32.2Phosphatidylethanolamines	-0.72 (0.045)	0.76 (0.046)
InFat_PF	jm__Holdemanella_porci	-0.76 (0.049)	dj_.PE.33.2Phosphatidylethanolamines	-0.76 (0.037)	0.76 (0.049)
InFat_PF	jm__Holdemanella_porci	-0.76 (0.049)	dj_.PE.36.0Phosphatidylethanolamines	-0.75 (0.033)	0.79 (0.036)
InFat_PF	jm__Holdemanella_porci	-0.76 (0.049)	dj_.PE.44.6Phosphatidylethanolamines	-0.79 (0.019)	0.84 (0.019)
InFat_PF	jm__Holdemanella_porci	-0.76 (0.049)	dj_.PE.P.16.0.22.5Phosphatidylethanolamines	-0.76 (0.030)	0.76 (0.046)
InFat_PF	jm__Holdemanella_porci	-0.76 (0.049)	dj_.PE.P.18.0.22.1Phosphatidylethanolamines	-0.76 (0.030)	0.76 (0.046)
InFat_PF	jm__Holdemanella_porci	-0.76 (0.049)	dj_.PE.P.20.0.18.2Phosphatidylethanolamines	-0.79 (0.019)	0.84 (0.019)
InFat_PF	jm__Holdemanella_porci	-0.76 (0.049)	dj_.PI.16.0_18.2Phosphatidylinositols	-0.76 (0.030)	0.76 (0.046)
InFat_PF	jm__Holdemanella_porci	-0.76 (0.049)	dj_.PI.18.0_18.2Phosphatidylinositols	-0.76 (0.030)	0.76 (0.046)
InFat_PF	jm__Holdemanella_porci	-0.76 (0.049)	dj_.PS.38.4Phosphatidylserines	-0.76 (0.030)	0.76 (0.046)
InFat_PF	jm__Holdemanella_porci	-0.76 (0.049)	dj_.PS.40.7Phosphatidylserines	-0.76 (0.030)	0.76 (0.046)
InFat_PF	jm__Holdemanella_porci	-0.76 (0.049)	dj_.SM.33.1Sphingomyelins	-0.74 (0.046)	0.76 (0.049)
InFat_PF	jm__Holdemanella_porci	-0.76 (0.049)	dj_.SM.41.2Sphingomyelins	-0.75 (0.031)	0.76 (0.049)
InFat_PF	jm__Holdemanella_porci	-0.76 (0.049)	dj_.SM.43.1Sphingomyelins	-0.73 (0.038)	0.79 (0.033)
InFat_PF	jm__Holdemanella_porci	-0.76 (0.049)	dj_.SM.44.1Sphingomyelins	-0.73 (0.040)	0.76 (0.049)
InFat_PF	jm__Holdemanella_porci	-0.76 (0.049)	dj_.SPB.d17.1Sphingoid.Bases	-0.83 (0.015)	0.80 (0.030)
InFat_PF	jm__Jeotgalicoccus_aerolatus	-0.91 (0.005)	bi_.LPE.P.16.0Phosphatidylethanolamines	-0.85 (0.034)	1.00 (0.000)
InFat_PF	jm__Jeotgalicoccus_aerolatus	-0.91 (0.005)	dj_.Cer.d16.1.22.0Ceramides	-0.79 (0.021)	0.76 (0.046)
InFat_PF	jm__Jeotgalicoccus_aerolatus	-0.91 (0.005)	dj_.Cer.d18.1.18.0Ceramides	-0.74 (0.046)	0.81 (0.028)
InFat_PF	jm__Jeotgalicoccus_aerolatus	-0.91 (0.005)	dj_.Cer.d18.1.22.0Ceramides	-0.76 (0.037)	0.81 (0.028)
InFat_PF	jm__Jeotgalicoccus_aerolatus	-0.91 (0.005)	dj_.CholineVitamins...Cofactors	-0.74 (0.046)	0.91 (0.005)
InFat_PF	jm__Jeotgalicoccus_aerolatus	-0.91 (0.005)	dj_.CreatinineAminoacids.Related	-0.81 (0.022)	0.87 (0.012)
InFat_PF	jm__Jeotgalicoccus_aerolatus	-0.91 (0.005)	dj_.Hex2Cer.d18.1.20.0Glycosylceramides	-0.74 (0.046)	0.77 (0.044)
InFat_PF	jm__Jeotgalicoccus_aerolatus	-0.91 (0.005)	dj_.LPC.20.4Phosphatidylcholines	-0.74 (0.046)	0.77 (0.044)
InFat_PF	jm__Jeotgalicoccus_aerolatus	-0.91 (0.005)	dj_.LPC.26.0Phosphatidylcholines	-0.88 (0.004)	0.91 (0.004)
InFat_PF	jm__Jeotgalicoccus_aerolatus	-0.91 (0.005)	dj_.PC.O.28.1Phosphatidylcholines	-0.87 (0.005)	1.00 (0.000)
InFat_PF	jm__Jeotgalicoccus_aerolatus	-0.91 (0.005)	dj_.PE.36.0Phosphatidylethanolamines	-0.75 (0.033)	0.94 (0.002)
InFat_PF	jm__Jeotgalicoccus_aerolatus	-0.91 (0.005)	dj_.SM.33.1Sphingomyelins	-0.74 (0.046)	0.81 (0.028)
InFat_PF	jm__Jeotgalicoccus_aerolatus	-0.91 (0.005)	dj_.SM.43.1Sphingomyelins	-0.73 (0.038)	0.80 (0.030)
InFat_PF	jm__Jeotgalicoccus_aerolatus	-0.91 (0.005)	dj_.SPB.d17.1Sphingoid.Bases	-0.83 (0.015)	0.87 (0.012)
InFat_PF	jm__Limosilactobacillus_oris	1.00 (0.000)	bi_.LPC.16.1Phosphatidylcholines	-0.89 (0.033)	-0.89 (0.033)
InFat_PF	jm__Limosilactobacillus_oris	1.00 (0.000)	bi_.LPE.P.16.0Phosphatidylethanolamines	-0.85 (0.034)	-0.85 (0.034)
InFat_PF	jm__Limosilactobacillus_oris	1.00 (0.000)	bi_.TG.16.0_32.3Triacylglycerols	0.85 (0.034)	0.85 (0.034)
InFat_PF	jm__Limosilactobacillus_oris	1.00 (0.000)	bi_.TG.16.1_28.0Triacylglycerols	-0.94 (0.017)	-0.94 (0.017)
InFat_PF	jm__Limosilactobacillus_oris	1.00 (0.000)	dj_.Cer.d16.1.22.0Ceramides	-0.79 (0.021)	-0.79 (0.036)
InFat_PF	jm__Limosilactobacillus_oris	1.00 (0.000)	dj_.Cer.d16.1.24.0Ceramides	-0.84 (0.009)	-0.85 (0.016)
InFat_PF	jm__Limosilactobacillus_oris	1.00 (0.000)	dj_.Cer.d18.1.18.0Ceramides	-0.74 (0.046)	-0.79 (0.048)
InFat_PF	jm__Limosilactobacillus_oris	1.00 (0.000)	dj_.Cer.d18.1.22.0Ceramides	-0.76 (0.037)	-0.79 (0.048)
InFat_PF	jm__Limosilactobacillus_oris	1.00 (0.000)	dj_.Cer.d18.2.16.0Ceramides	-0.75 (0.031)	-0.82 (0.034)
InFat_PF	jm__Limosilactobacillus_oris	1.00 (0.000)	dj_.Cer.d18.2.18.0Ceramides	-0.79 (0.028)	-0.82 (0.034)
InFat_PF	jm__Limosilactobacillus_oris	1.00 (0.000)	dj_.Cer.d18.2.20.0Ceramides	-0.80 (0.017)	-0.82 (0.034)
InFat_PF	jm__Limosilactobacillus_oris	1.00 (0.000)	dj_.Cer.d18.2.22.0Ceramides	-0.77 (0.027)	-0.76 (0.049)
InFat_PF	jm__Limosilactobacillus_oris	1.00 (0.000)	dj_.CreatinineAminoacids.Related	-0.81 (0.022)	-0.86 (0.024)
InFat_PF	jm__Limosilactobacillus_oris	1.00 (0.000)	dj_.LPC.26.0Phosphatidylcholines	-0.88 (0.004)	-0.94 (0.002)
InFat_PF	jm__Limosilactobacillus_oris	1.00 (0.000)	dj_.PC.24.0Phosphatidylcholines	-0.76 (0.028)	-0.78 (0.038)
InFat_PF	jm__Limosilactobacillus_oris	1.00 (0.000)	dj_.PC.40.5Phosphatidylcholines	-0.79 (0.028)	-0.82 (0.034)
InFat_PF	jm__Limosilactobacillus_oris	1.00 (0.000)	dj_.PC.O.28.0Phosphatidylcholines	-0.83 (0.010)	-0.87 (0.010)
InFat_PF	jm__Limosilactobacillus_oris	1.00 (0.000)	dj_.PC.O.28.1Phosphatidylcholines	-0.87 (0.005)	-0.91 (0.005)
InFat_PF	jm__Limosilactobacillus_oris	1.00 (0.000)	dj_.PE.34.3Phosphatidylethanolamines	-0.74 (0.046)	-0.79 (0.048)
InFat_PF	jm__Limosilactobacillus_oris	1.00 (0.000)	dj_.PE.34.4Phosphatidylethanolamines	-0.80 (0.017)	-0.86 (0.024)
InFat_PF	jm__Limosilactobacillus_oris	1.00 (0.000)	dj_.PE.36.0Phosphatidylethanolamines	-0.75 (0.033)	-0.82 (0.025)
InFat_PF	jm__Limosilactobacillus_oris	1.00 (0.000)	dj_.PE.36.5Phosphatidylethanolamines	-0.76 (0.037)	-0.86 (0.024)
InFat_PF	jm__Limosilactobacillus_oris	1.00 (0.000)	dj_.PE.44.6Phosphatidylethanolamines	-0.79 (0.019)	-0.81 (0.028)
InFat_PF	jm__Limosilactobacillus_oris	1.00 (0.000)	dj_.PE.P.16.0.22.5Phosphatidylethanolamines	-0.76 (0.030)	-0.79 (0.033)
InFat_PF	jm__Limosilactobacillus_oris	1.00 (0.000)	dj_.PE.P.18.0.22.1Phosphatidylethanolamines	-0.76 (0.030)	-0.79 (0.033)
InFat_PF	jm__Limosilactobacillus_oris	1.00 (0.000)	dj_.PE.P.18.1.18.2Phosphatidylethanolamines	-0.74 (0.046)	-0.79 (0.048)
InFat_PF	jm__Limosilactobacillus_oris	1.00 (0.000)	dj_.PE.P.20.0.18.2Phosphatidylethanolamines	-0.79 (0.019)	-0.81 (0.028)
InFat_PF	jm__Limosilactobacillus_oris	1.00 (0.000)	dj_.PI.16.0_18.2Phosphatidylinositols	-0.76 (0.030)	-0.79 (0.033)
InFat_PF	jm__Limosilactobacillus_oris	1.00 (0.000)	dj_.PI.18.0_18.2Phosphatidylinositols	-0.76 (0.030)	-0.79 (0.033)
InFat_PF	jm__Limosilactobacillus_oris	1.00 (0.000)	dj_.PS.38.4Phosphatidylserines	-0.76 (0.030)	-0.79 (0.033)
InFat_PF	jm__Limosilactobacillus_oris	1.00 (0.000)	dj_.PS.40.7Phosphatidylserines	-0.76 (0.030)	-0.79 (0.033)
InFat_PF	jm__Limosilactobacillus_oris	1.00 (0.000)	dj_.SM.33.1Sphingomyelins	-0.74 (0.046)	-0.79 (0.048)
InFat_PF	jm__Limosilactobacillus_oris	1.00 (0.000)	dj_.SM.41.2Sphingomyelins	-0.75 (0.031)	-0.82 (0.034)
InFat_PF	jm__Limosilactobacillus_oris	1.00 (0.000)	dj_.SPB.d17.1Sphingoid.Bases	-0.83 (0.015)	-0.86 (0.024)
InFat_PF	jm__Ruoffia_tabacinasalis	-0.76 (0.049)	dj_.Cer.d16.1.24.0Ceramides	-0.84 (0.009)	0.81 (0.028)
InFat_PF	jm__Ruoffia_tabacinasalis	-0.76 (0.049)	dj_.Cer.d18.1.18.0Ceramides	-0.74 (0.046)	0.76 (0.049)
InFat_PF	jm__Ruoffia_tabacinasalis	-0.76 (0.049)	dj_.Cer.d18.1.18.1Ceramides	-0.74 (0.046)	0.76 (0.049)
InFat_PF	jm__Ruoffia_tabacinasalis	-0.76 (0.049)	dj_.Cer.d18.1.20.0Ceramides	-0.73 (0.040)	0.76 (0.049)
InFat_PF	jm__Ruoffia_tabacinasalis	-0.76 (0.049)	dj_.Cer.d18.1.22.0Ceramides	-0.76 (0.037)	0.76 (0.049)
InFat_PF	jm__Ruoffia_tabacinasalis	-0.76 (0.049)	dj_.Cer.d18.1.23.0Ceramides	-0.73 (0.040)	0.76 (0.049)
InFat_PF	jm__Ruoffia_tabacinasalis	-0.76 (0.049)	dj_.Cer.d18.2.16.0Ceramides	-0.75 (0.031)	0.76 (0.049)
InFat_PF	jm__Ruoffia_tabacinasalis	-0.76 (0.049)	dj_.Cer.d18.2.18.0Ceramides	-0.79 (0.028)	0.76 (0.049)
InFat_PF	jm__Ruoffia_tabacinasalis	-0.76 (0.049)	dj_.Cer.d18.2.20.0Ceramides	-0.80 (0.017)	0.76 (0.049)
InFat_PF	jm__Ruoffia_tabacinasalis	-0.76 (0.049)	dj_.Cer.d18.2.22.0Ceramides	-0.77 (0.027)	0.81 (0.028)
InFat_PF	jm__Ruoffia_tabacinasalis	-0.76 (0.049)	dj_.Cer.d18.2.24.1Ceramides	-0.72 (0.045)	0.76 (0.046)
InFat_PF	jm__Ruoffia_tabacinasalis	-0.76 (0.049)	dj_.CholineVitamins...Cofactors	-0.74 (0.046)	0.76 (0.049)
InFat_PF	jm__Ruoffia_tabacinasalis	-0.76 (0.049)	dj_.Hex2Cer.d18.1.20.0Glycosylceramides	-0.74 (0.046)	0.80 (0.030)
InFat_PF	jm__Ruoffia_tabacinasalis	-0.76 (0.049)	dj_.LPC.20.4Phosphatidylcholines	-0.74 (0.046)	0.80 (0.030)
InFat_PF	jm__Ruoffia_tabacinasalis	-0.76 (0.049)	dj_.LPC.26.0Phosphatidylcholines	-0.88 (0.004)	0.76 (0.046)
InFat_PF	jm__Ruoffia_tabacinasalis	-0.76 (0.049)	dj_.LPE.20.3Phosphatidylethanolamines	-0.74 (0.046)	0.76 (0.049)
InFat_PF	jm__Ruoffia_tabacinasalis	-0.76 (0.049)	dj_.LPE.22.6Phosphatidylethanolamines	-0.72 (0.045)	0.76 (0.046)
InFat_PF	jm__Ruoffia_tabacinasalis	-0.76 (0.049)	dj_.PC.40.5Phosphatidylcholines	-0.79 (0.028)	0.76 (0.049)
InFat_PF	jm__Ruoffia_tabacinasalis	-0.76 (0.049)	dj_.PC.O.28.1Phosphatidylcholines	-0.87 (0.005)	0.84 (0.019)
InFat_PF	jm__Ruoffia_tabacinasalis	-0.76 (0.049)	dj_.PE.32.2Phosphatidylethanolamines	-0.72 (0.045)	0.76 (0.046)
InFat_PF	jm__Ruoffia_tabacinasalis	-0.76 (0.049)	dj_.PE.33.2Phosphatidylethanolamines	-0.76 (0.037)	0.76 (0.049)
InFat_PF	jm__Ruoffia_tabacinasalis	-0.76 (0.049)	dj_.PE.36.0Phosphatidylethanolamines	-0.75 (0.033)	0.79 (0.036)
InFat_PF	jm__Ruoffia_tabacinasalis	-0.76 (0.049)	dj_.PE.44.6Phosphatidylethanolamines	-0.79 (0.019)	0.84 (0.019)
InFat_PF	jm__Ruoffia_tabacinasalis	-0.76 (0.049)	dj_.PE.P.16.0.22.5Phosphatidylethanolamines	-0.76 (0.030)	0.76 (0.046)
InFat_PF	jm__Ruoffia_tabacinasalis	-0.76 (0.049)	dj_.PE.P.18.0.22.1Phosphatidylethanolamines	-0.76 (0.030)	0.76 (0.046)
InFat_PF	jm__Ruoffia_tabacinasalis	-0.76 (0.049)	dj_.PE.P.20.0.18.2Phosphatidylethanolamines	-0.79 (0.019)	0.84 (0.019)
InFat_PF	jm__Ruoffia_tabacinasalis	-0.76 (0.049)	dj_.PI.16.0_18.2Phosphatidylinositols	-0.76 (0.030)	0.76 (0.046)
InFat_PF	jm__Ruoffia_tabacinasalis	-0.76 (0.049)	dj_.PI.18.0_18.2Phosphatidylinositols	-0.76 (0.030)	0.76 (0.046)
InFat_PF	jm__Ruoffia_tabacinasalis	-0.76 (0.049)	dj_.PS.38.4Phosphatidylserines	-0.76 (0.030)	0.76 (0.046)
InFat_PF	jm__Ruoffia_tabacinasalis	-0.76 (0.049)	dj_.PS.40.7Phosphatidylserines	-0.76 (0.030)	0.76 (0.046)
InFat_PF	jm__Ruoffia_tabacinasalis	-0.76 (0.049)	dj_.SM.33.1Sphingomyelins	-0.74 (0.046)	0.76 (0.049)
InFat_PF	jm__Ruoffia_tabacinasalis	-0.76 (0.049)	dj_.SM.41.2Sphingomyelins	-0.75 (0.031)	0.76 (0.049)
InFat_PF	jm__Ruoffia_tabacinasalis	-0.76 (0.049)	dj_.SM.43.1Sphingomyelins	-0.73 (0.038)	0.79 (0.033)
InFat_PF	jm__Ruoffia_tabacinasalis	-0.76 (0.049)	dj_.SM.44.1Sphingomyelins	-0.73 (0.040)	0.76 (0.049)
InFat_PF	jm__Ruoffia_tabacinasalis	-0.76 (0.049)	dj_.SPB.d17.1Sphingoid.Bases	-0.83 (0.015)	0.80 (0.030)
InFat_PF	jm__Streptococcus_suis	-0.80 (0.030)	dj_.Cer.d16.1.24.0Ceramides	-0.84 (0.009)	0.76 (0.046)
InFat_PF	jm__Streptococcus_suis	-0.80 (0.030)	dj_.Cer.d18.1.18.0Ceramides	-0.74 (0.046)	0.80 (0.030)
InFat_PF	jm__Streptococcus_suis	-0.80 (0.030)	dj_.Cer.d18.1.18.1Ceramides	-0.74 (0.046)	0.80 (0.030)
InFat_PF	jm__Streptococcus_suis	-0.80 (0.030)	dj_.Cer.d18.1.20.0Ceramides	-0.73 (0.040)	0.80 (0.030)
InFat_PF	jm__Streptococcus_suis	-0.80 (0.030)	dj_.Cer.d18.1.22.0Ceramides	-0.76 (0.037)	0.80 (0.030)
InFat_PF	jm__Streptococcus_suis	-0.80 (0.030)	dj_.Cer.d18.1.23.0Ceramides	-0.73 (0.040)	0.80 (0.030)
InFat_PF	jm__Streptococcus_suis	-0.80 (0.030)	dj_.Cer.d18.2.16.0Ceramides	-0.75 (0.031)	0.80 (0.030)
InFat_PF	jm__Streptococcus_suis	-0.80 (0.030)	dj_.Cer.d18.2.18.0Ceramides	-0.79 (0.028)	0.80 (0.030)
InFat_PF	jm__Streptococcus_suis	-0.80 (0.030)	dj_.Cer.d18.2.20.0Ceramides	-0.80 (0.017)	0.80 (0.030)
InFat_PF	jm__Streptococcus_suis	-0.80 (0.030)	dj_.Cer.d18.2.22.0Ceramides	-0.77 (0.027)	0.76 (0.046)
InFat_PF	jm__Streptococcus_suis	-0.80 (0.030)	dj_.Cer.d18.2.24.1Ceramides	-0.72 (0.045)	0.81 (0.028)
InFat_PF	jm__Streptococcus_suis	-0.80 (0.030)	dj_.CholineVitamins...Cofactors	-0.74 (0.046)	0.80 (0.030)
InFat_PF	jm__Streptococcus_suis	-0.80 (0.030)	dj_.Hex2Cer.d18.1.20.0Glycosylceramides	-0.74 (0.046)	0.76 (0.049)
InFat_PF	jm__Streptococcus_suis	-0.80 (0.030)	dj_.LPC.20.4Phosphatidylcholines	-0.74 (0.046)	0.76 (0.049)
InFat_PF	jm__Streptococcus_suis	-0.80 (0.030)	dj_.LPC.26.0Phosphatidylcholines	-0.88 (0.004)	0.81 (0.028)
InFat_PF	jm__Streptococcus_suis	-0.80 (0.030)	dj_.LPE.20.3Phosphatidylethanolamines	-0.74 (0.046)	0.80 (0.030)
InFat_PF	jm__Streptococcus_suis	-0.80 (0.030)	dj_.LPE.22.6Phosphatidylethanolamines	-0.72 (0.045)	0.81 (0.028)
InFat_PF	jm__Streptococcus_suis	-0.80 (0.030)	dj_.PC.40.5Phosphatidylcholines	-0.79 (0.028)	0.80 (0.030)
InFat_PF	jm__Streptococcus_suis	-0.80 (0.030)	dj_.PC.O.28.1Phosphatidylcholines	-0.87 (0.005)	0.88 (0.008)
InFat_PF	jm__Streptococcus_suis	-0.80 (0.030)	dj_.PE.32.2Phosphatidylethanolamines	-0.72 (0.045)	0.81 (0.028)
InFat_PF	jm__Streptococcus_suis	-0.80 (0.030)	dj_.PE.33.2Phosphatidylethanolamines	-0.76 (0.037)	0.80 (0.030)
InFat_PF	jm__Streptococcus_suis	-0.80 (0.030)	dj_.PE.36.0Phosphatidylethanolamines	-0.75 (0.033)	0.83 (0.020)
InFat_PF	jm__Streptococcus_suis	-0.80 (0.030)	dj_.PE.44.6Phosphatidylethanolamines	-0.79 (0.019)	0.88 (0.008)
InFat_PF	jm__Streptococcus_suis	-0.80 (0.030)	dj_.PE.P.16.0.22.5Phosphatidylethanolamines	-0.76 (0.030)	0.81 (0.028)
InFat_PF	jm__Streptococcus_suis	-0.80 (0.030)	dj_.PE.P.18.0.22.1Phosphatidylethanolamines	-0.76 (0.030)	0.81 (0.028)
InFat_PF	jm__Streptococcus_suis	-0.80 (0.030)	dj_.PE.P.20.0.18.2Phosphatidylethanolamines	-0.79 (0.019)	0.88 (0.008)
InFat_PF	jm__Streptococcus_suis	-0.80 (0.030)	dj_.PI.16.0_18.2Phosphatidylinositols	-0.76 (0.030)	0.81 (0.028)
InFat_PF	jm__Streptococcus_suis	-0.80 (0.030)	dj_.PI.18.0_18.2Phosphatidylinositols	-0.76 (0.030)	0.81 (0.028)
InFat_PF	jm__Streptococcus_suis	-0.80 (0.030)	dj_.PS.38.4Phosphatidylserines	-0.76 (0.030)	0.81 (0.028)
InFat_PF	jm__Streptococcus_suis	-0.80 (0.030)	dj_.PS.40.7Phosphatidylserines	-0.76 (0.030)	0.81 (0.028)
InFat_PF	jm__Streptococcus_suis	-0.80 (0.030)	dj_.SM.33.1Sphingomyelins	-0.74 (0.046)	0.80 (0.030)
InFat_PF	jm__Streptococcus_suis	-0.80 (0.030)	dj_.SM.41.2Sphingomyelins	-0.75 (0.031)	0.80 (0.030)
InFat_PF	jm__Streptococcus_suis	-0.80 (0.030)	dj_.SM.43.1Sphingomyelins	-0.73 (0.038)	0.79 (0.033)
InFat_PF	jm__Streptococcus_suis	-0.80 (0.030)	dj_.SM.44.1Sphingomyelins	-0.73 (0.040)	0.80 (0.030)
InFat_PF	jm__Streptococcus_suis	-0.80 (0.030)	dj_.SPB.d17.1Sphingoid.Bases	-0.83 (0.015)	0.76 (0.049)
InFat_PF	jm__Turicibacter_bilis	-0.80 (0.030)	dj_.Cer.d16.1.24.0Ceramides	-0.84 (0.009)	0.76 (0.046)
InFat_PF	jm__Turicibacter_bilis	-0.80 (0.030)	dj_.Cer.d18.1.18.0Ceramides	-0.74 (0.046)	0.80 (0.030)
InFat_PF	jm__Turicibacter_bilis	-0.80 (0.030)	dj_.Cer.d18.1.18.1Ceramides	-0.74 (0.046)	0.80 (0.030)
InFat_PF	jm__Turicibacter_bilis	-0.80 (0.030)	dj_.Cer.d18.1.20.0Ceramides	-0.73 (0.040)	0.80 (0.030)
InFat_PF	jm__Turicibacter_bilis	-0.80 (0.030)	dj_.Cer.d18.1.22.0Ceramides	-0.76 (0.037)	0.80 (0.030)
InFat_PF	jm__Turicibacter_bilis	-0.80 (0.030)	dj_.Cer.d18.1.23.0Ceramides	-0.73 (0.040)	0.80 (0.030)
InFat_PF	jm__Turicibacter_bilis	-0.80 (0.030)	dj_.Cer.d18.2.16.0Ceramides	-0.75 (0.031)	0.80 (0.030)
InFat_PF	jm__Turicibacter_bilis	-0.80 (0.030)	dj_.Cer.d18.2.18.0Ceramides	-0.79 (0.028)	0.80 (0.030)
InFat_PF	jm__Turicibacter_bilis	-0.80 (0.030)	dj_.Cer.d18.2.20.0Ceramides	-0.80 (0.017)	0.80 (0.030)
InFat_PF	jm__Turicibacter_bilis	-0.80 (0.030)	dj_.Cer.d18.2.22.0Ceramides	-0.77 (0.027)	0.76 (0.046)
InFat_PF	jm__Turicibacter_bilis	-0.80 (0.030)	dj_.Cer.d18.2.24.1Ceramides	-0.72 (0.045)	0.81 (0.028)
InFat_PF	jm__Turicibacter_bilis	-0.80 (0.030)	dj_.CholineVitamins...Cofactors	-0.74 (0.046)	0.80 (0.030)
InFat_PF	jm__Turicibacter_bilis	-0.80 (0.030)	dj_.Hex2Cer.d18.1.20.0Glycosylceramides	-0.74 (0.046)	0.76 (0.049)
InFat_PF	jm__Turicibacter_bilis	-0.80 (0.030)	dj_.LPC.20.4Phosphatidylcholines	-0.74 (0.046)	0.76 (0.049)
InFat_PF	jm__Turicibacter_bilis	-0.80 (0.030)	dj_.LPC.26.0Phosphatidylcholines	-0.88 (0.004)	0.81 (0.028)
InFat_PF	jm__Turicibacter_bilis	-0.80 (0.030)	dj_.LPE.20.3Phosphatidylethanolamines	-0.74 (0.046)	0.80 (0.030)
InFat_PF	jm__Turicibacter_bilis	-0.80 (0.030)	dj_.LPE.22.6Phosphatidylethanolamines	-0.72 (0.045)	0.81 (0.028)
InFat_PF	jm__Turicibacter_bilis	-0.80 (0.030)	dj_.PC.40.5Phosphatidylcholines	-0.79 (0.028)	0.80 (0.030)
InFat_PF	jm__Turicibacter_bilis	-0.80 (0.030)	dj_.PC.O.28.1Phosphatidylcholines	-0.87 (0.005)	0.88 (0.008)
InFat_PF	jm__Turicibacter_bilis	-0.80 (0.030)	dj_.PE.32.2Phosphatidylethanolamines	-0.72 (0.045)	0.81 (0.028)
InFat_PF	jm__Turicibacter_bilis	-0.80 (0.030)	dj_.PE.33.2Phosphatidylethanolamines	-0.76 (0.037)	0.80 (0.030)
InFat_PF	jm__Turicibacter_bilis	-0.80 (0.030)	dj_.PE.36.0Phosphatidylethanolamines	-0.75 (0.033)	0.83 (0.020)
InFat_PF	jm__Turicibacter_bilis	-0.80 (0.030)	dj_.PE.44.6Phosphatidylethanolamines	-0.79 (0.019)	0.88 (0.008)
InFat_PF	jm__Turicibacter_bilis	-0.80 (0.030)	dj_.PE.P.16.0.22.5Phosphatidylethanolamines	-0.76 (0.030)	0.81 (0.028)
InFat_PF	jm__Turicibacter_bilis	-0.80 (0.030)	dj_.PE.P.18.0.22.1Phosphatidylethanolamines	-0.76 (0.030)	0.81 (0.028)
InFat_PF	jm__Turicibacter_bilis	-0.80 (0.030)	dj_.PE.P.20.0.18.2Phosphatidylethanolamines	-0.79 (0.019)	0.88 (0.008)
InFat_PF	jm__Turicibacter_bilis	-0.80 (0.030)	dj_.PI.16.0_18.2Phosphatidylinositols	-0.76 (0.030)	0.81 (0.028)
InFat_PF	jm__Turicibacter_bilis	-0.80 (0.030)	dj_.PI.18.0_18.2Phosphatidylinositols	-0.76 (0.030)	0.81 (0.028)
InFat_PF	jm__Turicibacter_bilis	-0.80 (0.030)	dj_.PS.38.4Phosphatidylserines	-0.76 (0.030)	0.81 (0.028)
InFat_PF	jm__Turicibacter_bilis	-0.80 (0.030)	dj_.PS.40.7Phosphatidylserines	-0.76 (0.030)	0.81 (0.028)
InFat_PF	jm__Turicibacter_bilis	-0.80 (0.030)	dj_.SM.33.1Sphingomyelins	-0.74 (0.046)	0.80 (0.030)
InFat_PF	jm__Turicibacter_bilis	-0.80 (0.030)	dj_.SM.41.2Sphingomyelins	-0.75 (0.031)	0.80 (0.030)
InFat_PF	jm__Turicibacter_bilis	-0.80 (0.030)	dj_.SM.43.1Sphingomyelins	-0.73 (0.038)	0.79 (0.033)
InFat_PF	jm__Turicibacter_bilis	-0.80 (0.030)	dj_.SM.44.1Sphingomyelins	-0.73 (0.040)	0.80 (0.030)
InFat_PF	jm__Turicibacter_bilis	-0.80 (0.030)	dj_.SPB.d17.1Sphingoid.Bases	-0.83 (0.015)	0.76 (0.049)
InFat_PF	jm__Weissella_jogaejeotgali	-0.80 (0.030)	dj_.Cer.d16.1.24.0Ceramides	-0.84 (0.009)	0.76 (0.046)
InFat_PF	jm__Weissella_jogaejeotgali	-0.80 (0.030)	dj_.Cer.d18.1.18.0Ceramides	-0.74 (0.046)	0.80 (0.030)
InFat_PF	jm__Weissella_jogaejeotgali	-0.80 (0.030)	dj_.Cer.d18.1.18.1Ceramides	-0.74 (0.046)	0.80 (0.030)
InFat_PF	jm__Weissella_jogaejeotgali	-0.80 (0.030)	dj_.Cer.d18.1.20.0Ceramides	-0.73 (0.040)	0.80 (0.030)
InFat_PF	jm__Weissella_jogaejeotgali	-0.80 (0.030)	dj_.Cer.d18.1.22.0Ceramides	-0.76 (0.037)	0.80 (0.030)
InFat_PF	jm__Weissella_jogaejeotgali	-0.80 (0.030)	dj_.Cer.d18.1.23.0Ceramides	-0.73 (0.040)	0.80 (0.030)
InFat_PF	jm__Weissella_jogaejeotgali	-0.80 (0.030)	dj_.Cer.d18.2.16.0Ceramides	-0.75 (0.031)	0.80 (0.030)
InFat_PF	jm__Weissella_jogaejeotgali	-0.80 (0.030)	dj_.Cer.d18.2.18.0Ceramides	-0.79 (0.028)	0.80 (0.030)
InFat_PF	jm__Weissella_jogaejeotgali	-0.80 (0.030)	dj_.Cer.d18.2.20.0Ceramides	-0.80 (0.017)	0.80 (0.030)
InFat_PF	jm__Weissella_jogaejeotgali	-0.80 (0.030)	dj_.Cer.d18.2.22.0Ceramides	-0.77 (0.027)	0.76 (0.046)
InFat_PF	jm__Weissella_jogaejeotgali	-0.80 (0.030)	dj_.Cer.d18.2.24.1Ceramides	-0.72 (0.045)	0.81 (0.028)
InFat_PF	jm__Weissella_jogaejeotgali	-0.80 (0.030)	dj_.CholineVitamins...Cofactors	-0.74 (0.046)	0.80 (0.030)
InFat_PF	jm__Weissella_jogaejeotgali	-0.80 (0.030)	dj_.Hex2Cer.d18.1.20.0Glycosylceramides	-0.74 (0.046)	0.76 (0.049)
InFat_PF	jm__Weissella_jogaejeotgali	-0.80 (0.030)	dj_.LPC.20.4Phosphatidylcholines	-0.74 (0.046)	0.76 (0.049)
InFat_PF	jm__Weissella_jogaejeotgali	-0.80 (0.030)	dj_.LPC.26.0Phosphatidylcholines	-0.88 (0.004)	0.81 (0.028)
InFat_PF	jm__Weissella_jogaejeotgali	-0.80 (0.030)	dj_.LPE.20.3Phosphatidylethanolamines	-0.74 (0.046)	0.80 (0.030)
InFat_PF	jm__Weissella_jogaejeotgali	-0.80 (0.030)	dj_.LPE.22.6Phosphatidylethanolamines	-0.72 (0.045)	0.81 (0.028)
InFat_PF	jm__Weissella_jogaejeotgali	-0.80 (0.030)	dj_.PC.40.5Phosphatidylcholines	-0.79 (0.028)	0.80 (0.030)
InFat_PF	jm__Weissella_jogaejeotgali	-0.80 (0.030)	dj_.PC.O.28.1Phosphatidylcholines	-0.87 (0.005)	0.88 (0.008)
InFat_PF	jm__Weissella_jogaejeotgali	-0.80 (0.030)	dj_.PE.32.2Phosphatidylethanolamines	-0.72 (0.045)	0.81 (0.028)
InFat_PF	jm__Weissella_jogaejeotgali	-0.80 (0.030)	dj_.PE.33.2Phosphatidylethanolamines	-0.76 (0.037)	0.80 (0.030)
InFat_PF	jm__Weissella_jogaejeotgali	-0.80 (0.030)	dj_.PE.36.0Phosphatidylethanolamines	-0.75 (0.033)	0.83 (0.020)
InFat_PF	jm__Weissella_jogaejeotgali	-0.80 (0.030)	dj_.PE.44.6Phosphatidylethanolamines	-0.79 (0.019)	0.88 (0.008)
InFat_PF	jm__Weissella_jogaejeotgali	-0.80 (0.030)	dj_.PE.P.16.0.22.5Phosphatidylethanolamines	-0.76 (0.030)	0.81 (0.028)
InFat_PF	jm__Weissella_jogaejeotgali	-0.80 (0.030)	dj_.PE.P.18.0.22.1Phosphatidylethanolamines	-0.76 (0.030)	0.81 (0.028)
InFat_PF	jm__Weissella_jogaejeotgali	-0.80 (0.030)	dj_.PE.P.20.0.18.2Phosphatidylethanolamines	-0.79 (0.019)	0.88 (0.008)
InFat_PF	jm__Weissella_jogaejeotgali	-0.80 (0.030)	dj_.PI.16.0_18.2Phosphatidylinositols	-0.76 (0.030)	0.81 (0.028)
InFat_PF	jm__Weissella_jogaejeotgali	-0.80 (0.030)	dj_.PI.18.0_18.2Phosphatidylinositols	-0.76 (0.030)	0.81 (0.028)
InFat_PF	jm__Weissella_jogaejeotgali	-0.80 (0.030)	dj_.PS.38.4Phosphatidylserines	-0.76 (0.030)	0.81 (0.028)
InFat_PF	jm__Weissella_jogaejeotgali	-0.80 (0.030)	dj_.PS.40.7Phosphatidylserines	-0.76 (0.030)	0.81 (0.028)
InFat_PF	jm__Weissella_jogaejeotgali	-0.80 (0.030)	dj_.SM.33.1Sphingomyelins	-0.74 (0.046)	0.80 (0.030)
InFat_PF	jm__Weissella_jogaejeotgali	-0.80 (0.030)	dj_.SM.41.2Sphingomyelins	-0.75 (0.031)	0.80 (0.030)
InFat_PF	jm__Weissella_jogaejeotgali	-0.80 (0.030)	dj_.SM.43.1Sphingomyelins	-0.73 (0.038)	0.79 (0.033)
InFat_PF	jm__Weissella_jogaejeotgali	-0.80 (0.030)	dj_.SM.44.1Sphingomyelins	-0.73 (0.040)	0.80 (0.030)
InFat_PF	jm__Weissella_jogaejeotgali	-0.80 (0.030)	dj_.SPB.d17.1Sphingoid.Bases	-0.83 (0.015)	0.76 (0.049)
Insuline	dj__Anaerostipes_hadrus	-0.76 (0.049)	dj_.Cer.d18.2.14.0Ceramides	-0.93 (0.001)	0.81 (0.028)
Insuline	dj__Anaerostipes_hadrus	-0.76 (0.049)	dj_.Hex.Cer.d18.1.26.1Glycosylceramides	-0.91 (0.002)	0.76 (0.049)
Insuline	dj__Anaerostipes_hadrus	-0.76 (0.049)	dj_.Hex.Cer.d18.2.22.0Glycosylceramides	-0.75 (0.033)	0.79 (0.033)
Insuline	dj__Anaerostipes_hadrus	-0.76 (0.049)	dj_.Met.SOAminoacids.Related	-0.81 (0.022)	0.76 (0.049)
Insuline	dj__Anaerostipes_hadrus	-0.76 (0.049)	dj_.PG.14.0_16.0Phosphatidylglycerols	-0.76 (0.027)	0.88 (0.008)
Insuline	dj__Anaerostipes_hadrus	-0.76 (0.049)	dj_.PG.16.0_20.3Phosphatidylglycerols	-0.72 (0.043)	0.84 (0.019)
Insuline	dj__Fusicatenibacter_saccharivorans	-0.89 (0.007)	dj_.Cer.d18.2.14.0Ceramides	-0.93 (0.001)	0.80 (0.029)
Insuline	dj__Fusicatenibacter_saccharivorans	-0.89 (0.007)	dj_.Hex.Cer.d18.1.26.1Glycosylceramides	-0.91 (0.002)	0.82 (0.025)
Insuline	dj__Fusicatenibacter_saccharivorans	-0.89 (0.007)	dj_.Met.SOAminoacids.Related	-0.81 (0.022)	0.82 (0.025)
Insuline	dj__Streptococcus_porci	-0.76 (0.049)	bi_.LPE.17.0Phosphatidylethanolamines	-0.85 (0.034)	0.92 (0.028)
Insuline	dj__Streptococcus_porci	-0.76 (0.049)	bi_.PA.18.2_22.0Phosphatidic.Acids	-0.82 (0.046)	0.92 (0.028)
Insuline	dj__Streptococcus_porci	-0.76 (0.049)	dj_.Cer.d18.2.14.0Ceramides	-0.93 (0.001)	0.87 (0.010)
Insuline	dj__Streptococcus_porci	-0.76 (0.049)	dj_.Hex.Cer.d18.1.26.1Glycosylceramides	-0.91 (0.002)	0.81 (0.027)
Insuline	dj__Streptococcus_porci	-0.76 (0.049)	dj_.Hex.Cer.d18.2.22.0Glycosylceramides	-0.75 (0.033)	0.90 (0.006)
Insuline	dj__Streptococcus_porci	-0.76 (0.049)	dj_.PG.14.0_16.0Phosphatidylglycerols	-0.76 (0.027)	0.87 (0.010)
Insuline	dj__Streptococcus_porci	-0.76 (0.049)	dj_.PG.16.0_20.3Phosphatidylglycerols	-0.72 (0.043)	0.80 (0.033)
Insuline	dj__Streptococcus_suis	-0.78 (0.039)	dj_.Hex.Cer.d18.1.26.1Glycosylceramides	-0.91 (0.002)	0.85 (0.015)
Insuline	dj__Streptococcus_suis	-0.78 (0.039)	dj_.Met.SOAminoacids.Related	-0.81 (0.022)	0.93 (0.003)
Insuline	il__Actinobacillus_porcinus	0.79 (0.019)	dj_.Cer.d18.2.14.0Ceramides	-0.93 (0.001)	-0.87 (0.005)
Insuline	il__Actinobacillus_porcinus	0.79 (0.019)	dj_.Met.SOAminoacids.Related	-0.81 (0.022)	-0.71 (0.049)
Insuline	il__Actinobacillus_porcinus	0.79 (0.019)	dj_.PA.18.2_20.2Phosphatidic.Acids	-0.88 (0.007)	-0.79 (0.019)
Insuline	il__Actinobacillus_porcinus	0.79 (0.019)	dj_.TG.16.0_33.2Triacylglycerols	-0.75 (0.031)	-0.82 (0.012)
Insuline	il__Escherichia_fergusonii	-0.93 (0.001)	bi_.LPE.17.0Phosphatidylethanolamines	-0.85 (0.034)	0.90 (0.015)
Insuline	il__Escherichia_fergusonii	-0.93 (0.001)	bi_.MG.18.1Monoacylglycerols	0.88 (0.021)	-0.87 (0.024)
Insuline	il__Escherichia_fergusonii	-0.93 (0.001)	bi_.p.Cresol.SO4Cresols	-0.89 (0.033)	0.82 (0.046)
Insuline	il__Escherichia_fergusonii	-0.93 (0.001)	bi_.PI.16.1_18.1Phosphatidylinositols	-0.94 (0.017)	0.94 (0.005)
Insuline	il__Escherichia_fergusonii	-0.93 (0.001)	dj_.Cer.d18.2.14.0Ceramides	-0.93 (0.001)	0.98 (0.000)
Insuline	il__Escherichia_fergusonii	-0.93 (0.001)	dj_.Hex.Cer.d18.1.26.1Glycosylceramides	-0.91 (0.002)	0.79 (0.021)
Insuline	il__Escherichia_fergusonii	-0.93 (0.001)	dj_.Hex.Cer.d18.2.22.0Glycosylceramides	-0.75 (0.033)	0.82 (0.013)
Insuline	il__Escherichia_fergusonii	-0.93 (0.001)	dj_.Met.SOAminoacids.Related	-0.81 (0.022)	0.78 (0.022)
Insuline	il__Escherichia_fergusonii	-0.93 (0.001)	dj_.PA.18.2_20.2Phosphatidic.Acids	-0.88 (0.007)	0.76 (0.030)
Insuline	il__Escherichia_fergusonii	-0.93 (0.001)	dj_.PG.14.0_16.0Phosphatidylglycerols	-0.76 (0.027)	0.89 (0.003)
Insuline	il__Escherichia_fergusonii	-0.93 (0.001)	dj_.PG.16.0_20.3Phosphatidylglycerols	-0.72 (0.043)	0.74 (0.036)
Insuline	il__Escherichia_fergusonii	-0.93 (0.001)	dj_.TG.16.0_33.2Triacylglycerols	-0.75 (0.031)	0.81 (0.015)
Insuline	jm__Lactobacillus_amylovorus	-0.86 (0.024)	bi_.MG.18.1Monoacylglycerols	0.88 (0.021)	-0.88 (0.021)
Insuline	jm__Lactobacillus_amylovorus	-0.86 (0.024)	bi_.PI.16.1_18.1Phosphatidylinositols	-0.94 (0.017)	0.89 (0.033)
Insuline	jm__Lactobacillus_amylovorus	-0.86 (0.024)	dj_.Cer.d18.2.14.0Ceramides	-0.93 (0.001)	0.81 (0.027)
Insuline	jm__Lactobacillus_amylovorus	-0.86 (0.024)	dj_.PA.18.2_20.2Phosphatidic.Acids	-0.88 (0.007)	0.79 (0.048)
Insuline	jm__Lactobacillus_amylovorus	-0.86 (0.024)	dj_.PG.14.0_16.0Phosphatidylglycerols	-0.76 (0.027)	0.77 (0.044)
Insuline	jm__Lactobacillus_amylovorus	-0.86 (0.024)	dj_.TG.16.0_33.2Triacylglycerols	-0.75 (0.031)	0.77 (0.041)
Insuline	jm__Segatella_copri	0.79 (0.035)	bi_.MG.18.1Monoacylglycerols	0.88 (0.021)	0.94 (0.006)
Insuline	jm__Segatella_copri	0.79 (0.035)	bi_.PI.16.1_18.1Phosphatidylinositols	-0.94 (0.017)	-0.88 (0.021)
Insuline	jm__Segatella_copri	0.79 (0.035)	dj_.Cer.d18.2.14.0Ceramides	-0.93 (0.001)	-0.78 (0.041)
Insuline	jm__Segatella_copri	0.79 (0.035)	dj_.PA.18.2_20.2Phosphatidic.Acids	-0.88 (0.007)	-0.79 (0.035)
Insuline	jm__Segatella_copri	0.79 (0.035)	dj_.TG.16.0_33.2Triacylglycerols	-0.75 (0.031)	-0.89 (0.007)
L_Head_Sac	dj__unknown__Prevotellaceae	0.77 (0.042)	dj_.C16.2.OHAcylcarnitines	0.87 (0.005)	0.76 (0.049)
L_Head_Sac	dj__unknown__Prevotellaceae	0.77 (0.042)	dj_.CortisolHormones	0.83 (0.011)	0.76 (0.046)
L_Head_Sac	dj__unknown__Prevotellaceae	0.77 (0.042)	dj_.FA.16.0Fatty.Acids	0.76 (0.030)	1.00 (0.000)
L_Head_Sac	dj__unknown__Prevotellaceae	0.77 (0.042)	dj_.LPS.16.0Phosphatidylserines	0.75 (0.031)	0.76 (0.049)
L_Head_Sac	dj__unknown__Prevotellaceae	0.77 (0.042)	dj_.PA.16.0_18.3Phosphatidic.Acids	0.79 (0.020)	0.94 (0.001)
L_Head_Sac	dj__unknown__Prevotellaceae	0.77 (0.042)	dj_.PA.18.2_18.3Phosphatidic.Acids	0.76 (0.030)	1.00 (0.000)
L_Head_Sac	dj__unknown__Prevotellaceae	0.77 (0.042)	dj_.PC.O.30.2Phosphatidylcholines	0.75 (0.034)	0.84 (0.019)
L_Head_Sac	dj__unknown__Prevotellaceae	0.77 (0.042)	dj_.PE.28.1Phosphatidylethanolamines	0.72 (0.044)	0.88 (0.008)
L_Head_Sac	dj__unknown__Prevotellaceae	0.77 (0.042)	dj_.PG.16.0_18.3Phosphatidylglycerols	0.73 (0.040)	0.83 (0.020)
L_Head_Sac	dj__unknown__Prevotellaceae	0.77 (0.042)	dj_.PG.16.3_18.1Phosphatidylglycerols	0.77 (0.024)	0.80 (0.030)
L_Head_Sac	dj__unknown__Prevotellaceae	0.77 (0.042)	dj_.PG.18.2_20.0Phosphatidylglycerols	0.73 (0.040)	0.83 (0.020)
L_Head_Sac	dj__unknown__Prevotellaceae	0.77 (0.042)	dj_.PG.18.2_20.2Phosphatidylglycerols	0.88 (0.004)	0.84 (0.019)
L_Head_Sac	dj__unknown__Prevotellaceae	0.77 (0.042)	dj_.PG.18.2_20.3Phosphatidylglycerols	0.75 (0.030)	0.79 (0.036)
L_Head_Sac	dj__unknown__Prevotellaceae	0.77 (0.042)	dj_.PG.18.2_20.4Phosphatidylglycerols	0.71 (0.048)	0.80 (0.030)
L_Head_Sac	dj__unknown__Prevotellaceae	0.77 (0.042)	dj_.PG.18.2_22.1Phosphatidylglycerols	0.75 (0.030)	0.79 (0.036)
L_Head_Sac	dj__unknown__Prevotellaceae	0.77 (0.042)	dj_.PI.18.2_20.4Phosphatidylinositols	0.75 (0.030)	0.79 (0.036)
L_Head_Sac	dj__unknown__Prevotellaceae	0.77 (0.042)	dj_.PI.18.2_22.1Phosphatidylinositols	0.73 (0.040)	0.83 (0.020)
L_Head_Sac	dj__unknown__Prevotellaceae	0.77 (0.042)	dj_.PS.40.8Phosphatidylserines	0.75 (0.034)	0.84 (0.019)
L_Head_Sac	dj__unknown__Prevotellaceae	0.77 (0.042)	dj_.SPB.d16.1Sphingoid.Bases	0.75 (0.033)	0.80 (0.030)
L_Head_Sac	dj__unknown__Prevotellaceae	0.77 (0.042)	dj_.TG.18.2_28.0Triacylglycerols	0.73 (0.040)	0.83 (0.020)
L_Head_Sac	dj__unknown__Prevotellaceae	0.77 (0.042)	dj_.TG.18.3_33.2Triacylglycerols	0.79 (0.020)	0.88 (0.008)
L_Head_Sac	dj__unknown__Prevotellaceae	0.77 (0.042)	dj_.TG.20.4_33.2Triacylglycerols	0.76 (0.030)	1.00 (0.000)
L_Head_Sac	dj__Lactobacillus_amylovorus	0.87 (0.010)	bi_.Cer.d16.1.20.0Ceramides	-0.90 (0.015)	-0.89 (0.041)
L_Head_Sac	dj__Lactobacillus_amylovorus	0.87 (0.010)	dj_.BetaineAminoacids.Related	-0.82 (0.012)	-0.96 (0.003)
L_Head_Sac	dj__Lactobacillus_amylovorus	0.87 (0.010)	dj_.PG.16.0_20.3Phosphatidylglycerols	0.82 (0.012)	0.81 (0.028)
L_Head_Sac	dj__Lactobacillus_amylovorus	0.87 (0.010)	dj_.PheAlaBetaineAminoacids.Related	-0.71 (0.046)	-0.79 (0.034)
L_Head_Sac	dj__Lactobacillus_amylovorus	0.87 (0.010)	dj_.PI.16.0_17.1Phosphatidylinositols	0.75 (0.034)	0.77 (0.044)
L_Head_Sac	dj__Lactobacillus_amylovorus	0.87 (0.010)	dj_.TG.16.1_28.0Triacylglycerols	0.80 (0.018)	0.93 (0.007)
L_Head_Sac	dj__Segatella_brasiliensis	0.77 (0.042)	dj_.C16.2.OHAcylcarnitines	0.87 (0.005)	0.76 (0.049)
L_Head_Sac	dj__Segatella_brasiliensis	0.77 (0.042)	dj_.CortisolHormones	0.83 (0.011)	0.76 (0.046)
L_Head_Sac	dj__Segatella_brasiliensis	0.77 (0.042)	dj_.FA.16.0Fatty.Acids	0.76 (0.030)	1.00 (0.000)
L_Head_Sac	dj__Segatella_brasiliensis	0.77 (0.042)	dj_.LPS.16.0Phosphatidylserines	0.75 (0.031)	0.76 (0.049)
L_Head_Sac	dj__Segatella_brasiliensis	0.77 (0.042)	dj_.PA.16.0_18.3Phosphatidic.Acids	0.79 (0.020)	0.94 (0.001)
L_Head_Sac	dj__Segatella_brasiliensis	0.77 (0.042)	dj_.PA.18.2_18.3Phosphatidic.Acids	0.76 (0.030)	1.00 (0.000)
L_Head_Sac	dj__Segatella_brasiliensis	0.77 (0.042)	dj_.PC.O.30.2Phosphatidylcholines	0.75 (0.034)	0.84 (0.019)
L_Head_Sac	dj__Segatella_brasiliensis	0.77 (0.042)	dj_.PE.28.1Phosphatidylethanolamines	0.72 (0.044)	0.88 (0.008)
L_Head_Sac	dj__Segatella_brasiliensis	0.77 (0.042)	dj_.PG.16.0_18.3Phosphatidylglycerols	0.73 (0.040)	0.83 (0.020)
L_Head_Sac	dj__Segatella_brasiliensis	0.77 (0.042)	dj_.PG.16.3_18.1Phosphatidylglycerols	0.77 (0.024)	0.80 (0.030)
L_Head_Sac	dj__Segatella_brasiliensis	0.77 (0.042)	dj_.PG.18.2_20.0Phosphatidylglycerols	0.73 (0.040)	0.83 (0.020)
L_Head_Sac	dj__Segatella_brasiliensis	0.77 (0.042)	dj_.PG.18.2_20.2Phosphatidylglycerols	0.88 (0.004)	0.84 (0.019)
L_Head_Sac	dj__Segatella_brasiliensis	0.77 (0.042)	dj_.PG.18.2_20.3Phosphatidylglycerols	0.75 (0.030)	0.79 (0.036)
L_Head_Sac	dj__Segatella_brasiliensis	0.77 (0.042)	dj_.PG.18.2_20.4Phosphatidylglycerols	0.71 (0.048)	0.80 (0.030)
L_Head_Sac	dj__Segatella_brasiliensis	0.77 (0.042)	dj_.PG.18.2_22.1Phosphatidylglycerols	0.75 (0.030)	0.79 (0.036)
L_Head_Sac	dj__Segatella_brasiliensis	0.77 (0.042)	dj_.PI.18.2_20.4Phosphatidylinositols	0.75 (0.030)	0.79 (0.036)
L_Head_Sac	dj__Segatella_brasiliensis	0.77 (0.042)	dj_.PI.18.2_22.1Phosphatidylinositols	0.73 (0.040)	0.83 (0.020)
L_Head_Sac	dj__Segatella_brasiliensis	0.77 (0.042)	dj_.PS.40.8Phosphatidylserines	0.75 (0.034)	0.84 (0.019)
L_Head_Sac	dj__Segatella_brasiliensis	0.77 (0.042)	dj_.SPB.d16.1Sphingoid.Bases	0.75 (0.033)	0.80 (0.030)
L_Head_Sac	dj__Segatella_brasiliensis	0.77 (0.042)	dj_.TG.18.2_28.0Triacylglycerols	0.73 (0.040)	0.83 (0.020)
L_Head_Sac	dj__Segatella_brasiliensis	0.77 (0.042)	dj_.TG.18.3_33.2Triacylglycerols	0.79 (0.020)	0.88 (0.008)
L_Head_Sac	dj__Segatella_brasiliensis	0.77 (0.042)	dj_.TG.20.4_33.2Triacylglycerols	0.76 (0.030)	1.00 (0.000)
L_Head_Sac	il__Bifidobacterium_animalis	0.79 (0.020)	bi_.3.Met.HisAminoacids.Related	0.88 (0.021)	0.85 (0.034)
L_Head_Sac	il__Bifidobacterium_animalis	0.79 (0.020)	bi_.LPE.17.1Phosphatidylethanolamines	0.94 (0.005)	0.85 (0.034)
L_Head_Sac	il__Bifidobacterium_animalis	0.79 (0.020)	bi_.LPE.18.2Phosphatidylethanolamines	0.94 (0.005)	0.85 (0.034)
L_Head_Sac	il__Bifidobacterium_animalis	0.79 (0.020)	bi_.LPS.18.2Phosphatidylserines	0.88 (0.021)	0.85 (0.034)
L_Head_Sac	il__Bifidobacterium_animalis	0.79 (0.020)	dj_.C16.2.OHAcylcarnitines	0.87 (0.005)	0.76 (0.027)
L_Head_Sac	il__Bifidobacterium_animalis	0.79 (0.020)	dj_.CortisolHormones	0.83 (0.011)	0.85 (0.007)
L_Head_Sac	il__Bifidobacterium_animalis	0.79 (0.020)	dj_.FA.16.0Fatty.Acids	0.76 (0.030)	0.88 (0.004)
L_Head_Sac	il__Bifidobacterium_animalis	0.79 (0.020)	dj_.LPE.P.18.2Phosphatidylethanolamines	0.75 (0.033)	0.79 (0.019)
L_Head_Sac	il__Bifidobacterium_animalis	0.79 (0.020)	dj_.LPS.16.0Phosphatidylserines	0.75 (0.031)	0.85 (0.007)
L_Head_Sac	il__Bifidobacterium_animalis	0.79 (0.020)	dj_.PA.16.0_18.3Phosphatidic.Acids	0.79 (0.020)	0.84 (0.009)
L_Head_Sac	il__Bifidobacterium_animalis	0.79 (0.020)	dj_.PA.18.2_18.3Phosphatidic.Acids	0.76 (0.030)	0.88 (0.004)
L_Head_Sac	il__Bifidobacterium_animalis	0.79 (0.020)	dj_.PA.18.2_22.3Phosphatidic.Acids	0.72 (0.044)	0.84 (0.009)
L_Head_Sac	il__Bifidobacterium_animalis	0.79 (0.020)	dj_.PG.16.0_18.3Phosphatidylglycerols	0.73 (0.040)	0.89 (0.003)
L_Head_Sac	il__Bifidobacterium_animalis	0.79 (0.020)	dj_.PG.16.0_19.1Phosphatidylglycerols	0.72 (0.044)	0.84 (0.009)
L_Head_Sac	il__Bifidobacterium_animalis	0.79 (0.020)	dj_.PG.16.0_20.3Phosphatidylglycerols	0.82 (0.012)	0.84 (0.009)
L_Head_Sac	il__Bifidobacterium_animalis	0.79 (0.020)	dj_.PG.16.3_18.1Phosphatidylglycerols	0.77 (0.024)	0.87 (0.005)
L_Head_Sac	il__Bifidobacterium_animalis	0.79 (0.020)	dj_.PG.18.1_18.3Phosphatidylglycerols	0.75 (0.031)	0.80 (0.018)
L_Head_Sac	il__Bifidobacterium_animalis	0.79 (0.020)	dj_.PG.18.2_18.4Phosphatidylglycerols	0.72 (0.044)	0.84 (0.009)
L_Head_Sac	il__Bifidobacterium_animalis	0.79 (0.020)	dj_.PG.18.2_20.0Phosphatidylglycerols	0.73 (0.040)	0.89 (0.003)
L_Head_Sac	il__Bifidobacterium_animalis	0.79 (0.020)	dj_.PG.18.2_20.2Phosphatidylglycerols	0.88 (0.004)	0.90 (0.002)
L_Head_Sac	il__Bifidobacterium_animalis	0.79 (0.020)	dj_.PG.18.2_20.3Phosphatidylglycerols	0.75 (0.030)	0.87 (0.005)
L_Head_Sac	il__Bifidobacterium_animalis	0.79 (0.020)	dj_.PG.18.2_20.4Phosphatidylglycerols	0.71 (0.048)	0.79 (0.019)
L_Head_Sac	il__Bifidobacterium_animalis	0.79 (0.020)	dj_.PG.18.2_22.1Phosphatidylglycerols	0.75 (0.030)	0.87 (0.005)
L_Head_Sac	il__Bifidobacterium_animalis	0.79 (0.020)	dj_.PI.16.0_17.1Phosphatidylinositols	0.75 (0.034)	0.81 (0.014)
L_Head_Sac	il__Bifidobacterium_animalis	0.79 (0.020)	dj_.PI.18.2_20.4Phosphatidylinositols	0.75 (0.030)	0.87 (0.005)
L_Head_Sac	il__Bifidobacterium_animalis	0.79 (0.020)	dj_.PI.18.2_22.1Phosphatidylinositols	0.73 (0.040)	0.89 (0.003)
L_Head_Sac	il__Bifidobacterium_animalis	0.79 (0.020)	dj_.SPB.d16.1Sphingoid.Bases	0.75 (0.033)	0.87 (0.005)
L_Head_Sac	il__Bifidobacterium_animalis	0.79 (0.020)	dj_.TG.18.2_28.0Triacylglycerols	0.73 (0.040)	0.89 (0.003)
L_Head_Sac	il__Bifidobacterium_animalis	0.79 (0.020)	dj_.TG.18.3_33.2Triacylglycerols	0.79 (0.020)	0.72 (0.045)
L_Head_Sac	il__Bifidobacterium_animalis	0.79 (0.020)	dj_.TG.20.4_33.2Triacylglycerols	0.76 (0.030)	0.88 (0.004)
L_Head_Sac	jm__Paucilactobacillus_nenjiangensis	-0.79 (0.036)	bi_.3.Met.HisAminoacids.Related	0.88 (0.021)	-0.85 (0.034)
L_Head_Sac	jm__Paucilactobacillus_nenjiangensis	-0.79 (0.036)	bi_.Cer.d16.1.20.0Ceramides	-0.90 (0.015)	0.92 (0.009)
L_Head_Sac	jm__Paucilactobacillus_nenjiangensis	-0.79 (0.036)	bi_.DHEASHormones	0.89 (0.016)	-0.86 (0.029)
L_Head_Sac	jm__Paucilactobacillus_nenjiangensis	-0.79 (0.036)	bi_.FA.14.0Fatty.Acids	-0.83 (0.043)	1.00 (0.000)
L_Head_Sac	jm__Paucilactobacillus_nenjiangensis	-0.79 (0.036)	bi_.LPC.17.0Phosphatidylcholines	0.88 (0.021)	-0.85 (0.034)
L_Head_Sac	jm__Paucilactobacillus_nenjiangensis	-0.79 (0.036)	bi_.LPS.16.1Phosphatidylserines	-0.83 (0.043)	1.00 (0.000)
L_Head_Sac	jm__Paucilactobacillus_nenjiangensis	-0.79 (0.036)	bi_.LPS.18.2Phosphatidylserines	0.88 (0.021)	-0.85 (0.034)
L_Head_Sac	jm__Paucilactobacillus_nenjiangensis	-0.79 (0.036)	dj_.BetaineAminoacids.Related	-0.82 (0.012)	0.76 (0.049)
L_Head_Sac	jm__Paucilactobacillus_nenjiangensis	-0.79 (0.036)	dj_.C16.2.OHAcylcarnitines	0.87 (0.005)	-0.80 (0.030)
L_Head_Sac	jm__Paucilactobacillus_nenjiangensis	-0.79 (0.036)	dj_.TG.16.1_28.0Triacylglycerols	0.80 (0.018)	-0.76 (0.049)
Length_Body_Sac	dj__Aerococcus_suis	-0.83 (0.020)	dj_.CortisoneHormones	0.95 (0.000)	-0.79 (0.033)
Length_Body_Sac	dj__Aerococcus_suis	-0.83 (0.020)	dj_.PheAlaBetaineAminoacids.Related	-0.77 (0.024)	0.99 (0.000)
Length_Body_Sac	dj__Aerococcus_suis	-0.83 (0.020)	dj_.ThrAminoacids	-0.76 (0.030)	0.80 (0.030)
Length_Body_Sac	dj__unknown__Clostridium	-0.90 (0.006)	bi_.GluAminoacids	-0.87 (0.024)	0.97 (0.005)
Length_Body_Sac	dj__unknown__Clostridium	-0.90 (0.006)	dj_.AconAcidCarboxylic.Acids	-0.72 (0.042)	0.76 (0.046)
Length_Body_Sac	dj__unknown__Clostridium	-0.90 (0.006)	dj_.CortisoneHormones	0.95 (0.000)	-0.84 (0.017)
Length_Body_Sac	dj__unknown__Clostridium	-0.90 (0.006)	dj_.GDCABile.Acids	-0.79 (0.019)	0.93 (0.002)
Length_Body_Sac	dj__unknown__Clostridium	-0.90 (0.006)	dj_.LPE.14.1Phosphatidylethanolamines	-0.76 (0.028)	0.85 (0.014)
Length_Body_Sac	dj__unknown__Clostridium	-0.90 (0.006)	dj_.ThrAminoacids	-0.76 (0.030)	0.81 (0.027)
Length_Body_Sac	dj__Companilactobacillus_zhongbaensis	-0.94 (0.002)	bi_.PA.16.0_19.2Phosphatidic.Acids	-0.86 (0.029)	1.00 (0.000)
Length_Body_Sac	dj__Companilactobacillus_zhongbaensis	-0.94 (0.002)	bi_.PE.30.0Phosphatidylethanolamines	-0.86 (0.029)	1.00 (0.000)
Length_Body_Sac	dj__Companilactobacillus_zhongbaensis	-0.94 (0.002)	bi_.PG.18.1_20.3Phosphatidylglycerols	0.99 (0.000)	-0.89 (0.041)
Length_Body_Sac	dj__Companilactobacillus_zhongbaensis	-0.94 (0.002)	bi_.ThrAminoacids	-0.90 (0.015)	0.89 (0.041)
Length_Body_Sac	dj__Companilactobacillus_zhongbaensis	-0.94 (0.002)	bi_.TMAOAmine.Oxides	-0.99 (0.000)	0.89 (0.041)
Length_Body_Sac	dj__Companilactobacillus_zhongbaensis	-0.94 (0.002)	bi_.TrigonellineAlkaloids	-0.81 (0.050)	0.89 (0.041)
Length_Body_Sac	dj__Companilactobacillus_zhongbaensis	-0.94 (0.002)	bi_.TyrAminoacids	-0.81 (0.050)	0.89 (0.041)
Length_Body_Sac	dj__Companilactobacillus_zhongbaensis	-0.94 (0.002)	dj_.CortisoneHormones	0.95 (0.000)	-0.85 (0.015)
Length_Body_Sac	dj__Companilactobacillus_zhongbaensis	-0.94 (0.002)	dj_.GDCABile.Acids	-0.79 (0.019)	0.76 (0.049)
Length_Body_Sac	dj__Companilactobacillus_zhongbaensis	-0.94 (0.002)	dj_.GlnAminoacids	-0.76 (0.030)	0.79 (0.035)
Length_Body_Sac	dj__Companilactobacillus_zhongbaensis	-0.94 (0.002)	dj_.LPE.14.1Phosphatidylethanolamines	-0.76 (0.028)	0.76 (0.050)
Length_Body_Sac	dj__Companilactobacillus_zhongbaensis	-0.94 (0.002)	dj_.PheAlaBetaineAminoacids.Related	-0.77 (0.024)	0.87 (0.010)
Length_Body_Sac	dj__Companilactobacillus_zhongbaensis	-0.94 (0.002)	dj_.ThrAminoacids	-0.76 (0.030)	0.91 (0.005)
Length_Body_Sac	dj__unknown__Methanobacteriaceae	-0.83 (0.020)	dj_.CortisoneHormones	0.95 (0.000)	-0.79 (0.033)
Length_Body_Sac	dj__unknown__Methanobacteriaceae	-0.83 (0.020)	dj_.PheAlaBetaineAminoacids.Related	-0.77 (0.024)	0.99 (0.000)
Length_Body_Sac	dj__unknown__Methanobacteriaceae	-0.83 (0.020)	dj_.ThrAminoacids	-0.76 (0.030)	0.80 (0.030)
Length_Body_Sac	dj__Lactiplantibacillus_pentosus	-0.83 (0.020)	dj_.CortisoneHormones	0.95 (0.000)	-0.79 (0.033)
Length_Body_Sac	dj__Lactiplantibacillus_pentosus	-0.83 (0.020)	dj_.PheAlaBetaineAminoacids.Related	-0.77 (0.024)	0.99 (0.000)
Length_Body_Sac	dj__Lactiplantibacillus_pentosus	-0.83 (0.020)	dj_.ThrAminoacids	-0.76 (0.030)	0.80 (0.030)
Length_Body_Sac	dj__Latilactobacillus_curvatus	-0.83 (0.020)	dj_.CortisoneHormones	0.95 (0.000)	-0.79 (0.033)
Length_Body_Sac	dj__Latilactobacillus_curvatus	-0.83 (0.020)	dj_.PheAlaBetaineAminoacids.Related	-0.77 (0.024)	0.99 (0.000)
Length_Body_Sac	dj__Latilactobacillus_curvatus	-0.83 (0.020)	dj_.ThrAminoacids	-0.76 (0.030)	0.80 (0.030)
Length_Body_Sac	dj__Limosilactobacillus_coleohominis	0.82 (0.025)	dj_.AconAcidCarboxylic.Acids	-0.72 (0.042)	-0.81 (0.027)
Length_Body_Sac	dj__Limosilactobacillus_coleohominis	0.82 (0.025)	dj_.CortisoneHormones	0.95 (0.000)	0.93 (0.003)
Length_Body_Sac	dj__Limosilactobacillus_coleohominis	0.82 (0.025)	dj_.PheAlaBetaineAminoacids.Related	-0.77 (0.024)	-0.79 (0.034)
Length_Body_Sac	dj__Nosocomiicoccus_ampullae	-0.83 (0.020)	dj_.CortisoneHormones	0.95 (0.000)	-0.79 (0.033)
Length_Body_Sac	dj__Nosocomiicoccus_ampullae	-0.83 (0.020)	dj_.PheAlaBetaineAminoacids.Related	-0.77 (0.024)	0.99 (0.000)
Length_Body_Sac	dj__Nosocomiicoccus_ampullae	-0.83 (0.020)	dj_.ThrAminoacids	-0.76 (0.030)	0.80 (0.030)
Length_Body_Sac	dj__Pediococcus_pentosaceus	-0.83 (0.020)	dj_.CortisoneHormones	0.95 (0.000)	-0.79 (0.033)
Length_Body_Sac	dj__Pediococcus_pentosaceus	-0.83 (0.020)	dj_.PheAlaBetaineAminoacids.Related	-0.77 (0.024)	0.99 (0.000)
Length_Body_Sac	dj__Pediococcus_pentosaceus	-0.83 (0.020)	dj_.ThrAminoacids	-0.76 (0.030)	0.80 (0.030)
Length_Body_Sac	dj__Streptococcus_alactolyticus	-0.89 (0.007)	bi_.PA.16.0_19.2Phosphatidic.Acids	-0.86 (0.029)	0.89 (0.041)
Length_Body_Sac	dj__Streptococcus_alactolyticus	-0.89 (0.007)	bi_.PE.30.0Phosphatidylethanolamines	-0.86 (0.029)	0.89 (0.041)
Length_Body_Sac	dj__Streptococcus_alactolyticus	-0.89 (0.007)	bi_.ThrAminoacids	-0.90 (0.015)	1.00 (0.017)
Length_Body_Sac	dj__Streptococcus_alactolyticus	-0.89 (0.007)	dj_.CortisoneHormones	0.95 (0.000)	-0.78 (0.038)
Length_Body_Sac	dj__Streptococcus_alactolyticus	-0.89 (0.007)	dj_.LPE.14.1Phosphatidylethanolamines	-0.76 (0.028)	0.85 (0.016)
Length_Body_Sac	dj__Streptococcus_alactolyticus	-0.89 (0.007)	dj_.PheAlaBetaineAminoacids.Related	-0.77 (0.024)	0.79 (0.034)
Length_Body_Sac	dj__Streptococcus_alactolyticus	-0.89 (0.007)	dj_.ThrAminoacids	-0.76 (0.030)	0.86 (0.024)
Length_Body_Sac	il__Aeriscardovia_aeriphila	0.87 (0.005)	bi_.Hex.Cer.d18.1.18.1Glycosylceramides	0.86 (0.029)	0.85 (0.034)
Length_Body_Sac	il__Aeriscardovia_aeriphila	0.87 (0.005)	bi_.Hex2Cer.d18.1.16.0Glycosylceramides	0.86 (0.029)	0.85 (0.034)
Length_Body_Sac	il__Aeriscardovia_aeriphila	0.87 (0.005)	bi_.PG.18.1_20.3Phosphatidylglycerols	0.99 (0.000)	0.94 (0.017)
Length_Body_Sac	il__Aeriscardovia_aeriphila	0.87 (0.005)	bi_.PG.18.1_20.4Phosphatidylglycerols	0.90 (0.015)	1.00 (0.003)
Length_Body_Sac	il__Aeriscardovia_aeriphila	0.87 (0.005)	bi_.TG.18.0_38.7Triacylglycerols	0.86 (0.029)	0.85 (0.034)
Length_Body_Sac	il__Aeriscardovia_aeriphila	0.87 (0.005)	bi_.TMAOAmine.Oxides	-0.99 (0.000)	-0.94 (0.017)
Length_Body_Sac	il__Aeriscardovia_aeriphila	0.87 (0.005)	dj_.CortisoneHormones	0.95 (0.000)	0.78 (0.024)
Length_Body_Sac	il__Aeriscardovia_aeriphila	0.87 (0.005)	dj_.PheAlaBetaineAminoacids.Related	-0.77 (0.024)	-0.76 (0.028)
Length_Body_Sac	il__Citrobacter_freundii	-0.78 (0.022)	dj_.AconAcidCarboxylic.Acids	-0.72 (0.042)	0.71 (0.047)
Length_Body_Sac	il__Citrobacter_freundii	-0.78 (0.022)	dj_.CortisoneHormones	0.95 (0.000)	-0.76 (0.030)
Length_Body_Sac	il__Citrobacter_freundii	-0.78 (0.022)	dj_.PheAlaBetaineAminoacids.Related	-0.77 (0.024)	0.99 (0.000)
Length_Body_Sac	il__Citrobacter_freundii	-0.78 (0.022)	dj_.ThrAminoacids	-0.76 (0.030)	0.76 (0.027)
Length_Body_Sac	il__Lactobacillus_delbrueckii	0.76 (0.030)	bi_.PA.16.0_19.2Phosphatidic.Acids	-0.86 (0.029)	-0.85 (0.034)
Length_Body_Sac	il__Lactobacillus_delbrueckii	0.76 (0.030)	bi_.PE.30.0Phosphatidylethanolamines	-0.86 (0.029)	-0.85 (0.034)
Length_Body_Sac	il__Lactobacillus_delbrueckii	0.76 (0.030)	bi_.PG.18.1_20.3Phosphatidylglycerols	0.99 (0.000)	0.94 (0.017)
Length_Body_Sac	il__Lactobacillus_delbrueckii	0.76 (0.030)	bi_.PG.18.1_20.4Phosphatidylglycerols	0.90 (0.015)	0.89 (0.033)
Length_Body_Sac	il__Lactobacillus_delbrueckii	0.76 (0.030)	bi_.TMAOAmine.Oxides	-0.99 (0.000)	-0.94 (0.017)
Length_Body_Sac	il__Lactobacillus_delbrueckii	0.76 (0.030)	bi_.TrigonellineAlkaloids	-0.81 (0.050)	-0.94 (0.017)
Length_Body_Sac	il__Lactobacillus_delbrueckii	0.76 (0.030)	dj_.GlnAminoacids	-0.76 (0.030)	-0.74 (0.046)
Length_Body_Sac	il__Lactobacillus_johnsonii	0.73 (0.039)	bi_.GluAminoacids	-0.87 (0.024)	-0.89 (0.033)
Length_Body_Sac	il__Lactobacillus_johnsonii	0.73 (0.039)	bi_.PA.16.0_19.2Phosphatidic.Acids	-0.86 (0.029)	-0.85 (0.034)
Length_Body_Sac	il__Lactobacillus_johnsonii	0.73 (0.039)	bi_.PE.30.0Phosphatidylethanolamines	-0.86 (0.029)	-0.85 (0.034)
Length_Body_Sac	il__Lactobacillus_johnsonii	0.73 (0.039)	bi_.PE.44.11Phosphatidylethanolamines	-0.84 (0.036)	-0.89 (0.033)
Length_Body_Sac	il__Lactobacillus_johnsonii	0.73 (0.039)	bi_.TCDCABile.Acids	0.84 (0.036)	0.89 (0.033)
Length_Body_Sac	il__Lactobacillus_johnsonii	0.73 (0.039)	dj_.CortisoneHormones	0.95 (0.000)	0.80 (0.018)
Length_Body_Sac	il__Lactobacillus_johnsonii	0.73 (0.039)	dj_.GDCABile.Acids	-0.79 (0.019)	-0.76 (0.028)
Length_Body_Sac	il__Lactobacillus_johnsonii	0.73 (0.039)	dj_.LPE.14.1Phosphatidylethanolamines	-0.76 (0.028)	-0.81 (0.014)
Length_Body_Sac	il__Lactobacillus_timonensis	0.83 (0.012)	bi_.AlaAminoacids	-0.81 (0.050)	-0.81 (0.050)
Length_Body_Sac	il__Lactobacillus_timonensis	0.83 (0.012)	bi_.C3Acylcarnitines	-0.81 (0.050)	-0.81 (0.050)
Length_Body_Sac	il__Lactobacillus_timonensis	0.83 (0.012)	bi_.GluAminoacids	-0.87 (0.024)	-0.81 (0.050)
Length_Body_Sac	il__Lactobacillus_timonensis	0.83 (0.012)	bi_.Ind.SO4Indoles.Derivatives	-0.90 (0.015)	-0.93 (0.008)
Length_Body_Sac	il__Lactobacillus_timonensis	0.83 (0.012)	bi_.PE.44.11Phosphatidylethanolamines	-0.84 (0.036)	-0.99 (0.000)
Length_Body_Sac	il__Lactobacillus_timonensis	0.83 (0.012)	bi_.TCDCABile.Acids	0.84 (0.036)	0.99 (0.000)
Length_Body_Sac	il__Lactobacillus_timonensis	0.83 (0.012)	dj_.AconAcidCarboxylic.Acids	-0.72 (0.042)	-0.76 (0.028)
Length_Body_Sac	il__Lactobacillus_timonensis	0.83 (0.012)	dj_.CortisoneHormones	0.95 (0.000)	0.91 (0.002)
Length_Body_Sac	il__Lactobacillus_timonensis	0.83 (0.012)	dj_.GDCABile.Acids	-0.79 (0.019)	-0.81 (0.016)
Length_Body_Sac	il__Lactobacillus_timonensis	0.83 (0.012)	dj_.LPE.14.1Phosphatidylethanolamines	-0.76 (0.028)	-0.71 (0.048)
Length_Body_Sac	il__Ligilactobacillus_saerimneri	0.84 (0.008)	bi_.GluAminoacids	-0.87 (0.024)	-0.93 (0.008)
Length_Body_Sac	il__Ligilactobacillus_saerimneri	0.84 (0.008)	bi_.PA.16.0_19.2Phosphatidic.Acids	-0.86 (0.029)	-0.82 (0.044)
Length_Body_Sac	il__Ligilactobacillus_saerimneri	0.84 (0.008)	bi_.PE.30.0Phosphatidylethanolamines	-0.86 (0.029)	-0.82 (0.044)
Length_Body_Sac	il__Ligilactobacillus_saerimneri	0.84 (0.008)	bi_.PG.18.1_20.3Phosphatidylglycerols	0.99 (0.000)	0.93 (0.008)
Length_Body_Sac	il__Ligilactobacillus_saerimneri	0.84 (0.008)	bi_.PG.18.1_20.4Phosphatidylglycerols	0.90 (0.015)	0.84 (0.036)
Length_Body_Sac	il__Ligilactobacillus_saerimneri	0.84 (0.008)	bi_.TMAOAmine.Oxides	-0.99 (0.000)	-0.93 (0.008)
Length_Body_Sac	il__Ligilactobacillus_saerimneri	0.84 (0.008)	dj_.LPE.14.1Phosphatidylethanolamines	-0.76 (0.028)	-0.83 (0.011)
Length_Body_Sac	il__Romboutsia_timonensis	0.71 (0.050)	bi_.AlaAminoacids	-0.81 (0.050)	-0.89 (0.033)
Length_Body_Sac	il__Romboutsia_timonensis	0.71 (0.050)	bi_.C3Acylcarnitines	-0.81 (0.050)	-0.89 (0.033)
Length_Body_Sac	il__Romboutsia_timonensis	0.71 (0.050)	bi_.Hex.Cer.d18.1.18.1Glycosylceramides	0.86 (0.029)	0.85 (0.034)
Length_Body_Sac	il__Romboutsia_timonensis	0.71 (0.050)	bi_.Hex2Cer.d18.1.16.0Glycosylceramides	0.86 (0.029)	0.85 (0.034)
Length_Body_Sac	il__Romboutsia_timonensis	0.71 (0.050)	bi_.Ind.SO4Indoles.Derivatives	-0.90 (0.015)	-0.94 (0.017)
Length_Body_Sac	il__Romboutsia_timonensis	0.71 (0.050)	bi_.PE.44.11Phosphatidylethanolamines	-0.84 (0.036)	-0.89 (0.033)
Length_Body_Sac	il__Romboutsia_timonensis	0.71 (0.050)	bi_.TCDCABile.Acids	0.84 (0.036)	0.89 (0.033)
Length_Body_Sac	il__Romboutsia_timonensis	0.71 (0.050)	bi_.TG.18.0_38.7Triacylglycerols	0.86 (0.029)	0.85 (0.034)
Length_Body_Sac	il__Romboutsia_timonensis	0.71 (0.050)	dj_.AconAcidCarboxylic.Acids	-0.72 (0.042)	-0.91 (0.002)
Length_Body_Sac	il__Romboutsia_timonensis	0.71 (0.050)	dj_.CortisoneHormones	0.95 (0.000)	0.87 (0.005)
Length_Body_Sac	il__Romboutsia_timonensis	0.71 (0.050)	dj_.GDCABile.Acids	-0.79 (0.019)	-0.81 (0.014)
Length_Body_Sac	jm__Actinomyces_denticolens	0.76 (0.049)	bi_.Hex.Cer.d18.1.18.1Glycosylceramides	0.86 (0.029)	1.00 (0.000)
Length_Body_Sac	jm__Actinomyces_denticolens	0.76 (0.049)	bi_.Hex2Cer.d18.1.16.0Glycosylceramides	0.86 (0.029)	1.00 (0.000)
Length_Body_Sac	jm__Actinomyces_denticolens	0.76 (0.049)	bi_.Ind.SO4Indoles.Derivatives	-0.90 (0.015)	-0.85 (0.034)
Length_Body_Sac	jm__Actinomyces_denticolens	0.76 (0.049)	bi_.PG.18.1_20.3Phosphatidylglycerols	0.99 (0.000)	0.85 (0.034)
Length_Body_Sac	jm__Actinomyces_denticolens	0.76 (0.049)	bi_.PG.18.1_20.4Phosphatidylglycerols	0.90 (0.015)	0.85 (0.034)
Length_Body_Sac	jm__Actinomyces_denticolens	0.76 (0.049)	bi_.TG.18.0_38.7Triacylglycerols	0.86 (0.029)	1.00 (0.000)
Length_Body_Sac	jm__Actinomyces_denticolens	0.76 (0.049)	bi_.TMAOAmine.Oxides	-0.99 (0.000)	-0.85 (0.034)
Length_Body_Sac	jm__Actinomyces_denticolens	0.76 (0.049)	dj_.AconAcidCarboxylic.Acids	-0.72 (0.042)	-0.78 (0.041)
Length_Body_Sac	jm__Actinomyces_denticolens	0.76 (0.049)	dj_.CortisoneHormones	0.95 (0.000)	0.87 (0.010)
Length_Body_Sac	jm__Aeriscardovia_aeriphila	0.77 (0.044)	bi_.Hex.Cer.d18.1.18.1Glycosylceramides	0.86 (0.029)	0.85 (0.034)
Length_Body_Sac	jm__Aeriscardovia_aeriphila	0.77 (0.044)	bi_.Hex2Cer.d18.1.16.0Glycosylceramides	0.86 (0.029)	0.85 (0.034)
Length_Body_Sac	jm__Aeriscardovia_aeriphila	0.77 (0.044)	bi_.PG.18.1_20.3Phosphatidylglycerols	0.99 (0.000)	0.94 (0.017)
Length_Body_Sac	jm__Aeriscardovia_aeriphila	0.77 (0.044)	bi_.PG.18.1_20.4Phosphatidylglycerols	0.90 (0.015)	1.00 (0.003)
Length_Body_Sac	jm__Aeriscardovia_aeriphila	0.77 (0.044)	bi_.TG.18.0_38.7Triacylglycerols	0.86 (0.029)	0.85 (0.034)
Length_Body_Sac	jm__Aeriscardovia_aeriphila	0.77 (0.044)	bi_.TMAOAmine.Oxides	-0.99 (0.000)	-0.94 (0.017)
Length_Body_Sac	jm__Baileyella_intestinalis	0.83 (0.020)	bi_.Hex.Cer.d18.1.18.1Glycosylceramides	0.86 (0.029)	1.00 (0.000)
Length_Body_Sac	jm__Baileyella_intestinalis	0.83 (0.020)	bi_.Hex2Cer.d18.1.16.0Glycosylceramides	0.86 (0.029)	1.00 (0.000)
Length_Body_Sac	jm__Baileyella_intestinalis	0.83 (0.020)	bi_.Ind.SO4Indoles.Derivatives	-0.90 (0.015)	-0.85 (0.034)
Length_Body_Sac	jm__Baileyella_intestinalis	0.83 (0.020)	bi_.PG.18.1_20.3Phosphatidylglycerols	0.99 (0.000)	0.85 (0.034)
Length_Body_Sac	jm__Baileyella_intestinalis	0.83 (0.020)	bi_.PG.18.1_20.4Phosphatidylglycerols	0.90 (0.015)	0.85 (0.034)
Length_Body_Sac	jm__Baileyella_intestinalis	0.83 (0.020)	bi_.TG.18.0_38.7Triacylglycerols	0.86 (0.029)	1.00 (0.000)
Length_Body_Sac	jm__Baileyella_intestinalis	0.83 (0.020)	bi_.TMAOAmine.Oxides	-0.99 (0.000)	-0.85 (0.034)
Length_Body_Sac	jm__Baileyella_intestinalis	0.83 (0.020)	dj_.CortisoneHormones	0.95 (0.000)	0.81 (0.028)
Length_Body_Sac	jm__Bifidobacterium_thermophilum	0.79 (0.036)	bi_.GluAminoacids	-0.87 (0.024)	-0.89 (0.033)
[truncated: 3,382 more rows]
