# Supplementary material for: Moderate increase in dietary fat induces alterations of microbiota and metabolome along the digestive tract prior to systemic metabolic changes: insights from a pig model
Source: Gut Microbes. 2025 Dec 1;17(1):2587964. doi: 10.1080/19490976.2025.2587964 (PMC12674348; doi:10.1080/19490976.2025.2587964)
Supplement: Supplementary material — Table 7b [file KGMI_A_2587964_SM5174.xlsx]

## Sheet: Sheet1
Phenotypic data	Microorganism	Correlation phenotype-microorganism (pvalue)	Metabolite	Correlation phenotype-metabolite (pvalue)	Correlation microorganism-metabolite (pvalue)
Abdominal_Sac	dj__Bifidobacterium_boum	0.90 (0.015)	dj_.CreatinineAminoacids.Related	0.78 (0.014)	0.89 (0.033)
Abdominal_Sac	dj__Limosilactobacillus_reuteri	-0.93 (0.008)	dj_.PA.18.2_22.3Phosphatidic.Acids	0.69 (0.039)	-0.94 (0.005)
Abdominal_Sac	dj__Ruoffia_tabacinasalis	0.89 (0.016)	bi_.LPE.P.20.5Phosphatidylethanolamines	0.89 (0.041)	1.00 (0.000)
Abdominal_Sac	dj__Ruoffia_tabacinasalis	0.89 (0.016)	bi_.SerotoninBiogenic.Amines	0.89 (0.041)	1.00 (0.000)
Abdominal_Sac	dj__Ruoffia_tabacinasalis	0.89 (0.016)	bi_.TG.16.0_34.2Triacylglycerols	0.89 (0.041)	1.00 (0.000)
Abdominal_Sac	dj__Ruoffia_tabacinasalis	0.89 (0.016)	dj_.PA.18.2_22.3Phosphatidic.Acids	0.69 (0.039)	0.94 (0.006)
Abdominal_Sac	dj__Weissella_jogaejeotgali	0.89 (0.016)	bi_.LPE.P.20.5Phosphatidylethanolamines	0.89 (0.041)	1.00 (0.000)
Abdominal_Sac	dj__Weissella_jogaejeotgali	0.89 (0.016)	bi_.SerotoninBiogenic.Amines	0.89 (0.041)	1.00 (0.000)
Abdominal_Sac	dj__Weissella_jogaejeotgali	0.89 (0.016)	bi_.TG.16.0_34.2Triacylglycerols	0.89 (0.041)	1.00 (0.000)
Abdominal_Sac	dj__Weissella_jogaejeotgali	0.89 (0.016)	dj_.PA.18.2_22.3Phosphatidic.Acids	0.69 (0.039)	0.94 (0.006)
Abdominal_Sac	il__Aeriscardovia_aeriphila	0.80 (0.017)	bi_.Cer.d18.1.20.0Ceramides	1.00 (0.017)	0.97 (0.005)
Abdominal_Sac	il__Aeriscardovia_aeriphila	0.80 (0.017)	bi_.Cer.d18.1.22.0Ceramides	1.00 (0.017)	0.97 (0.005)
Abdominal_Sac	il__Aeriscardovia_aeriphila	0.80 (0.017)	bi_.Cer.d18.1.24.0Ceramides	1.00 (0.017)	0.97 (0.005)
Abdominal_Sac	il__Aeriscardovia_aeriphila	0.80 (0.017)	bi_.Hex.Cer.d18.1.16.0Glycosylceramides	1.00 (0.017)	0.97 (0.005)
Abdominal_Sac	il__Aeriscardovia_aeriphila	0.80 (0.017)	bi_.LPC.16.0Phosphatidylcholines	-1.00 (0.017)	-0.97 (0.005)
Abdominal_Sac	il__Aeriscardovia_aeriphila	0.80 (0.017)	bi_.LPC.16.1Phosphatidylcholines	-1.00 (0.017)	-0.97 (0.005)
Abdominal_Sac	il__Aeriscardovia_aeriphila	0.80 (0.017)	bi_.LPC.18.0Phosphatidylcholines	-1.00 (0.017)	-0.97 (0.005)
Abdominal_Sac	il__Aeriscardovia_aeriphila	0.80 (0.017)	bi_.LPE.18.0Phosphatidylethanolamines	-0.97 (0.005)	-1.00 (0.000)
Abdominal_Sac	il__Aeriscardovia_aeriphila	0.80 (0.017)	bi_.LPE.P.18.2Phosphatidylethanolamines	1.00 (0.017)	0.97 (0.005)
Abdominal_Sac	il__Aeriscardovia_aeriphila	0.80 (0.017)	bi_.LPE.P.20.5Phosphatidylethanolamines	0.89 (0.041)	0.92 (0.028)
Abdominal_Sac	il__Aeriscardovia_aeriphila	0.80 (0.017)	bi_.LPG.16.1Phosphatidylglycerols	1.00 (0.017)	0.97 (0.005)
Abdominal_Sac	il__Aeriscardovia_aeriphila	0.80 (0.017)	bi_.LPG.18.1Phosphatidylglycerols	1.00 (0.017)	0.97 (0.005)
Abdominal_Sac	il__Aeriscardovia_aeriphila	0.80 (0.017)	bi_.LPS.18.1Phosphatidylserines	1.00 (0.017)	0.97 (0.005)
Abdominal_Sac	il__Aeriscardovia_aeriphila	0.80 (0.017)	bi_.PE.36.5Phosphatidylethanolamines	-1.00 (0.017)	-0.97 (0.005)
Abdominal_Sac	il__Aeriscardovia_aeriphila	0.80 (0.017)	bi_.PG.16.0_18.2Phosphatidylglycerols	1.00 (0.017)	0.97 (0.005)
Abdominal_Sac	il__Aeriscardovia_aeriphila	0.80 (0.017)	bi_.PI.16.0_17.2Phosphatidylinositols	1.00 (0.017)	0.97 (0.005)
Abdominal_Sac	il__Aeriscardovia_aeriphila	0.80 (0.017)	bi_.ProAminoacids	-0.97 (0.005)	-1.00 (0.000)
Abdominal_Sac	il__Aeriscardovia_aeriphila	0.80 (0.017)	bi_.PS.40.5Phosphatidylserines	-0.97 (0.005)	-0.95 (0.014)
Abdominal_Sac	il__Aeriscardovia_aeriphila	0.80 (0.017)	bi_.SerotoninBiogenic.Amines	0.89 (0.041)	0.92 (0.028)
Abdominal_Sac	il__Aeriscardovia_aeriphila	0.80 (0.017)	bi_.TG.16.0_34.2Triacylglycerols	0.89 (0.041)	0.92 (0.028)
Abdominal_Sac	il__Aeriscardovia_aeriphila	0.80 (0.017)	dj_.BABAAminoacids.Related	0.73 (0.024)	0.79 (0.021)
Abdominal_Sac	il__Aeriscardovia_aeriphila	0.80 (0.017)	dj_.beta.AlaBiogenic.Amines	0.76 (0.018)	0.77 (0.024)
Abdominal_Sac	il__Aeriscardovia_aeriphila	0.80 (0.017)	dj_.CreatinineAminoacids.Related	0.78 (0.014)	0.80 (0.017)
Abdominal_Sac	il__Aeriscardovia_aeriphila	0.80 (0.017)	dj_.HexoseSugars	-0.74 (0.022)	-0.84 (0.010)
Abdominal_Sac	il__Aeriscardovia_aeriphila	0.80 (0.017)	dj_.SPBP.d14.1Sphingoid.Bases	0.67 (0.050)	0.76 (0.028)
Abdominal_Sac	il__Aeriscardovia_aeriphila	0.80 (0.017)	dj_.SPBP.d17.1Sphingoid.Bases	0.75 (0.020)	0.86 (0.006)
Abdominal_Sac	il__Aeriscardovia_aeriphila	0.80 (0.017)	dj_.XanthineNucleobases.Related	0.76 (0.018)	0.77 (0.024)
Abdominal_Sac	il__Bifidobacterium_animalis	0.80 (0.017)	bi_.LPE.P.20.5Phosphatidylethanolamines	0.89 (0.041)	0.92 (0.028)
Abdominal_Sac	il__Bifidobacterium_animalis	0.80 (0.017)	bi_.SerotoninBiogenic.Amines	0.89 (0.041)	0.92 (0.028)
Abdominal_Sac	il__Bifidobacterium_animalis	0.80 (0.017)	bi_.TG.16.0_34.2Triacylglycerols	0.89 (0.041)	0.92 (0.028)
Abdominal_Sac	il__Bifidobacterium_animalis	0.80 (0.017)	dj_.BABAAminoacids.Related	0.73 (0.024)	0.76 (0.030)
Abdominal_Sac	il__Bifidobacterium_animalis	0.80 (0.017)	dj_.HistamineBiogenic.Amines	-0.77 (0.016)	-0.71 (0.050)
Abdominal_Sac	il__Bifidobacterium_animalis	0.80 (0.017)	dj_.SDMAAminoacids.Related	0.67 (0.050)	0.81 (0.016)
Abdominal_Sac	il__Bifidobacterium_boum	0.78 (0.022)	bi_.PG.16.0_16.1Phosphatidylglycerols	-0.89 (0.041)	-0.89 (0.041)
Abdominal_Sac	il__Bifidobacterium_boum	0.78 (0.022)	bi_.PG.18.2_20.0Phosphatidylglycerols	-0.89 (0.041)	-0.89 (0.041)
Abdominal_Sac	il__Bifidobacterium_boum	0.78 (0.022)	bi_.PS.40.5Phosphatidylserines	-0.97 (0.005)	-0.97 (0.005)
Abdominal_Sac	il__Bifidobacterium_boum	0.78 (0.022)	bi_.TG.18.0_38.6Triacylglycerols	-0.89 (0.041)	-0.89 (0.041)
Abdominal_Sac	il__Bifidobacterium_boum	0.78 (0.022)	dj_.BABAAminoacids.Related	0.73 (0.024)	0.83 (0.015)
Abdominal_Sac	il__Bifidobacterium_boum	0.78 (0.022)	dj_.beta.AlaBiogenic.Amines	0.76 (0.018)	0.81 (0.022)
Abdominal_Sac	il__Bifidobacterium_boum	0.78 (0.022)	dj_.CreatinineAminoacids.Related	0.78 (0.014)	0.83 (0.015)
Abdominal_Sac	il__Bifidobacterium_boum	0.78 (0.022)	dj_.HexoseSugars	-0.74 (0.022)	-0.81 (0.022)
Abdominal_Sac	il__Bifidobacterium_boum	0.78 (0.022)	dj_.SarcosineAminoacids.Related	0.70 (0.036)	0.86 (0.011)
Abdominal_Sac	il__Bifidobacterium_boum	0.78 (0.022)	dj_.SPBP.d14.1Sphingoid.Bases	0.67 (0.050)	0.74 (0.046)
Abdominal_Sac	il__Bifidobacterium_boum	0.78 (0.022)	dj_.SPBP.d17.1Sphingoid.Bases	0.75 (0.020)	0.86 (0.011)
Abdominal_Sac	il__Bifidobacterium_boum	0.78 (0.022)	dj_.XanthineNucleobases.Related	0.76 (0.018)	0.83 (0.015)
Abdominal_Sac	il__unknown__Clostridium	0.77 (0.025)	bi_.PG.16.0_16.1Phosphatidylglycerols	-0.89 (0.041)	-0.89 (0.041)
Abdominal_Sac	il__unknown__Clostridium	0.77 (0.025)	bi_.PG.18.2_20.0Phosphatidylglycerols	-0.89 (0.041)	-0.89 (0.041)
Abdominal_Sac	il__unknown__Clostridium	0.77 (0.025)	bi_.TG.18.0_38.6Triacylglycerols	-0.89 (0.041)	-0.89 (0.041)
Abdominal_Sac	il__Romboutsia_timonensis	0.74 (0.034)	bi_.Cer.d18.1.20.0Ceramides	1.00 (0.017)	0.89 (0.041)
Abdominal_Sac	il__Romboutsia_timonensis	0.74 (0.034)	bi_.Cer.d18.1.22.0Ceramides	1.00 (0.017)	0.89 (0.041)
Abdominal_Sac	il__Romboutsia_timonensis	0.74 (0.034)	bi_.Cer.d18.1.24.0Ceramides	1.00 (0.017)	0.89 (0.041)
Abdominal_Sac	il__Romboutsia_timonensis	0.74 (0.034)	bi_.Hex.Cer.d18.1.16.0Glycosylceramides	1.00 (0.017)	0.89 (0.041)
Abdominal_Sac	il__Romboutsia_timonensis	0.74 (0.034)	bi_.LPC.16.0Phosphatidylcholines	-1.00 (0.017)	-0.89 (0.041)
Abdominal_Sac	il__Romboutsia_timonensis	0.74 (0.034)	bi_.LPC.16.1Phosphatidylcholines	-1.00 (0.017)	-0.89 (0.041)
Abdominal_Sac	il__Romboutsia_timonensis	0.74 (0.034)	bi_.LPC.18.0Phosphatidylcholines	-1.00 (0.017)	-0.89 (0.041)
Abdominal_Sac	il__Romboutsia_timonensis	0.74 (0.034)	bi_.LPE.18.0Phosphatidylethanolamines	-0.97 (0.005)	-0.92 (0.028)
Abdominal_Sac	il__Romboutsia_timonensis	0.74 (0.034)	bi_.LPE.P.18.2Phosphatidylethanolamines	1.00 (0.017)	0.89 (0.041)
Abdominal_Sac	il__Romboutsia_timonensis	0.74 (0.034)	bi_.LPE.P.20.5Phosphatidylethanolamines	0.89 (0.041)	1.00 (0.000)
Abdominal_Sac	il__Romboutsia_timonensis	0.74 (0.034)	bi_.LPG.16.1Phosphatidylglycerols	1.00 (0.017)	0.89 (0.041)
Abdominal_Sac	il__Romboutsia_timonensis	0.74 (0.034)	bi_.LPG.18.1Phosphatidylglycerols	1.00 (0.017)	0.89 (0.041)
Abdominal_Sac	il__Romboutsia_timonensis	0.74 (0.034)	bi_.LPS.18.1Phosphatidylserines	1.00 (0.017)	0.89 (0.041)
Abdominal_Sac	il__Romboutsia_timonensis	0.74 (0.034)	bi_.PE.36.5Phosphatidylethanolamines	-1.00 (0.017)	-0.89 (0.041)
Abdominal_Sac	il__Romboutsia_timonensis	0.74 (0.034)	bi_.PG.16.0_18.2Phosphatidylglycerols	1.00 (0.017)	0.89 (0.041)
Abdominal_Sac	il__Romboutsia_timonensis	0.74 (0.034)	bi_.PI.16.0_17.2Phosphatidylinositols	1.00 (0.017)	0.89 (0.041)
Abdominal_Sac	il__Romboutsia_timonensis	0.74 (0.034)	bi_.ProAminoacids	-0.97 (0.005)	-0.92 (0.028)
Abdominal_Sac	il__Romboutsia_timonensis	0.74 (0.034)	bi_.SerotoninBiogenic.Amines	0.89 (0.041)	1.00 (0.000)
Abdominal_Sac	il__Romboutsia_timonensis	0.74 (0.034)	bi_.TG.16.0_34.2Triacylglycerols	0.89 (0.041)	1.00 (0.000)
Abdominal_Sac	il__Romboutsia_timonensis	0.74 (0.034)	dj_.HistamineBiogenic.Amines	-0.77 (0.016)	-0.71 (0.048)
Abdominal_Sac	il__Romboutsia_timonensis	0.74 (0.034)	dj_.ThrAminoacids	-0.75 (0.020)	-0.72 (0.043)
Abdominal_Sac	jm__Actinomyces_denticolens	0.70 (0.034)	bi_.LPE.P.20.5Phosphatidylethanolamines	0.89 (0.041)	0.92 (0.028)
Abdominal_Sac	jm__Actinomyces_denticolens	0.70 (0.034)	bi_.SerotoninBiogenic.Amines	0.89 (0.041)	0.92 (0.028)
Abdominal_Sac	jm__Actinomyces_denticolens	0.70 (0.034)	bi_.TG.16.0_34.2Triacylglycerols	0.89 (0.041)	0.92 (0.028)
Abdominal_Sac	jm__Actinomyces_denticolens	0.70 (0.034)	dj_.HistamineBiogenic.Amines	-0.77 (0.016)	-0.75 (0.021)
Abdominal_Sac	jm__Aerococcus_suis	0.74 (0.023)	dj_.BABAAminoacids.Related	0.73 (0.024)	0.84 (0.004)
Abdominal_Sac	jm__Aerococcus_suis	0.74 (0.023)	dj_.CreatinineAminoacids.Related	0.78 (0.014)	0.76 (0.017)
Abdominal_Sac	jm__Aerococcus_suis	0.74 (0.023)	dj_.PA.18.2_22.3Phosphatidic.Acids	0.69 (0.039)	0.67 (0.047)
Abdominal_Sac	jm__Aerococcus_suis	0.74 (0.023)	dj_.SarcosineAminoacids.Related	0.70 (0.036)	0.82 (0.007)
Abdominal_Sac	jm__Aerococcus_suis	0.74 (0.023)	dj_.SDMAAminoacids.Related	0.67 (0.050)	0.82 (0.007)
Abdominal_Sac	jm__Aerococcus_suis	0.74 (0.023)	dj_.SPBP.d17.1Sphingoid.Bases	0.75 (0.020)	0.78 (0.013)
Abdominal_Sac	jm__Aerococcus_suis	0.74 (0.023)	dj_.XanthineNucleobases.Related	0.76 (0.018)	0.67 (0.047)
Abdominal_Sac	jm__Aerococcus_urinaeequi	0.88 (0.002)	bi_.Cer.d18.1.20.0Ceramides	1.00 (0.017)	0.89 (0.041)
Abdominal_Sac	jm__Aerococcus_urinaeequi	0.88 (0.002)	bi_.Cer.d18.1.22.0Ceramides	1.00 (0.017)	0.89 (0.041)
Abdominal_Sac	jm__Aerococcus_urinaeequi	0.88 (0.002)	bi_.Cer.d18.1.24.0Ceramides	1.00 (0.017)	0.89 (0.041)
Abdominal_Sac	jm__Aerococcus_urinaeequi	0.88 (0.002)	bi_.Hex.Cer.d18.1.16.0Glycosylceramides	1.00 (0.017)	0.89 (0.041)
Abdominal_Sac	jm__Aerococcus_urinaeequi	0.88 (0.002)	bi_.LPC.16.0Phosphatidylcholines	-1.00 (0.017)	-0.89 (0.041)
Abdominal_Sac	jm__Aerococcus_urinaeequi	0.88 (0.002)	bi_.LPC.16.1Phosphatidylcholines	-1.00 (0.017)	-0.89 (0.041)
Abdominal_Sac	jm__Aerococcus_urinaeequi	0.88 (0.002)	bi_.LPC.18.0Phosphatidylcholines	-1.00 (0.017)	-0.89 (0.041)
Abdominal_Sac	jm__Aerococcus_urinaeequi	0.88 (0.002)	bi_.LPE.18.0Phosphatidylethanolamines	-0.97 (0.005)	-0.92 (0.028)
Abdominal_Sac	jm__Aerococcus_urinaeequi	0.88 (0.002)	bi_.LPE.P.18.2Phosphatidylethanolamines	1.00 (0.017)	0.89 (0.041)
Abdominal_Sac	jm__Aerococcus_urinaeequi	0.88 (0.002)	bi_.LPE.P.20.5Phosphatidylethanolamines	0.89 (0.041)	1.00 (0.000)
Abdominal_Sac	jm__Aerococcus_urinaeequi	0.88 (0.002)	bi_.LPG.16.1Phosphatidylglycerols	1.00 (0.017)	0.89 (0.041)
Abdominal_Sac	jm__Aerococcus_urinaeequi	0.88 (0.002)	bi_.LPG.18.1Phosphatidylglycerols	1.00 (0.017)	0.89 (0.041)
Abdominal_Sac	jm__Aerococcus_urinaeequi	0.88 (0.002)	bi_.LPS.18.1Phosphatidylserines	1.00 (0.017)	0.89 (0.041)
Abdominal_Sac	jm__Aerococcus_urinaeequi	0.88 (0.002)	bi_.PE.36.5Phosphatidylethanolamines	-1.00 (0.017)	-0.89 (0.041)
Abdominal_Sac	jm__Aerococcus_urinaeequi	0.88 (0.002)	bi_.PG.16.0_18.2Phosphatidylglycerols	1.00 (0.017)	0.89 (0.041)
Abdominal_Sac	jm__Aerococcus_urinaeequi	0.88 (0.002)	bi_.PI.16.0_17.2Phosphatidylinositols	1.00 (0.017)	0.89 (0.041)
Abdominal_Sac	jm__Aerococcus_urinaeequi	0.88 (0.002)	bi_.ProAminoacids	-0.97 (0.005)	-0.92 (0.028)
Abdominal_Sac	jm__Aerococcus_urinaeequi	0.88 (0.002)	bi_.SerotoninBiogenic.Amines	0.89 (0.041)	1.00 (0.000)
Abdominal_Sac	jm__Aerococcus_urinaeequi	0.88 (0.002)	bi_.TG.16.0_34.2Triacylglycerols	0.89 (0.041)	1.00 (0.000)
Abdominal_Sac	jm__Aerococcus_urinaeequi	0.88 (0.002)	dj_.BABAAminoacids.Related	0.73 (0.024)	0.80 (0.010)
Abdominal_Sac	jm__Aerococcus_urinaeequi	0.88 (0.002)	dj_.beta.AlaBiogenic.Amines	0.76 (0.018)	0.68 (0.045)
Abdominal_Sac	jm__Aerococcus_urinaeequi	0.88 (0.002)	dj_.CreatinineAminoacids.Related	0.78 (0.014)	0.86 (0.003)
Abdominal_Sac	jm__Aerococcus_urinaeequi	0.88 (0.002)	dj_.HistamineBiogenic.Amines	-0.77 (0.016)	-0.70 (0.038)
Abdominal_Sac	jm__Aerococcus_urinaeequi	0.88 (0.002)	dj_.PA.18.2_22.3Phosphatidic.Acids	0.69 (0.039)	0.69 (0.039)
Abdominal_Sac	jm__Aerococcus_urinaeequi	0.88 (0.002)	dj_.SarcosineAminoacids.Related	0.70 (0.036)	0.73 (0.026)
Abdominal_Sac	jm__Aerococcus_urinaeequi	0.88 (0.002)	dj_.SDMAAminoacids.Related	0.67 (0.050)	0.73 (0.026)
Abdominal_Sac	jm__Aerococcus_urinaeequi	0.88 (0.002)	dj_.SPBP.d17.1Sphingoid.Bases	0.75 (0.020)	0.76 (0.017)
Abdominal_Sac	jm__Aerococcus_urinaeequi	0.88 (0.002)	dj_.XanthineNucleobases.Related	0.76 (0.018)	0.75 (0.021)
Abdominal_Sac	jm__Anaerostipes_sp_992a	0.80 (0.009)	bi_.Cer.d18.1.20.0Ceramides	1.00 (0.017)	0.89 (0.041)
Abdominal_Sac	jm__Anaerostipes_sp_992a	0.80 (0.009)	bi_.Cer.d18.1.22.0Ceramides	1.00 (0.017)	0.89 (0.041)
Abdominal_Sac	jm__Anaerostipes_sp_992a	0.80 (0.009)	bi_.Cer.d18.1.24.0Ceramides	1.00 (0.017)	0.89 (0.041)
Abdominal_Sac	jm__Anaerostipes_sp_992a	0.80 (0.009)	bi_.Hex.Cer.d18.1.16.0Glycosylceramides	1.00 (0.017)	0.89 (0.041)
Abdominal_Sac	jm__Anaerostipes_sp_992a	0.80 (0.009)	bi_.LPC.16.0Phosphatidylcholines	-1.00 (0.017)	-0.89 (0.041)
Abdominal_Sac	jm__Anaerostipes_sp_992a	0.80 (0.009)	bi_.LPC.16.1Phosphatidylcholines	-1.00 (0.017)	-0.89 (0.041)
Abdominal_Sac	jm__Anaerostipes_sp_992a	0.80 (0.009)	bi_.LPC.18.0Phosphatidylcholines	-1.00 (0.017)	-0.89 (0.041)
Abdominal_Sac	jm__Anaerostipes_sp_992a	0.80 (0.009)	bi_.LPE.18.0Phosphatidylethanolamines	-0.97 (0.005)	-0.92 (0.028)
Abdominal_Sac	jm__Anaerostipes_sp_992a	0.80 (0.009)	bi_.LPE.P.18.2Phosphatidylethanolamines	1.00 (0.017)	0.89 (0.041)
Abdominal_Sac	jm__Anaerostipes_sp_992a	0.80 (0.009)	bi_.LPE.P.20.5Phosphatidylethanolamines	0.89 (0.041)	1.00 (0.000)
Abdominal_Sac	jm__Anaerostipes_sp_992a	0.80 (0.009)	bi_.LPG.16.1Phosphatidylglycerols	1.00 (0.017)	0.89 (0.041)
Abdominal_Sac	jm__Anaerostipes_sp_992a	0.80 (0.009)	bi_.LPG.18.1Phosphatidylglycerols	1.00 (0.017)	0.89 (0.041)
Abdominal_Sac	jm__Anaerostipes_sp_992a	0.80 (0.009)	bi_.LPS.18.1Phosphatidylserines	1.00 (0.017)	0.89 (0.041)
Abdominal_Sac	jm__Anaerostipes_sp_992a	0.80 (0.009)	bi_.PE.36.5Phosphatidylethanolamines	-1.00 (0.017)	-0.89 (0.041)
Abdominal_Sac	jm__Anaerostipes_sp_992a	0.80 (0.009)	bi_.PG.16.0_18.2Phosphatidylglycerols	1.00 (0.017)	0.89 (0.041)
Abdominal_Sac	jm__Anaerostipes_sp_992a	0.80 (0.009)	bi_.PI.16.0_17.2Phosphatidylinositols	1.00 (0.017)	0.89 (0.041)
Abdominal_Sac	jm__Anaerostipes_sp_992a	0.80 (0.009)	bi_.ProAminoacids	-0.97 (0.005)	-0.92 (0.028)
Abdominal_Sac	jm__Anaerostipes_sp_992a	0.80 (0.009)	bi_.SerotoninBiogenic.Amines	0.89 (0.041)	1.00 (0.000)
Abdominal_Sac	jm__Anaerostipes_sp_992a	0.80 (0.009)	bi_.TG.16.0_34.2Triacylglycerols	0.89 (0.041)	1.00 (0.000)
Abdominal_Sac	jm__Anaerostipes_sp_992a	0.80 (0.009)	dj_.BABAAminoacids.Related	0.73 (0.024)	0.86 (0.003)
Abdominal_Sac	jm__Anaerostipes_sp_992a	0.80 (0.009)	dj_.beta.AlaBiogenic.Amines	0.76 (0.018)	0.84 (0.005)
Abdominal_Sac	jm__Anaerostipes_sp_992a	0.80 (0.009)	dj_.CreatinineAminoacids.Related	0.78 (0.014)	0.89 (0.001)
Abdominal_Sac	jm__Anaerostipes_sp_992a	0.80 (0.009)	dj_.HexoseSugars	-0.74 (0.022)	-0.84 (0.005)
Abdominal_Sac	jm__Anaerostipes_sp_992a	0.80 (0.009)	dj_.HistamineBiogenic.Amines	-0.77 (0.016)	-0.82 (0.007)
Abdominal_Sac	jm__Anaerostipes_sp_992a	0.80 (0.009)	dj_.SarcosineAminoacids.Related	0.70 (0.036)	0.84 (0.005)
Abdominal_Sac	jm__Anaerostipes_sp_992a	0.80 (0.009)	dj_.SDMAAminoacids.Related	0.67 (0.050)	0.89 (0.001)
Abdominal_Sac	jm__Anaerostipes_sp_992a	0.80 (0.009)	dj_.SPBP.d14.1Sphingoid.Bases	0.67 (0.050)	0.79 (0.012)
Abdominal_Sac	jm__Anaerostipes_sp_992a	0.80 (0.009)	dj_.SPBP.d17.1Sphingoid.Bases	0.75 (0.020)	0.91 (0.001)
Abdominal_Sac	jm__Anaerostipes_sp_992a	0.80 (0.009)	dj_.XanthineNucleobases.Related	0.76 (0.018)	0.89 (0.001)
Abdominal_Sac	jm__Bifidobacterium_animalis	0.86 (0.003)	dj_.HistamineBiogenic.Amines	-0.77 (0.016)	-0.73 (0.026)
Abdominal_Sac	jm__Bifidobacterium_boum	0.78 (0.012)	bi_.PG.16.0_16.1Phosphatidylglycerols	-0.89 (0.041)	-0.89 (0.041)
Abdominal_Sac	jm__Bifidobacterium_boum	0.78 (0.012)	bi_.PG.18.2_20.0Phosphatidylglycerols	-0.89 (0.041)	-0.89 (0.041)
Abdominal_Sac	jm__Bifidobacterium_boum	0.78 (0.012)	bi_.TG.18.0_38.6Triacylglycerols	-0.89 (0.041)	-0.89 (0.041)
Abdominal_Sac	jm__Bifidobacterium_boum	0.78 (0.012)	dj_.ThrAminoacids	-0.75 (0.020)	-0.68 (0.045)
Abdominal_Sac	jm__Bifidobacterium_pseudolongum	0.75 (0.020)	bi_.Cer.d18.1.20.0Ceramides	1.00 (0.017)	0.89 (0.041)
Abdominal_Sac	jm__Bifidobacterium_pseudolongum	0.75 (0.020)	bi_.Cer.d18.1.22.0Ceramides	1.00 (0.017)	0.89 (0.041)
Abdominal_Sac	jm__Bifidobacterium_pseudolongum	0.75 (0.020)	bi_.Cer.d18.1.24.0Ceramides	1.00 (0.017)	0.89 (0.041)
Abdominal_Sac	jm__Bifidobacterium_pseudolongum	0.75 (0.020)	bi_.Hex.Cer.d18.1.16.0Glycosylceramides	1.00 (0.017)	0.89 (0.041)
Abdominal_Sac	jm__Bifidobacterium_pseudolongum	0.75 (0.020)	bi_.LPC.16.0Phosphatidylcholines	-1.00 (0.017)	-0.89 (0.041)
Abdominal_Sac	jm__Bifidobacterium_pseudolongum	0.75 (0.020)	bi_.LPC.16.1Phosphatidylcholines	-1.00 (0.017)	-0.89 (0.041)
Abdominal_Sac	jm__Bifidobacterium_pseudolongum	0.75 (0.020)	bi_.LPC.18.0Phosphatidylcholines	-1.00 (0.017)	-0.89 (0.041)
Abdominal_Sac	jm__Bifidobacterium_pseudolongum	0.75 (0.020)	bi_.LPE.18.0Phosphatidylethanolamines	-0.97 (0.005)	-0.92 (0.028)
Abdominal_Sac	jm__Bifidobacterium_pseudolongum	0.75 (0.020)	bi_.LPE.P.18.2Phosphatidylethanolamines	1.00 (0.017)	0.89 (0.041)
Abdominal_Sac	jm__Bifidobacterium_pseudolongum	0.75 (0.020)	bi_.LPE.P.20.5Phosphatidylethanolamines	0.89 (0.041)	1.00 (0.000)
Abdominal_Sac	jm__Bifidobacterium_pseudolongum	0.75 (0.020)	bi_.LPG.16.1Phosphatidylglycerols	1.00 (0.017)	0.89 (0.041)
Abdominal_Sac	jm__Bifidobacterium_pseudolongum	0.75 (0.020)	bi_.LPG.18.1Phosphatidylglycerols	1.00 (0.017)	0.89 (0.041)
Abdominal_Sac	jm__Bifidobacterium_pseudolongum	0.75 (0.020)	bi_.LPS.18.1Phosphatidylserines	1.00 (0.017)	0.89 (0.041)
Abdominal_Sac	jm__Bifidobacterium_pseudolongum	0.75 (0.020)	bi_.PE.36.5Phosphatidylethanolamines	-1.00 (0.017)	-0.89 (0.041)
Abdominal_Sac	jm__Bifidobacterium_pseudolongum	0.75 (0.020)	bi_.PG.16.0_18.2Phosphatidylglycerols	1.00 (0.017)	0.89 (0.041)
Abdominal_Sac	jm__Bifidobacterium_pseudolongum	0.75 (0.020)	bi_.PI.16.0_17.2Phosphatidylinositols	1.00 (0.017)	0.89 (0.041)
Abdominal_Sac	jm__Bifidobacterium_pseudolongum	0.75 (0.020)	bi_.ProAminoacids	-0.97 (0.005)	-0.92 (0.028)
Abdominal_Sac	jm__Bifidobacterium_pseudolongum	0.75 (0.020)	bi_.SerotoninBiogenic.Amines	0.89 (0.041)	1.00 (0.000)
Abdominal_Sac	jm__Bifidobacterium_pseudolongum	0.75 (0.020)	bi_.TG.16.0_34.2Triacylglycerols	0.89 (0.041)	1.00 (0.000)
Abdominal_Sac	jm__Bifidobacterium_pseudolongum	0.75 (0.020)	dj_.BABAAminoacids.Related	0.73 (0.024)	0.84 (0.005)
Abdominal_Sac	jm__Bifidobacterium_pseudolongum	0.75 (0.020)	dj_.beta.AlaBiogenic.Amines	0.76 (0.018)	0.79 (0.012)
Abdominal_Sac	jm__Bifidobacterium_pseudolongum	0.75 (0.020)	dj_.CreatinineAminoacids.Related	0.78 (0.014)	0.91 (0.001)
Abdominal_Sac	jm__Bifidobacterium_pseudolongum	0.75 (0.020)	dj_.HexoseSugars	-0.74 (0.022)	-0.79 (0.012)
Abdominal_Sac	jm__Bifidobacterium_pseudolongum	0.75 (0.020)	dj_.HistamineBiogenic.Amines	-0.77 (0.016)	-0.80 (0.009)
Abdominal_Sac	jm__Bifidobacterium_pseudolongum	0.75 (0.020)	dj_.SarcosineAminoacids.Related	0.70 (0.036)	0.80 (0.009)
Abdominal_Sac	jm__Bifidobacterium_pseudolongum	0.75 (0.020)	dj_.SDMAAminoacids.Related	0.67 (0.050)	0.86 (0.003)
Abdominal_Sac	jm__Bifidobacterium_pseudolongum	0.75 (0.020)	dj_.SPBP.d14.1Sphingoid.Bases	0.67 (0.050)	0.75 (0.020)
Abdominal_Sac	jm__Bifidobacterium_pseudolongum	0.75 (0.020)	dj_.SPBP.d17.1Sphingoid.Bases	0.75 (0.020)	0.89 (0.001)
Abdominal_Sac	jm__Bifidobacterium_pseudolongum	0.75 (0.020)	dj_.XanthineNucleobases.Related	0.76 (0.018)	0.88 (0.002)
Abdominal_Sac	jm__Bifidobacterium_thermophilum	0.82 (0.007)	bi_.LPE.P.20.5Phosphatidylethanolamines	0.89 (0.041)	0.89 (0.041)
Abdominal_Sac	jm__Bifidobacterium_thermophilum	0.82 (0.007)	bi_.SerotoninBiogenic.Amines	0.89 (0.041)	0.89 (0.041)
Abdominal_Sac	jm__Bifidobacterium_thermophilum	0.82 (0.007)	bi_.TG.16.0_34.2Triacylglycerols	0.89 (0.041)	0.89 (0.041)
Abdominal_Sac	jm__Bifidobacterium_thermophilum	0.82 (0.007)	dj_.BABAAminoacids.Related	0.73 (0.024)	0.77 (0.021)
Abdominal_Sac	jm__Bifidobacterium_thermophilum	0.82 (0.007)	dj_.beta.AlaBiogenic.Amines	0.76 (0.018)	0.70 (0.043)
Abdominal_Sac	jm__Bifidobacterium_thermophilum	0.82 (0.007)	dj_.SDMAAminoacids.Related	0.67 (0.050)	0.78 (0.017)
Abdominal_Sac	jm__Coprococcus_catus	0.78 (0.013)	bi_.Cer.d18.1.20.0Ceramides	1.00 (0.017)	0.97 (0.005)
Abdominal_Sac	jm__Coprococcus_catus	0.78 (0.013)	bi_.Cer.d18.1.22.0Ceramides	1.00 (0.017)	0.97 (0.005)
Abdominal_Sac	jm__Coprococcus_catus	0.78 (0.013)	bi_.Cer.d18.1.24.0Ceramides	1.00 (0.017)	0.97 (0.005)
Abdominal_Sac	jm__Coprococcus_catus	0.78 (0.013)	bi_.Hex.Cer.d18.1.16.0Glycosylceramides	1.00 (0.017)	0.97 (0.005)
Abdominal_Sac	jm__Coprococcus_catus	0.78 (0.013)	bi_.LPC.16.0Phosphatidylcholines	-1.00 (0.017)	-0.97 (0.005)
Abdominal_Sac	jm__Coprococcus_catus	0.78 (0.013)	bi_.LPC.16.1Phosphatidylcholines	-1.00 (0.017)	-0.97 (0.005)
Abdominal_Sac	jm__Coprococcus_catus	0.78 (0.013)	bi_.LPC.18.0Phosphatidylcholines	-1.00 (0.017)	-0.97 (0.005)
Abdominal_Sac	jm__Coprococcus_catus	0.78 (0.013)	bi_.LPE.18.0Phosphatidylethanolamines	-0.97 (0.005)	-1.00 (0.000)
Abdominal_Sac	jm__Coprococcus_catus	0.78 (0.013)	bi_.LPE.P.18.2Phosphatidylethanolamines	1.00 (0.017)	0.97 (0.005)
Abdominal_Sac	jm__Coprococcus_catus	0.78 (0.013)	bi_.LPE.P.20.5Phosphatidylethanolamines	0.89 (0.041)	0.92 (0.028)
Abdominal_Sac	jm__Coprococcus_catus	0.78 (0.013)	bi_.LPG.16.1Phosphatidylglycerols	1.00 (0.017)	0.97 (0.005)
Abdominal_Sac	jm__Coprococcus_catus	0.78 (0.013)	bi_.LPG.18.1Phosphatidylglycerols	1.00 (0.017)	0.97 (0.005)
Abdominal_Sac	jm__Coprococcus_catus	0.78 (0.013)	bi_.LPS.18.1Phosphatidylserines	1.00 (0.017)	0.97 (0.005)
Abdominal_Sac	jm__Coprococcus_catus	0.78 (0.013)	bi_.PE.36.5Phosphatidylethanolamines	-1.00 (0.017)	-0.97 (0.005)
Abdominal_Sac	jm__Coprococcus_catus	0.78 (0.013)	bi_.PG.16.0_18.2Phosphatidylglycerols	1.00 (0.017)	0.97 (0.005)
Abdominal_Sac	jm__Coprococcus_catus	0.78 (0.013)	bi_.PI.16.0_17.2Phosphatidylinositols	1.00 (0.017)	0.97 (0.005)
Abdominal_Sac	jm__Coprococcus_catus	0.78 (0.013)	bi_.ProAminoacids	-0.97 (0.005)	-1.00 (0.000)
Abdominal_Sac	jm__Coprococcus_catus	0.78 (0.013)	bi_.PS.40.5Phosphatidylserines	-0.97 (0.005)	-0.95 (0.014)
Abdominal_Sac	jm__Coprococcus_catus	0.78 (0.013)	bi_.SerotoninBiogenic.Amines	0.89 (0.041)	0.92 (0.028)
Abdominal_Sac	jm__Coprococcus_catus	0.78 (0.013)	bi_.TG.16.0_34.2Triacylglycerols	0.89 (0.041)	0.92 (0.028)
Abdominal_Sac	jm__Coprococcus_catus	0.78 (0.013)	dj_.BABAAminoacids.Related	0.73 (0.024)	0.90 (0.001)
Abdominal_Sac	jm__Coprococcus_catus	0.78 (0.013)	dj_.beta.AlaBiogenic.Amines	0.76 (0.018)	0.83 (0.006)
Abdominal_Sac	jm__Coprococcus_catus	0.78 (0.013)	dj_.CreatinineAminoacids.Related	0.78 (0.014)	0.92 (0.001)
Abdominal_Sac	jm__Coprococcus_catus	0.78 (0.013)	dj_.HexoseSugars	-0.74 (0.022)	-0.85 (0.004)
Abdominal_Sac	jm__Coprococcus_catus	0.78 (0.013)	dj_.SarcosineAminoacids.Related	0.70 (0.036)	0.88 (0.002)
Abdominal_Sac	jm__Coprococcus_catus	0.78 (0.013)	dj_.SDMAAminoacids.Related	0.67 (0.050)	0.78 (0.013)
Abdominal_Sac	jm__Coprococcus_catus	0.78 (0.013)	dj_.SPBP.d14.1Sphingoid.Bases	0.67 (0.050)	0.76 (0.017)
Abdominal_Sac	jm__Coprococcus_catus	0.78 (0.013)	dj_.SPBP.d17.1Sphingoid.Bases	0.75 (0.020)	0.92 (0.001)
Abdominal_Sac	jm__Coprococcus_catus	0.78 (0.013)	dj_.XanthineNucleobases.Related	0.76 (0.018)	0.85 (0.004)
Abdominal_Sac	jm__Corynebacterium_maris	0.83 (0.006)	bi_.LPE.P.20.5Phosphatidylethanolamines	0.89 (0.041)	0.92 (0.028)
Abdominal_Sac	jm__Corynebacterium_maris	0.83 (0.006)	bi_.SerotoninBiogenic.Amines	0.89 (0.041)	0.92 (0.028)
Abdominal_Sac	jm__Corynebacterium_maris	0.83 (0.006)	bi_.TG.16.0_34.2Triacylglycerols	0.89 (0.041)	0.92 (0.028)
Abdominal_Sac	jm__Corynebacterium_maris	0.83 (0.006)	dj_.BABAAminoacids.Related	0.73 (0.024)	0.86 (0.003)
Abdominal_Sac	jm__Corynebacterium_maris	0.83 (0.006)	dj_.beta.AlaBiogenic.Amines	0.76 (0.018)	0.77 (0.015)
Abdominal_Sac	jm__Corynebacterium_maris	0.83 (0.006)	dj_.CreatinineAminoacids.Related	0.78 (0.014)	0.84 (0.005)
Abdominal_Sac	jm__Corynebacterium_maris	0.83 (0.006)	dj_.HexoseSugars	-0.74 (0.022)	-0.67 (0.049)
Abdominal_Sac	jm__Corynebacterium_maris	0.83 (0.006)	dj_.PA.18.2_22.3Phosphatidic.Acids	0.69 (0.039)	0.76 (0.017)
Abdominal_Sac	jm__Corynebacterium_maris	0.83 (0.006)	dj_.SarcosineAminoacids.Related	0.70 (0.036)	0.87 (0.002)
Abdominal_Sac	jm__Corynebacterium_maris	0.83 (0.006)	dj_.SDMAAminoacids.Related	0.67 (0.050)	0.83 (0.006)
Abdominal_Sac	jm__Corynebacterium_maris	0.83 (0.006)	dj_.SPBP.d17.1Sphingoid.Bases	0.75 (0.020)	0.75 (0.019)
Abdominal_Sac	jm__Corynebacterium_maris	0.83 (0.006)	dj_.XanthineNucleobases.Related	0.76 (0.018)	0.83 (0.006)
Abdominal_Sac	jm__Corynebacterium_pilosum	0.83 (0.005)	bi_.LPE.P.20.5Phosphatidylethanolamines	0.89 (0.041)	0.92 (0.028)
Abdominal_Sac	jm__Corynebacterium_pilosum	0.83 (0.005)	bi_.SerotoninBiogenic.Amines	0.89 (0.041)	0.92 (0.028)
Abdominal_Sac	jm__Corynebacterium_pilosum	0.83 (0.005)	bi_.TG.16.0_34.2Triacylglycerols	0.89 (0.041)	0.92 (0.028)
Abdominal_Sac	jm__Corynebacterium_pilosum	0.83 (0.005)	dj_.BABAAminoacids.Related	0.73 (0.024)	0.76 (0.017)
Abdominal_Sac	jm__Corynebacterium_pilosum	0.83 (0.005)	dj_.CreatinineAminoacids.Related	0.78 (0.014)	0.73 (0.026)
Abdominal_Sac	jm__Corynebacterium_pilosum	0.83 (0.005)	dj_.HistamineBiogenic.Amines	-0.77 (0.016)	-0.76 (0.017)
Abdominal_Sac	jm__Corynebacterium_pilosum	0.83 (0.005)	dj_.SDMAAminoacids.Related	0.67 (0.050)	0.76 (0.017)
Abdominal_Sac	jm__Corynebacterium_pilosum	0.83 (0.005)	dj_.XanthineNucleobases.Related	0.76 (0.018)	0.68 (0.045)
Abdominal_Sac	jm__Corynebacterium_stationis	0.89 (0.001)	bi_.LPE.P.20.5Phosphatidylethanolamines	0.89 (0.041)	0.92 (0.028)
Abdominal_Sac	jm__Corynebacterium_stationis	0.89 (0.001)	bi_.SerotoninBiogenic.Amines	0.89 (0.041)	0.92 (0.028)
Abdominal_Sac	jm__Corynebacterium_stationis	0.89 (0.001)	bi_.TG.16.0_34.2Triacylglycerols	0.89 (0.041)	0.92 (0.028)
Abdominal_Sac	jm__Corynebacterium_stationis	0.89 (0.001)	dj_.BABAAminoacids.Related	0.73 (0.024)	0.79 (0.010)
Abdominal_Sac	jm__Corynebacterium_stationis	0.89 (0.001)	dj_.beta.AlaBiogenic.Amines	0.76 (0.018)	0.72 (0.029)
Abdominal_Sac	jm__Corynebacterium_stationis	0.89 (0.001)	dj_.CreatinineAminoacids.Related	0.78 (0.014)	0.75 (0.019)
Abdominal_Sac	jm__Corynebacterium_stationis	0.89 (0.001)	dj_.HistamineBiogenic.Amines	-0.77 (0.016)	-0.80 (0.009)
Abdominal_Sac	jm__Corynebacterium_stationis	0.89 (0.001)	dj_.PA.18.2_22.3Phosphatidic.Acids	0.69 (0.039)	0.73 (0.027)
Abdominal_Sac	jm__Corynebacterium_stationis	0.89 (0.001)	dj_.SarcosineAminoacids.Related	0.70 (0.036)	0.72 (0.029)
Abdominal_Sac	jm__Corynebacterium_stationis	0.89 (0.001)	dj_.SDMAAminoacids.Related	0.67 (0.050)	0.83 (0.006)
Abdominal_Sac	jm__Corynebacterium_stationis	0.89 (0.001)	dj_.SPBP.d17.1Sphingoid.Bases	0.75 (0.020)	0.70 (0.035)
Abdominal_Sac	jm__Corynebacterium_stationis	0.89 (0.001)	dj_.XanthineNucleobases.Related	0.76 (0.018)	0.78 (0.014)
Abdominal_Sac	jm__Corynebacterium_urealyticum	0.68 (0.045)	dj_.BABAAminoacids.Related	0.73 (0.024)	0.78 (0.013)
Abdominal_Sac	jm__Corynebacterium_urealyticum	0.68 (0.045)	dj_.CreatinineAminoacids.Related	0.78 (0.014)	0.82 (0.007)
Abdominal_Sac	jm__Corynebacterium_urealyticum	0.68 (0.045)	dj_.HistamineBiogenic.Amines	-0.77 (0.016)	-0.70 (0.035)
Abdominal_Sac	jm__Corynebacterium_urealyticum	0.68 (0.045)	dj_.PA.18.2_22.3Phosphatidic.Acids	0.69 (0.039)	0.69 (0.039)
Abdominal_Sac	jm__Corynebacterium_urealyticum	0.68 (0.045)	dj_.SarcosineAminoacids.Related	0.70 (0.036)	0.82 (0.007)
Abdominal_Sac	jm__Corynebacterium_urealyticum	0.68 (0.045)	dj_.SDMAAminoacids.Related	0.67 (0.050)	0.82 (0.007)
Abdominal_Sac	jm__Corynebacterium_urealyticum	0.68 (0.045)	dj_.SPBP.d17.1Sphingoid.Bases	0.75 (0.020)	0.84 (0.004)
Abdominal_Sac	jm__Corynebacterium_urealyticum	0.68 (0.045)	dj_.XanthineNucleobases.Related	0.76 (0.018)	0.77 (0.015)
Abdominal_Sac	jm__Corynebacterium_xerosis	0.75 (0.020)	bi_.Cer.d18.1.20.0Ceramides	1.00 (0.017)	0.89 (0.041)
Abdominal_Sac	jm__Corynebacterium_xerosis	0.75 (0.020)	bi_.Cer.d18.1.22.0Ceramides	1.00 (0.017)	0.89 (0.041)
Abdominal_Sac	jm__Corynebacterium_xerosis	0.75 (0.020)	bi_.Cer.d18.1.24.0Ceramides	1.00 (0.017)	0.89 (0.041)
Abdominal_Sac	jm__Corynebacterium_xerosis	0.75 (0.020)	bi_.Hex.Cer.d18.1.16.0Glycosylceramides	1.00 (0.017)	0.89 (0.041)
Abdominal_Sac	jm__Corynebacterium_xerosis	0.75 (0.020)	bi_.LPC.16.0Phosphatidylcholines	-1.00 (0.017)	-0.89 (0.041)
Abdominal_Sac	jm__Corynebacterium_xerosis	0.75 (0.020)	bi_.LPC.16.1Phosphatidylcholines	-1.00 (0.017)	-0.89 (0.041)
Abdominal_Sac	jm__Corynebacterium_xerosis	0.75 (0.020)	bi_.LPC.18.0Phosphatidylcholines	-1.00 (0.017)	-0.89 (0.041)
Abdominal_Sac	jm__Corynebacterium_xerosis	0.75 (0.020)	bi_.LPE.18.0Phosphatidylethanolamines	-0.97 (0.005)	-0.92 (0.028)
Abdominal_Sac	jm__Corynebacterium_xerosis	0.75 (0.020)	bi_.LPE.P.18.2Phosphatidylethanolamines	1.00 (0.017)	0.89 (0.041)
Abdominal_Sac	jm__Corynebacterium_xerosis	0.75 (0.020)	bi_.LPE.P.20.5Phosphatidylethanolamines	0.89 (0.041)	1.00 (0.000)
Abdominal_Sac	jm__Corynebacterium_xerosis	0.75 (0.020)	bi_.LPG.16.1Phosphatidylglycerols	1.00 (0.017)	0.89 (0.041)
Abdominal_Sac	jm__Corynebacterium_xerosis	0.75 (0.020)	bi_.LPG.18.1Phosphatidylglycerols	1.00 (0.017)	0.89 (0.041)
Abdominal_Sac	jm__Corynebacterium_xerosis	0.75 (0.020)	bi_.LPS.18.1Phosphatidylserines	1.00 (0.017)	0.89 (0.041)
Abdominal_Sac	jm__Corynebacterium_xerosis	0.75 (0.020)	bi_.PE.36.5Phosphatidylethanolamines	-1.00 (0.017)	-0.89 (0.041)
Abdominal_Sac	jm__Corynebacterium_xerosis	0.75 (0.020)	bi_.PG.16.0_18.2Phosphatidylglycerols	1.00 (0.017)	0.89 (0.041)
Abdominal_Sac	jm__Corynebacterium_xerosis	0.75 (0.020)	bi_.PI.16.0_17.2Phosphatidylinositols	1.00 (0.017)	0.89 (0.041)
Abdominal_Sac	jm__Corynebacterium_xerosis	0.75 (0.020)	bi_.ProAminoacids	-0.97 (0.005)	-0.92 (0.028)
Abdominal_Sac	jm__Corynebacterium_xerosis	0.75 (0.020)	bi_.SerotoninBiogenic.Amines	0.89 (0.041)	1.00 (0.000)
Abdominal_Sac	jm__Corynebacterium_xerosis	0.75 (0.020)	bi_.TG.16.0_34.2Triacylglycerols	0.89 (0.041)	1.00 (0.000)
Abdominal_Sac	jm__Corynebacterium_xerosis	0.75 (0.020)	dj_.BABAAminoacids.Related	0.73 (0.024)	0.86 (0.003)
Abdominal_Sac	jm__Corynebacterium_xerosis	0.75 (0.020)	dj_.beta.AlaBiogenic.Amines	0.76 (0.018)	0.75 (0.020)
Abdominal_Sac	jm__Corynebacterium_xerosis	0.75 (0.020)	dj_.CreatinineAminoacids.Related	0.78 (0.014)	0.89 (0.001)
Abdominal_Sac	jm__Corynebacterium_xerosis	0.75 (0.020)	dj_.HexoseSugars	-0.74 (0.022)	-0.75 (0.020)
Abdominal_Sac	jm__Corynebacterium_xerosis	0.75 (0.020)	dj_.HistamineBiogenic.Amines	-0.77 (0.016)	-0.73 (0.025)
Abdominal_Sac	jm__Corynebacterium_xerosis	0.75 (0.020)	dj_.SarcosineAminoacids.Related	0.70 (0.036)	0.79 (0.012)
Abdominal_Sac	jm__Corynebacterium_xerosis	0.75 (0.020)	dj_.SDMAAminoacids.Related	0.67 (0.050)	0.84 (0.005)
Abdominal_Sac	jm__Corynebacterium_xerosis	0.75 (0.020)	dj_.SPBP.d14.1Sphingoid.Bases	0.67 (0.050)	0.68 (0.046)
Abdominal_Sac	jm__Corynebacterium_xerosis	0.75 (0.020)	dj_.SPBP.d17.1Sphingoid.Bases	0.75 (0.020)	0.86 (0.003)
Abdominal_Sac	jm__Corynebacterium_xerosis	0.75 (0.020)	dj_.XanthineNucleobases.Related	0.76 (0.018)	0.82 (0.007)
Abdominal_Sac	jm__unknown__Erysipelotrichaceae	0.75 (0.020)	bi_.Cer.d18.1.20.0Ceramides	1.00 (0.017)	0.89 (0.041)
Abdominal_Sac	jm__unknown__Erysipelotrichaceae	0.75 (0.020)	bi_.Cer.d18.1.22.0Ceramides	1.00 (0.017)	0.89 (0.041)
Abdominal_Sac	jm__unknown__Erysipelotrichaceae	0.75 (0.020)	bi_.Cer.d18.1.24.0Ceramides	1.00 (0.017)	0.89 (0.041)
Abdominal_Sac	jm__unknown__Erysipelotrichaceae	0.75 (0.020)	bi_.Hex.Cer.d18.1.16.0Glycosylceramides	1.00 (0.017)	0.89 (0.041)
Abdominal_Sac	jm__unknown__Erysipelotrichaceae	0.75 (0.020)	bi_.LPC.16.0Phosphatidylcholines	-1.00 (0.017)	-0.89 (0.041)
Abdominal_Sac	jm__unknown__Erysipelotrichaceae	0.75 (0.020)	bi_.LPC.16.1Phosphatidylcholines	-1.00 (0.017)	-0.89 (0.041)
Abdominal_Sac	jm__unknown__Erysipelotrichaceae	0.75 (0.020)	bi_.LPC.18.0Phosphatidylcholines	-1.00 (0.017)	-0.89 (0.041)
Abdominal_Sac	jm__unknown__Erysipelotrichaceae	0.75 (0.020)	bi_.LPE.18.0Phosphatidylethanolamines	-0.97 (0.005)	-0.92 (0.028)
Abdominal_Sac	jm__unknown__Erysipelotrichaceae	0.75 (0.020)	bi_.LPE.P.18.2Phosphatidylethanolamines	1.00 (0.017)	0.89 (0.041)
Abdominal_Sac	jm__unknown__Erysipelotrichaceae	0.75 (0.020)	bi_.LPE.P.20.5Phosphatidylethanolamines	0.89 (0.041)	1.00 (0.000)
Abdominal_Sac	jm__unknown__Erysipelotrichaceae	0.75 (0.020)	bi_.LPG.16.1Phosphatidylglycerols	1.00 (0.017)	0.89 (0.041)
Abdominal_Sac	jm__unknown__Erysipelotrichaceae	0.75 (0.020)	bi_.LPG.18.1Phosphatidylglycerols	1.00 (0.017)	0.89 (0.041)
Abdominal_Sac	jm__unknown__Erysipelotrichaceae	0.75 (0.020)	bi_.LPS.18.1Phosphatidylserines	1.00 (0.017)	0.89 (0.041)
Abdominal_Sac	jm__unknown__Erysipelotrichaceae	0.75 (0.020)	bi_.PE.36.5Phosphatidylethanolamines	-1.00 (0.017)	-0.89 (0.041)
Abdominal_Sac	jm__unknown__Erysipelotrichaceae	0.75 (0.020)	bi_.PG.16.0_18.2Phosphatidylglycerols	1.00 (0.017)	0.89 (0.041)
Abdominal_Sac	jm__unknown__Erysipelotrichaceae	0.75 (0.020)	bi_.PI.16.0_17.2Phosphatidylinositols	1.00 (0.017)	0.89 (0.041)
Abdominal_Sac	jm__unknown__Erysipelotrichaceae	0.75 (0.020)	bi_.ProAminoacids	-0.97 (0.005)	-0.92 (0.028)
Abdominal_Sac	jm__unknown__Erysipelotrichaceae	0.75 (0.020)	bi_.SerotoninBiogenic.Amines	0.89 (0.041)	1.00 (0.000)
Abdominal_Sac	jm__unknown__Erysipelotrichaceae	0.75 (0.020)	bi_.TG.16.0_34.2Triacylglycerols	0.89 (0.041)	1.00 (0.000)
Abdominal_Sac	jm__unknown__Erysipelotrichaceae	0.75 (0.020)	dj_.BABAAminoacids.Related	0.73 (0.024)	0.86 (0.003)
Abdominal_Sac	jm__unknown__Erysipelotrichaceae	0.75 (0.020)	dj_.beta.AlaBiogenic.Amines	0.76 (0.018)	0.75 (0.020)
Abdominal_Sac	jm__unknown__Erysipelotrichaceae	0.75 (0.020)	dj_.CreatinineAminoacids.Related	0.78 (0.014)	0.89 (0.001)
Abdominal_Sac	jm__unknown__Erysipelotrichaceae	0.75 (0.020)	dj_.HexoseSugars	-0.74 (0.022)	-0.75 (0.020)
Abdominal_Sac	jm__unknown__Erysipelotrichaceae	0.75 (0.020)	dj_.HistamineBiogenic.Amines	-0.77 (0.016)	-0.73 (0.025)
Abdominal_Sac	jm__unknown__Erysipelotrichaceae	0.75 (0.020)	dj_.SarcosineAminoacids.Related	0.70 (0.036)	0.79 (0.012)
Abdominal_Sac	jm__unknown__Erysipelotrichaceae	0.75 (0.020)	dj_.SDMAAminoacids.Related	0.67 (0.050)	0.84 (0.005)
Abdominal_Sac	jm__unknown__Erysipelotrichaceae	0.75 (0.020)	dj_.SPBP.d14.1Sphingoid.Bases	0.67 (0.050)	0.68 (0.046)
Abdominal_Sac	jm__unknown__Erysipelotrichaceae	0.75 (0.020)	dj_.SPBP.d17.1Sphingoid.Bases	0.75 (0.020)	0.86 (0.003)
Abdominal_Sac	jm__unknown__Erysipelotrichaceae	0.75 (0.020)	dj_.XanthineNucleobases.Related	0.76 (0.018)	0.82 (0.007)
Abdominal_Sac	jm__unknown__Eubacteriales_Family_XIII_Incertae_Sedis	0.68 (0.045)	dj_.BABAAminoacids.Related	0.73 (0.024)	0.82 (0.007)
Abdominal_Sac	jm__unknown__Eubacteriales_Family_XIII_Incertae_Sedis	0.68 (0.045)	dj_.CreatinineAminoacids.Related	0.78 (0.014)	0.78 (0.013)
Abdominal_Sac	jm__unknown__Eubacteriales_Family_XIII_Incertae_Sedis	0.68 (0.045)	dj_.SarcosineAminoacids.Related	0.70 (0.036)	0.78 (0.013)
Abdominal_Sac	jm__unknown__Eubacteriales_Family_XIII_Incertae_Sedis	0.68 (0.045)	dj_.SDMAAminoacids.Related	0.67 (0.050)	0.78 (0.013)
Abdominal_Sac	jm__unknown__Eubacteriales_Family_XIII_Incertae_Sedis	0.68 (0.045)	dj_.SPBP.d17.1Sphingoid.Bases	0.75 (0.020)	0.76 (0.017)
Abdominal_Sac	jm__unknown__Firmicutes	0.83 (0.005)	bi_.LPE.P.20.5Phosphatidylethanolamines	0.89 (0.041)	0.92 (0.028)
Abdominal_Sac	jm__unknown__Firmicutes	0.83 (0.005)	bi_.SerotoninBiogenic.Amines	0.89 (0.041)	0.92 (0.028)
Abdominal_Sac	jm__unknown__Firmicutes	0.83 (0.005)	bi_.TG.16.0_34.2Triacylglycerols	0.89 (0.041)	0.92 (0.028)
Abdominal_Sac	jm__unknown__Firmicutes	0.83 (0.005)	dj_.BABAAminoacids.Related	0.73 (0.024)	0.76 (0.017)
Abdominal_Sac	jm__unknown__Firmicutes	0.83 (0.005)	dj_.CreatinineAminoacids.Related	0.78 (0.014)	0.73 (0.026)
Abdominal_Sac	jm__unknown__Firmicutes	0.83 (0.005)	dj_.HistamineBiogenic.Amines	-0.77 (0.016)	-0.76 (0.017)
Abdominal_Sac	jm__unknown__Firmicutes	0.83 (0.005)	dj_.SDMAAminoacids.Related	0.67 (0.050)	0.76 (0.017)
Abdominal_Sac	jm__unknown__Firmicutes	0.83 (0.005)	dj_.XanthineNucleobases.Related	0.76 (0.018)	0.68 (0.045)
Abdominal_Sac	jm__unknown__Actinobacteria	0.80 (0.009)	bi_.Cer.d18.1.20.0Ceramides	1.00 (0.017)	0.89 (0.041)
Abdominal_Sac	jm__unknown__Actinobacteria	0.80 (0.009)	bi_.Cer.d18.1.22.0Ceramides	1.00 (0.017)	0.89 (0.041)
Abdominal_Sac	jm__unknown__Actinobacteria	0.80 (0.009)	bi_.Cer.d18.1.24.0Ceramides	1.00 (0.017)	0.89 (0.041)
Abdominal_Sac	jm__unknown__Actinobacteria	0.80 (0.009)	bi_.Hex.Cer.d18.1.16.0Glycosylceramides	1.00 (0.017)	0.89 (0.041)
Abdominal_Sac	jm__unknown__Actinobacteria	0.80 (0.009)	bi_.LPC.16.0Phosphatidylcholines	-1.00 (0.017)	-0.89 (0.041)
Abdominal_Sac	jm__unknown__Actinobacteria	0.80 (0.009)	bi_.LPC.16.1Phosphatidylcholines	-1.00 (0.017)	-0.89 (0.041)
Abdominal_Sac	jm__unknown__Actinobacteria	0.80 (0.009)	bi_.LPC.18.0Phosphatidylcholines	-1.00 (0.017)	-0.89 (0.041)
Abdominal_Sac	jm__unknown__Actinobacteria	0.80 (0.009)	bi_.LPE.18.0Phosphatidylethanolamines	-0.97 (0.005)	-0.92 (0.028)
Abdominal_Sac	jm__unknown__Actinobacteria	0.80 (0.009)	bi_.LPE.P.18.2Phosphatidylethanolamines	1.00 (0.017)	0.89 (0.041)
Abdominal_Sac	jm__unknown__Actinobacteria	0.80 (0.009)	bi_.LPE.P.20.5Phosphatidylethanolamines	0.89 (0.041)	1.00 (0.000)
Abdominal_Sac	jm__unknown__Actinobacteria	0.80 (0.009)	bi_.LPG.16.1Phosphatidylglycerols	1.00 (0.017)	0.89 (0.041)
Abdominal_Sac	jm__unknown__Actinobacteria	0.80 (0.009)	bi_.LPG.18.1Phosphatidylglycerols	1.00 (0.017)	0.89 (0.041)
Abdominal_Sac	jm__unknown__Actinobacteria	0.80 (0.009)	bi_.LPS.18.1Phosphatidylserines	1.00 (0.017)	0.89 (0.041)
Abdominal_Sac	jm__unknown__Actinobacteria	0.80 (0.009)	bi_.PE.36.5Phosphatidylethanolamines	-1.00 (0.017)	-0.89 (0.041)
Abdominal_Sac	jm__unknown__Actinobacteria	0.80 (0.009)	bi_.PG.16.0_18.2Phosphatidylglycerols	1.00 (0.017)	0.89 (0.041)
Abdominal_Sac	jm__unknown__Actinobacteria	0.80 (0.009)	bi_.PI.16.0_17.2Phosphatidylinositols	1.00 (0.017)	0.89 (0.041)
Abdominal_Sac	jm__unknown__Actinobacteria	0.80 (0.009)	bi_.ProAminoacids	-0.97 (0.005)	-0.92 (0.028)
Abdominal_Sac	jm__unknown__Actinobacteria	0.80 (0.009)	bi_.SerotoninBiogenic.Amines	0.89 (0.041)	1.00 (0.000)
Abdominal_Sac	jm__unknown__Actinobacteria	0.80 (0.009)	bi_.TG.16.0_34.2Triacylglycerols	0.89 (0.041)	1.00 (0.000)
Abdominal_Sac	jm__unknown__Actinobacteria	0.80 (0.009)	dj_.BABAAminoacids.Related	0.73 (0.024)	0.89 (0.001)
Abdominal_Sac	jm__unknown__Actinobacteria	0.80 (0.009)	dj_.beta.AlaBiogenic.Amines	0.76 (0.018)	0.77 (0.016)
Abdominal_Sac	jm__unknown__Actinobacteria	0.80 (0.009)	dj_.CreatinineAminoacids.Related	0.78 (0.014)	0.86 (0.003)
Abdominal_Sac	jm__unknown__Actinobacteria	0.80 (0.009)	dj_.HexoseSugars	-0.74 (0.022)	-0.77 (0.016)
Abdominal_Sac	jm__unknown__Actinobacteria	0.80 (0.009)	dj_.HistamineBiogenic.Amines	-0.77 (0.016)	-0.68 (0.046)
Abdominal_Sac	jm__unknown__Actinobacteria	0.80 (0.009)	dj_.SarcosineAminoacids.Related	0.70 (0.036)	0.80 (0.009)
Abdominal_Sac	jm__unknown__Actinobacteria	0.80 (0.009)	dj_.SDMAAminoacids.Related	0.67 (0.050)	0.86 (0.003)
Abdominal_Sac	jm__unknown__Actinobacteria	0.80 (0.009)	dj_.SPBP.d17.1Sphingoid.Bases	0.75 (0.020)	0.84 (0.005)
Abdominal_Sac	jm__unknown__Actinobacteria	0.80 (0.009)	dj_.XanthineNucleobases.Related	0.76 (0.018)	0.79 (0.012)
Abdominal_Sac	jm__unknown__Eubacteriaceae	0.68 (0.045)	dj_.BABAAminoacids.Related	0.73 (0.024)	0.82 (0.007)
Abdominal_Sac	jm__unknown__Eubacteriaceae	0.68 (0.045)	dj_.CreatinineAminoacids.Related	0.78 (0.014)	0.78 (0.013)
Abdominal_Sac	jm__unknown__Eubacteriaceae	0.68 (0.045)	dj_.SarcosineAminoacids.Related	0.70 (0.036)	0.78 (0.013)
Abdominal_Sac	jm__unknown__Eubacteriaceae	0.68 (0.045)	dj_.SDMAAminoacids.Related	0.67 (0.050)	0.78 (0.013)
Abdominal_Sac	jm__unknown__Eubacteriaceae	0.68 (0.045)	dj_.SPBP.d17.1Sphingoid.Bases	0.75 (0.020)	0.76 (0.017)
Abdominal_Sac	jm__unknown__Actinobacteria	0.68 (0.045)	dj_.BABAAminoacids.Related	0.73 (0.024)	0.82 (0.007)
Abdominal_Sac	jm__unknown__Actinobacteria	0.68 (0.045)	dj_.CreatinineAminoacids.Related	0.78 (0.014)	0.78 (0.013)
Abdominal_Sac	jm__unknown__Actinobacteria	0.68 (0.045)	dj_.SarcosineAminoacids.Related	0.70 (0.036)	0.78 (0.013)
Abdominal_Sac	jm__unknown__Actinobacteria	0.68 (0.045)	dj_.SDMAAminoacids.Related	0.67 (0.050)	0.78 (0.013)
Abdominal_Sac	jm__unknown__Actinobacteria	0.68 (0.045)	dj_.SPBP.d17.1Sphingoid.Bases	0.75 (0.020)	0.76 (0.017)
Abdominal_Sac	jm__unknown__Firmicutes	0.68 (0.045)	dj_.BABAAminoacids.Related	0.73 (0.024)	0.82 (0.007)
Abdominal_Sac	jm__unknown__Firmicutes	0.68 (0.045)	dj_.CreatinineAminoacids.Related	0.78 (0.014)	0.78 (0.013)
Abdominal_Sac	jm__unknown__Firmicutes	0.68 (0.045)	dj_.SarcosineAminoacids.Related	0.70 (0.036)	0.78 (0.013)
Abdominal_Sac	jm__unknown__Firmicutes	0.68 (0.045)	dj_.SDMAAminoacids.Related	0.67 (0.050)	0.78 (0.013)
Abdominal_Sac	jm__unknown__Firmicutes	0.68 (0.045)	dj_.SPBP.d17.1Sphingoid.Bases	0.75 (0.020)	0.76 (0.017)
Abdominal_Sac	jm__unknown__Coriobacteriaceae	0.68 (0.045)	dj_.BABAAminoacids.Related	0.73 (0.024)	0.82 (0.007)
Abdominal_Sac	jm__unknown__Coriobacteriaceae	0.68 (0.045)	dj_.CreatinineAminoacids.Related	0.78 (0.014)	0.78 (0.013)
Abdominal_Sac	jm__unknown__Coriobacteriaceae	0.68 (0.045)	dj_.SarcosineAminoacids.Related	0.70 (0.036)	0.78 (0.013)
Abdominal_Sac	jm__unknown__Coriobacteriaceae	0.68 (0.045)	dj_.SDMAAminoacids.Related	0.67 (0.050)	0.78 (0.013)
Abdominal_Sac	jm__unknown__Coriobacteriaceae	0.68 (0.045)	dj_.SPBP.d17.1Sphingoid.Bases	0.75 (0.020)	0.76 (0.017)
Abdominal_Sac	jm__Jeotgalicoccus_aerolatus	0.80 (0.009)	bi_.Cer.d18.1.20.0Ceramides	1.00 (0.017)	0.89 (0.041)
Abdominal_Sac	jm__Jeotgalicoccus_aerolatus	0.80 (0.009)	bi_.Cer.d18.1.22.0Ceramides	1.00 (0.017)	0.89 (0.041)
Abdominal_Sac	jm__Jeotgalicoccus_aerolatus	0.80 (0.009)	bi_.Cer.d18.1.24.0Ceramides	1.00 (0.017)	0.89 (0.041)
Abdominal_Sac	jm__Jeotgalicoccus_aerolatus	0.80 (0.009)	bi_.Hex.Cer.d18.1.16.0Glycosylceramides	1.00 (0.017)	0.89 (0.041)
Abdominal_Sac	jm__Jeotgalicoccus_aerolatus	0.80 (0.009)	bi_.LPC.16.0Phosphatidylcholines	-1.00 (0.017)	-0.89 (0.041)
Abdominal_Sac	jm__Jeotgalicoccus_aerolatus	0.80 (0.009)	bi_.LPC.16.1Phosphatidylcholines	-1.00 (0.017)	-0.89 (0.041)
Abdominal_Sac	jm__Jeotgalicoccus_aerolatus	0.80 (0.009)	bi_.LPC.18.0Phosphatidylcholines	-1.00 (0.017)	-0.89 (0.041)
Abdominal_Sac	jm__Jeotgalicoccus_aerolatus	0.80 (0.009)	bi_.LPE.18.0Phosphatidylethanolamines	-0.97 (0.005)	-0.92 (0.028)
Abdominal_Sac	jm__Jeotgalicoccus_aerolatus	0.80 (0.009)	bi_.LPE.P.18.2Phosphatidylethanolamines	1.00 (0.017)	0.89 (0.041)
Abdominal_Sac	jm__Jeotgalicoccus_aerolatus	0.80 (0.009)	bi_.LPE.P.20.5Phosphatidylethanolamines	0.89 (0.041)	1.00 (0.000)
Abdominal_Sac	jm__Jeotgalicoccus_aerolatus	0.80 (0.009)	bi_.LPG.16.1Phosphatidylglycerols	1.00 (0.017)	0.89 (0.041)
Abdominal_Sac	jm__Jeotgalicoccus_aerolatus	0.80 (0.009)	bi_.LPG.18.1Phosphatidylglycerols	1.00 (0.017)	0.89 (0.041)
Abdominal_Sac	jm__Jeotgalicoccus_aerolatus	0.80 (0.009)	bi_.LPS.18.1Phosphatidylserines	1.00 (0.017)	0.89 (0.041)
Abdominal_Sac	jm__Jeotgalicoccus_aerolatus	0.80 (0.009)	bi_.PE.36.5Phosphatidylethanolamines	-1.00 (0.017)	-0.89 (0.041)
Abdominal_Sac	jm__Jeotgalicoccus_aerolatus	0.80 (0.009)	bi_.PG.16.0_18.2Phosphatidylglycerols	1.00 (0.017)	0.89 (0.041)
Abdominal_Sac	jm__Jeotgalicoccus_aerolatus	0.80 (0.009)	bi_.PI.16.0_17.2Phosphatidylinositols	1.00 (0.017)	0.89 (0.041)
Abdominal_Sac	jm__Jeotgalicoccus_aerolatus	0.80 (0.009)	bi_.ProAminoacids	-0.97 (0.005)	-0.92 (0.028)
Abdominal_Sac	jm__Jeotgalicoccus_aerolatus	0.80 (0.009)	bi_.SerotoninBiogenic.Amines	0.89 (0.041)	1.00 (0.000)
Abdominal_Sac	jm__Jeotgalicoccus_aerolatus	0.80 (0.009)	bi_.TG.16.0_34.2Triacylglycerols	0.89 (0.041)	1.00 (0.000)
Abdominal_Sac	jm__Jeotgalicoccus_aerolatus	0.80 (0.009)	dj_.BABAAminoacids.Related	0.73 (0.024)	0.86 (0.003)
Abdominal_Sac	jm__Jeotgalicoccus_aerolatus	0.80 (0.009)	dj_.beta.AlaBiogenic.Amines	0.76 (0.018)	0.84 (0.005)
Abdominal_Sac	jm__Jeotgalicoccus_aerolatus	0.80 (0.009)	dj_.CreatinineAminoacids.Related	0.78 (0.014)	0.89 (0.001)
Abdominal_Sac	jm__Jeotgalicoccus_aerolatus	0.80 (0.009)	dj_.HexoseSugars	-0.74 (0.022)	-0.84 (0.005)
Abdominal_Sac	jm__Jeotgalicoccus_aerolatus	0.80 (0.009)	dj_.HistamineBiogenic.Amines	-0.77 (0.016)	-0.82 (0.007)
Abdominal_Sac	jm__Jeotgalicoccus_aerolatus	0.80 (0.009)	dj_.SarcosineAminoacids.Related	0.70 (0.036)	0.84 (0.005)
Abdominal_Sac	jm__Jeotgalicoccus_aerolatus	0.80 (0.009)	dj_.SDMAAminoacids.Related	0.67 (0.050)	0.89 (0.001)
Abdominal_Sac	jm__Jeotgalicoccus_aerolatus	0.80 (0.009)	dj_.SPBP.d14.1Sphingoid.Bases	0.67 (0.050)	0.79 (0.012)
Abdominal_Sac	jm__Jeotgalicoccus_aerolatus	0.80 (0.009)	dj_.SPBP.d17.1Sphingoid.Bases	0.75 (0.020)	0.91 (0.001)
Abdominal_Sac	jm__Jeotgalicoccus_aerolatus	0.80 (0.009)	dj_.XanthineNucleobases.Related	0.76 (0.018)	0.89 (0.001)
Abdominal_Sac	jm__unknown__Methanobrevibacter	0.80 (0.009)	bi_.Cer.d18.1.20.0Ceramides	1.00 (0.017)	0.89 (0.041)
Abdominal_Sac	jm__unknown__Methanobrevibacter	0.80 (0.009)	bi_.Cer.d18.1.22.0Ceramides	1.00 (0.017)	0.89 (0.041)
Abdominal_Sac	jm__unknown__Methanobrevibacter	0.80 (0.009)	bi_.Cer.d18.1.24.0Ceramides	1.00 (0.017)	0.89 (0.041)
Abdominal_Sac	jm__unknown__Methanobrevibacter	0.80 (0.009)	bi_.Hex.Cer.d18.1.16.0Glycosylceramides	1.00 (0.017)	0.89 (0.041)
Abdominal_Sac	jm__unknown__Methanobrevibacter	0.80 (0.009)	bi_.LPC.16.0Phosphatidylcholines	-1.00 (0.017)	-0.89 (0.041)
Abdominal_Sac	jm__unknown__Methanobrevibacter	0.80 (0.009)	bi_.LPC.16.1Phosphatidylcholines	-1.00 (0.017)	-0.89 (0.041)
Abdominal_Sac	jm__unknown__Methanobrevibacter	0.80 (0.009)	bi_.LPC.18.0Phosphatidylcholines	-1.00 (0.017)	-0.89 (0.041)
Abdominal_Sac	jm__unknown__Methanobrevibacter	0.80 (0.009)	bi_.LPE.18.0Phosphatidylethanolamines	-0.97 (0.005)	-0.92 (0.028)
Abdominal_Sac	jm__unknown__Methanobrevibacter	0.80 (0.009)	bi_.LPE.P.18.2Phosphatidylethanolamines	1.00 (0.017)	0.89 (0.041)
Abdominal_Sac	jm__unknown__Methanobrevibacter	0.80 (0.009)	bi_.LPE.P.20.5Phosphatidylethanolamines	0.89 (0.041)	1.00 (0.000)
Abdominal_Sac	jm__unknown__Methanobrevibacter	0.80 (0.009)	bi_.LPG.16.1Phosphatidylglycerols	1.00 (0.017)	0.89 (0.041)
Abdominal_Sac	jm__unknown__Methanobrevibacter	0.80 (0.009)	bi_.LPG.18.1Phosphatidylglycerols	1.00 (0.017)	0.89 (0.041)
Abdominal_Sac	jm__unknown__Methanobrevibacter	0.80 (0.009)	bi_.LPS.18.1Phosphatidylserines	1.00 (0.017)	0.89 (0.041)
Abdominal_Sac	jm__unknown__Methanobrevibacter	0.80 (0.009)	bi_.PE.36.5Phosphatidylethanolamines	-1.00 (0.017)	-0.89 (0.041)
Abdominal_Sac	jm__unknown__Methanobrevibacter	0.80 (0.009)	bi_.PG.16.0_18.2Phosphatidylglycerols	1.00 (0.017)	0.89 (0.041)
Abdominal_Sac	jm__unknown__Methanobrevibacter	0.80 (0.009)	bi_.PI.16.0_17.2Phosphatidylinositols	1.00 (0.017)	0.89 (0.041)
Abdominal_Sac	jm__unknown__Methanobrevibacter	0.80 (0.009)	bi_.ProAminoacids	-0.97 (0.005)	-0.92 (0.028)
Abdominal_Sac	jm__unknown__Methanobrevibacter	0.80 (0.009)	bi_.SerotoninBiogenic.Amines	0.89 (0.041)	1.00 (0.000)
Abdominal_Sac	jm__unknown__Methanobrevibacter	0.80 (0.009)	bi_.TG.16.0_34.2Triacylglycerols	0.89 (0.041)	1.00 (0.000)
Abdominal_Sac	jm__unknown__Methanobrevibacter	0.80 (0.009)	dj_.BABAAminoacids.Related	0.73 (0.024)	0.89 (0.001)
Abdominal_Sac	jm__unknown__Methanobrevibacter	0.80 (0.009)	dj_.beta.AlaBiogenic.Amines	0.76 (0.018)	0.77 (0.016)
Abdominal_Sac	jm__unknown__Methanobrevibacter	0.80 (0.009)	dj_.CreatinineAminoacids.Related	0.78 (0.014)	0.86 (0.003)
Abdominal_Sac	jm__unknown__Methanobrevibacter	0.80 (0.009)	dj_.HexoseSugars	-0.74 (0.022)	-0.77 (0.016)
Abdominal_Sac	jm__unknown__Methanobrevibacter	0.80 (0.009)	dj_.HistamineBiogenic.Amines	-0.77 (0.016)	-0.68 (0.046)
Abdominal_Sac	jm__unknown__Methanobrevibacter	0.80 (0.009)	dj_.SarcosineAminoacids.Related	0.70 (0.036)	0.80 (0.009)
Abdominal_Sac	jm__unknown__Methanobrevibacter	0.80 (0.009)	dj_.SDMAAminoacids.Related	0.67 (0.050)	0.86 (0.003)
Abdominal_Sac	jm__unknown__Methanobrevibacter	0.80 (0.009)	dj_.SPBP.d17.1Sphingoid.Bases	0.75 (0.020)	0.84 (0.005)
Abdominal_Sac	jm__unknown__Methanobrevibacter	0.80 (0.009)	dj_.XanthineNucleobases.Related	0.76 (0.018)	0.79 (0.012)
Abdominal_Sac	jm__Nosocomiicoccus_ampullae	0.86 (0.003)	bi_.Cer.d18.1.20.0Ceramides	1.00 (0.017)	0.89 (0.041)
Abdominal_Sac	jm__Nosocomiicoccus_ampullae	0.86 (0.003)	bi_.Cer.d18.1.22.0Ceramides	1.00 (0.017)	0.89 (0.041)
Abdominal_Sac	jm__Nosocomiicoccus_ampullae	0.86 (0.003)	bi_.Cer.d18.1.24.0Ceramides	1.00 (0.017)	0.89 (0.041)
Abdominal_Sac	jm__Nosocomiicoccus_ampullae	0.86 (0.003)	bi_.Hex.Cer.d18.1.16.0Glycosylceramides	1.00 (0.017)	0.89 (0.041)
Abdominal_Sac	jm__Nosocomiicoccus_ampullae	0.86 (0.003)	bi_.LPC.16.0Phosphatidylcholines	-1.00 (0.017)	-0.89 (0.041)
Abdominal_Sac	jm__Nosocomiicoccus_ampullae	0.86 (0.003)	bi_.LPC.16.1Phosphatidylcholines	-1.00 (0.017)	-0.89 (0.041)
Abdominal_Sac	jm__Nosocomiicoccus_ampullae	0.86 (0.003)	bi_.LPC.18.0Phosphatidylcholines	-1.00 (0.017)	-0.89 (0.041)
Abdominal_Sac	jm__Nosocomiicoccus_ampullae	0.86 (0.003)	bi_.LPE.18.0Phosphatidylethanolamines	-0.97 (0.005)	-0.92 (0.028)
Abdominal_Sac	jm__Nosocomiicoccus_ampullae	0.86 (0.003)	bi_.LPE.P.18.2Phosphatidylethanolamines	1.00 (0.017)	0.89 (0.041)
Abdominal_Sac	jm__Nosocomiicoccus_ampullae	0.86 (0.003)	bi_.LPE.P.20.5Phosphatidylethanolamines	0.89 (0.041)	1.00 (0.000)
Abdominal_Sac	jm__Nosocomiicoccus_ampullae	0.86 (0.003)	bi_.LPG.16.1Phosphatidylglycerols	1.00 (0.017)	0.89 (0.041)
Abdominal_Sac	jm__Nosocomiicoccus_ampullae	0.86 (0.003)	bi_.LPG.18.1Phosphatidylglycerols	1.00 (0.017)	0.89 (0.041)
Abdominal_Sac	jm__Nosocomiicoccus_ampullae	0.86 (0.003)	bi_.LPS.18.1Phosphatidylserines	1.00 (0.017)	0.89 (0.041)
Abdominal_Sac	jm__Nosocomiicoccus_ampullae	0.86 (0.003)	bi_.PE.36.5Phosphatidylethanolamines	-1.00 (0.017)	-0.89 (0.041)
Abdominal_Sac	jm__Nosocomiicoccus_ampullae	0.86 (0.003)	bi_.PG.16.0_18.2Phosphatidylglycerols	1.00 (0.017)	0.89 (0.041)
Abdominal_Sac	jm__Nosocomiicoccus_ampullae	0.86 (0.003)	bi_.PI.16.0_17.2Phosphatidylinositols	1.00 (0.017)	0.89 (0.041)
Abdominal_Sac	jm__Nosocomiicoccus_ampullae	0.86 (0.003)	bi_.ProAminoacids	-0.97 (0.005)	-0.92 (0.028)
Abdominal_Sac	jm__Nosocomiicoccus_ampullae	0.86 (0.003)	bi_.SerotoninBiogenic.Amines	0.89 (0.041)	1.00 (0.000)
Abdominal_Sac	jm__Nosocomiicoccus_ampullae	0.86 (0.003)	bi_.TG.16.0_34.2Triacylglycerols	0.89 (0.041)	1.00 (0.000)
Abdominal_Sac	jm__Nosocomiicoccus_ampullae	0.86 (0.003)	dj_.BABAAminoacids.Related	0.73 (0.024)	0.89 (0.001)
Abdominal_Sac	jm__Nosocomiicoccus_ampullae	0.86 (0.003)	dj_.beta.AlaBiogenic.Amines	0.76 (0.018)	0.86 (0.003)
Abdominal_Sac	jm__Nosocomiicoccus_ampullae	0.86 (0.003)	dj_.CreatinineAminoacids.Related	0.78 (0.014)	0.86 (0.003)
Abdominal_Sac	jm__Nosocomiicoccus_ampullae	0.86 (0.003)	dj_.HexoseSugars	-0.74 (0.022)	-0.86 (0.003)
Abdominal_Sac	jm__Nosocomiicoccus_ampullae	0.86 (0.003)	dj_.HistamineBiogenic.Amines	-0.77 (0.016)	-0.77 (0.016)
Abdominal_Sac	jm__Nosocomiicoccus_ampullae	0.86 (0.003)	dj_.SarcosineAminoacids.Related	0.70 (0.036)	0.86 (0.003)
Abdominal_Sac	jm__Nosocomiicoccus_ampullae	0.86 (0.003)	dj_.SDMAAminoacids.Related	0.67 (0.050)	0.91 (0.001)
Abdominal_Sac	jm__Nosocomiicoccus_ampullae	0.86 (0.003)	dj_.SPBP.d14.1Sphingoid.Bases	0.67 (0.050)	0.75 (0.020)
Abdominal_Sac	jm__Nosocomiicoccus_ampullae	0.86 (0.003)	dj_.SPBP.d17.1Sphingoid.Bases	0.75 (0.020)	0.89 (0.001)
Abdominal_Sac	jm__Nosocomiicoccus_ampullae	0.86 (0.003)	dj_.XanthineNucleobases.Related	0.76 (0.018)	0.86 (0.003)
Abdominal_Sac	jm__Ruoffia_tabacinasalis	0.80 (0.009)	bi_.Cer.d18.1.20.0Ceramides	1.00 (0.017)	0.89 (0.041)
Abdominal_Sac	jm__Ruoffia_tabacinasalis	0.80 (0.009)	bi_.Cer.d18.1.22.0Ceramides	1.00 (0.017)	0.89 (0.041)
Abdominal_Sac	jm__Ruoffia_tabacinasalis	0.80 (0.009)	bi_.Cer.d18.1.24.0Ceramides	1.00 (0.017)	0.89 (0.041)
Abdominal_Sac	jm__Ruoffia_tabacinasalis	0.80 (0.009)	bi_.Hex.Cer.d18.1.16.0Glycosylceramides	1.00 (0.017)	0.89 (0.041)
Abdominal_Sac	jm__Ruoffia_tabacinasalis	0.80 (0.009)	bi_.LPC.16.0Phosphatidylcholines	-1.00 (0.017)	-0.89 (0.041)
Abdominal_Sac	jm__Ruoffia_tabacinasalis	0.80 (0.009)	bi_.LPC.16.1Phosphatidylcholines	-1.00 (0.017)	-0.89 (0.041)
Abdominal_Sac	jm__Ruoffia_tabacinasalis	0.80 (0.009)	bi_.LPC.18.0Phosphatidylcholines	-1.00 (0.017)	-0.89 (0.041)
Abdominal_Sac	jm__Ruoffia_tabacinasalis	0.80 (0.009)	bi_.LPE.18.0Phosphatidylethanolamines	-0.97 (0.005)	-0.92 (0.028)
Abdominal_Sac	jm__Ruoffia_tabacinasalis	0.80 (0.009)	bi_.LPE.P.18.2Phosphatidylethanolamines	1.00 (0.017)	0.89 (0.041)
Abdominal_Sac	jm__Ruoffia_tabacinasalis	0.80 (0.009)	bi_.LPE.P.20.5Phosphatidylethanolamines	0.89 (0.041)	1.00 (0.000)
Abdominal_Sac	jm__Ruoffia_tabacinasalis	0.80 (0.009)	bi_.LPG.16.1Phosphatidylglycerols	1.00 (0.017)	0.89 (0.041)
Abdominal_Sac	jm__Ruoffia_tabacinasalis	0.80 (0.009)	bi_.LPG.18.1Phosphatidylglycerols	1.00 (0.017)	0.89 (0.041)
Abdominal_Sac	jm__Ruoffia_tabacinasalis	0.80 (0.009)	bi_.LPS.18.1Phosphatidylserines	1.00 (0.017)	0.89 (0.041)
Abdominal_Sac	jm__Ruoffia_tabacinasalis	0.80 (0.009)	bi_.PE.36.5Phosphatidylethanolamines	-1.00 (0.017)	-0.89 (0.041)
Abdominal_Sac	jm__Ruoffia_tabacinasalis	0.80 (0.009)	bi_.PG.16.0_18.2Phosphatidylglycerols	1.00 (0.017)	0.89 (0.041)
Abdominal_Sac	jm__Ruoffia_tabacinasalis	0.80 (0.009)	bi_.PI.16.0_17.2Phosphatidylinositols	1.00 (0.017)	0.89 (0.041)
Abdominal_Sac	jm__Ruoffia_tabacinasalis	0.80 (0.009)	bi_.ProAminoacids	-0.97 (0.005)	-0.92 (0.028)
Abdominal_Sac	jm__Ruoffia_tabacinasalis	0.80 (0.009)	bi_.SerotoninBiogenic.Amines	0.89 (0.041)	1.00 (0.000)
Abdominal_Sac	jm__Ruoffia_tabacinasalis	0.80 (0.009)	bi_.TG.16.0_34.2Triacylglycerols	0.89 (0.041)	1.00 (0.000)
Abdominal_Sac	jm__Ruoffia_tabacinasalis	0.80 (0.009)	dj_.BABAAminoacids.Related	0.73 (0.024)	0.86 (0.003)
Abdominal_Sac	jm__Ruoffia_tabacinasalis	0.80 (0.009)	dj_.beta.AlaBiogenic.Amines	0.76 (0.018)	0.84 (0.005)
Abdominal_Sac	jm__Ruoffia_tabacinasalis	0.80 (0.009)	dj_.CreatinineAminoacids.Related	0.78 (0.014)	0.89 (0.001)
Abdominal_Sac	jm__Ruoffia_tabacinasalis	0.80 (0.009)	dj_.HexoseSugars	-0.74 (0.022)	-0.84 (0.005)
Abdominal_Sac	jm__Ruoffia_tabacinasalis	0.80 (0.009)	dj_.HistamineBiogenic.Amines	-0.77 (0.016)	-0.82 (0.007)
Abdominal_Sac	jm__Ruoffia_tabacinasalis	0.80 (0.009)	dj_.SarcosineAminoacids.Related	0.70 (0.036)	0.84 (0.005)
Abdominal_Sac	jm__Ruoffia_tabacinasalis	0.80 (0.009)	dj_.SDMAAminoacids.Related	0.67 (0.050)	0.89 (0.001)
Abdominal_Sac	jm__Ruoffia_tabacinasalis	0.80 (0.009)	dj_.SPBP.d14.1Sphingoid.Bases	0.67 (0.050)	0.79 (0.012)
Abdominal_Sac	jm__Ruoffia_tabacinasalis	0.80 (0.009)	dj_.SPBP.d17.1Sphingoid.Bases	0.75 (0.020)	0.91 (0.001)
Abdominal_Sac	jm__Ruoffia_tabacinasalis	0.80 (0.009)	dj_.XanthineNucleobases.Related	0.76 (0.018)	0.89 (0.001)
Abdominal_Sac	jm__Turicibacter_bilis	0.72 (0.027)	dj_.PA.18.2_22.3Phosphatidic.Acids	0.69 (0.039)	0.79 (0.012)
Abdominal_Sac	jm__Weissella_jogaejeotgali	0.77 (0.015)	bi_.Cer.d18.1.20.0Ceramides	1.00 (0.017)	0.89 (0.041)
Abdominal_Sac	jm__Weissella_jogaejeotgali	0.77 (0.015)	bi_.Cer.d18.1.22.0Ceramides	1.00 (0.017)	0.89 (0.041)
Abdominal_Sac	jm__Weissella_jogaejeotgali	0.77 (0.015)	bi_.Cer.d18.1.24.0Ceramides	1.00 (0.017)	0.89 (0.041)
Abdominal_Sac	jm__Weissella_jogaejeotgali	0.77 (0.015)	bi_.Hex.Cer.d18.1.16.0Glycosylceramides	1.00 (0.017)	0.89 (0.041)
Abdominal_Sac	jm__Weissella_jogaejeotgali	0.77 (0.015)	bi_.LPC.16.0Phosphatidylcholines	-1.00 (0.017)	-0.89 (0.041)
Abdominal_Sac	jm__Weissella_jogaejeotgali	0.77 (0.015)	bi_.LPC.16.1Phosphatidylcholines	-1.00 (0.017)	-0.89 (0.041)
Abdominal_Sac	jm__Weissella_jogaejeotgali	0.77 (0.015)	bi_.LPC.18.0Phosphatidylcholines	-1.00 (0.017)	-0.89 (0.041)
Abdominal_Sac	jm__Weissella_jogaejeotgali	0.77 (0.015)	bi_.LPE.18.0Phosphatidylethanolamines	-0.97 (0.005)	-0.92 (0.028)
Abdominal_Sac	jm__Weissella_jogaejeotgali	0.77 (0.015)	bi_.LPE.P.18.2Phosphatidylethanolamines	1.00 (0.017)	0.89 (0.041)
Abdominal_Sac	jm__Weissella_jogaejeotgali	0.77 (0.015)	bi_.LPE.P.20.5Phosphatidylethanolamines	0.89 (0.041)	1.00 (0.000)
Abdominal_Sac	jm__Weissella_jogaejeotgali	0.77 (0.015)	bi_.LPG.16.1Phosphatidylglycerols	1.00 (0.017)	0.89 (0.041)
Abdominal_Sac	jm__Weissella_jogaejeotgali	0.77 (0.015)	bi_.LPG.18.1Phosphatidylglycerols	1.00 (0.017)	0.89 (0.041)
Abdominal_Sac	jm__Weissella_jogaejeotgali	0.77 (0.015)	bi_.LPS.18.1Phosphatidylserines	1.00 (0.017)	0.89 (0.041)
Abdominal_Sac	jm__Weissella_jogaejeotgali	0.77 (0.015)	bi_.PE.36.5Phosphatidylethanolamines	-1.00 (0.017)	-0.89 (0.041)
Abdominal_Sac	jm__Weissella_jogaejeotgali	0.77 (0.015)	bi_.PG.16.0_18.2Phosphatidylglycerols	1.00 (0.017)	0.89 (0.041)
Abdominal_Sac	jm__Weissella_jogaejeotgali	0.77 (0.015)	bi_.PI.16.0_17.2Phosphatidylinositols	1.00 (0.017)	0.89 (0.041)
Abdominal_Sac	jm__Weissella_jogaejeotgali	0.77 (0.015)	bi_.ProAminoacids	-0.97 (0.005)	-0.92 (0.028)
Abdominal_Sac	jm__Weissella_jogaejeotgali	0.77 (0.015)	bi_.SerotoninBiogenic.Amines	0.89 (0.041)	1.00 (0.000)
Abdominal_Sac	jm__Weissella_jogaejeotgali	0.77 (0.015)	bi_.TG.16.0_34.2Triacylglycerols	0.89 (0.041)	1.00 (0.000)
Abdominal_Sac	jm__Weissella_jogaejeotgali	0.77 (0.015)	dj_.BABAAminoacids.Related	0.73 (0.024)	0.80 (0.010)
Abdominal_Sac	jm__Weissella_jogaejeotgali	0.77 (0.015)	dj_.beta.AlaBiogenic.Amines	0.76 (0.018)	0.71 (0.031)
Abdominal_Sac	jm__Weissella_jogaejeotgali	0.77 (0.015)	dj_.CreatinineAminoacids.Related	0.78 (0.014)	0.90 (0.001)
Abdominal_Sac	jm__Weissella_jogaejeotgali	0.77 (0.015)	dj_.SarcosineAminoacids.Related	0.70 (0.036)	0.73 (0.026)
Abdominal_Sac	jm__Weissella_jogaejeotgali	0.77 (0.015)	dj_.SDMAAminoacids.Related	0.67 (0.050)	0.71 (0.031)
Abdominal_Sac	jm__Weissella_jogaejeotgali	0.77 (0.015)	dj_.SPBP.d17.1Sphingoid.Bases	0.75 (0.020)	0.76 (0.017)
Abdominal_Sac	jm__Weissella_jogaejeotgali	0.77 (0.015)	dj_.XanthineNucleobases.Related	0.76 (0.018)	0.80 (0.010)
CirAbdo_PF	dj__Bifidobacterium_animalis	-0.88 (0.021)	dj_.C5.DC..C6.OH.Acylcarnitines	0.71 (0.032)	-0.88 (0.021)
CirAbdo_PF	dj__Bifidobacterium_animalis	-0.88 (0.021)	dj_.C8Acylcarnitines	0.70 (0.035)	-0.88 (0.021)
CirAbdo_PF	dj__Bifidobacterium_animalis	-0.88 (0.021)	dj_.CortisoneHormones	0.76 (0.018)	-0.92 (0.008)
CirAbdo_PF	dj__Bifidobacterium_animalis	-0.88 (0.021)	dj_.DG.17.0_17.1Diacylglycerols	0.75 (0.020)	-0.87 (0.024)
CirAbdo_PF	dj__Bifidobacterium_animalis	-0.88 (0.021)	dj_.GlnAminoacids	0.78 (0.014)	-0.94 (0.005)
CirAbdo_PF	dj__Bifidobacterium_animalis	-0.88 (0.021)	dj_.LPA.14.0Phosphatidic.Acids	0.75 (0.019)	-0.88 (0.021)
CirAbdo_PF	dj__Bifidobacterium_animalis	-0.88 (0.021)	dj_.TG.16.0_38.4Triacylglycerols	0.68 (0.043)	-0.87 (0.024)
CirAbdo_PF	dj__Bifidobacterium_animalis	-0.88 (0.021)	dj_.TG.16.1_34.3Triacylglycerols	0.68 (0.045)	-0.94 (0.005)
CirAbdo_PF	dj__Bifidobacterium_animalis	-0.88 (0.021)	dj_.TG.18.1_33.2Triacylglycerols	0.67 (0.047)	-0.94 (0.005)
CirAbdo_PF	dj__Bifidobacterium_animalis	-0.88 (0.021)	dj_.TG.20.4_34.2Triacylglycerols	0.70 (0.034)	-0.92 (0.008)
CirAbdo_PF	dj__Bifidobacterium_animalis	-0.88 (0.021)	dj_.TrpAminoacids	0.68 (0.045)	-0.88 (0.021)
CirAbdo_PF	dj__Eggerthellaceae_bacterium_AT8	-0.85 (0.034)	bi_.Hex.Cer.d18.1.20.0Glycosylceramides	-0.89 (0.041)	1.00 (0.000)
CirAbdo_PF	dj__Eggerthellaceae_bacterium_AT8	-0.85 (0.034)	dj_.CortisoneHormones	0.76 (0.018)	-0.82 (0.044)
CirAbdo_PF	dj__Eggerthellaceae_bacterium_AT8	-0.85 (0.034)	dj_.LPA.14.0Phosphatidic.Acids	0.75 (0.019)	-0.85 (0.034)
CirAbdo_PF	dj__Eggerthellaceae_bacterium_AT8	-0.85 (0.034)	dj_.TG.20.4_34.2Triacylglycerols	0.70 (0.034)	-0.82 (0.044)
CirAbdo_PF	dj__Eggerthellaceae_bacterium_AT8	-0.85 (0.034)	dj_.TrpAminoacids	0.68 (0.045)	-0.85 (0.034)
CirAbdo_PF	dj__Streptococcus_criceti	-0.94 (0.017)	dj_.AsnAminoacids	0.73 (0.026)	-0.89 (0.033)
CirAbdo_PF	dj__Streptococcus_criceti	-0.94 (0.017)	dj_.CortisoneHormones	0.76 (0.018)	-0.81 (0.050)
CirAbdo_PF	dj__Streptococcus_criceti	-0.94 (0.017)	dj_.DG.17.0_17.1Diacylglycerols	0.75 (0.020)	-0.88 (0.021)
CirAbdo_PF	dj__Streptococcus_criceti	-0.94 (0.017)	dj_.SerAminoacids	0.68 (0.045)	-0.89 (0.033)
CirAbdo_PF	dj__Streptococcus_ferus	-0.85 (0.034)	bi_.Hex.Cer.d18.1.20.0Glycosylceramides	-0.89 (0.041)	1.00 (0.000)
CirAbdo_PF	dj__Streptococcus_ferus	-0.85 (0.034)	dj_.CortisoneHormones	0.76 (0.018)	-0.82 (0.044)
CirAbdo_PF	dj__Streptococcus_ferus	-0.85 (0.034)	dj_.LPA.14.0Phosphatidic.Acids	0.75 (0.019)	-0.85 (0.034)
CirAbdo_PF	dj__Streptococcus_ferus	-0.85 (0.034)	dj_.TG.20.4_34.2Triacylglycerols	0.70 (0.034)	-0.82 (0.044)
CirAbdo_PF	dj__Streptococcus_ferus	-0.85 (0.034)	dj_.TrpAminoacids	0.68 (0.045)	-0.85 (0.034)
CirAbdo_PF	dj__Streptococcus_hyovaginalis	-0.85 (0.034)	bi_.Hex.Cer.d18.1.20.0Glycosylceramides	-0.89 (0.041)	1.00 (0.000)
CirAbdo_PF	dj__Streptococcus_hyovaginalis	-0.85 (0.034)	dj_.CortisoneHormones	0.76 (0.018)	-0.82 (0.044)
CirAbdo_PF	dj__Streptococcus_hyovaginalis	-0.85 (0.034)	dj_.LPA.14.0Phosphatidic.Acids	0.75 (0.019)	-0.85 (0.034)
CirAbdo_PF	dj__Streptococcus_hyovaginalis	-0.85 (0.034)	dj_.TG.20.4_34.2Triacylglycerols	0.70 (0.034)	-0.82 (0.044)
CirAbdo_PF	dj__Streptococcus_hyovaginalis	-0.85 (0.034)	dj_.TrpAminoacids	0.68 (0.045)	-0.85 (0.034)
CirAbdo_PF	dj__Streptococcus_orisratti	-0.93 (0.008)	dj_.AsnAminoacids	0.73 (0.026)	-0.81 (0.050)
CirAbdo_PF	dj__Streptococcus_orisratti	-0.93 (0.008)	dj_.CortisoneHormones	0.76 (0.018)	-0.88 (0.020)
CirAbdo_PF	dj__Streptococcus_orisratti	-0.93 (0.008)	dj_.CysAminoacids	0.71 (0.032)	-0.81 (0.050)
CirAbdo_PF	dj__Streptococcus_orisratti	-0.93 (0.008)	dj_.LPA.14.0Phosphatidic.Acids	0.75 (0.019)	-0.84 (0.036)
CirAbdo_PF	dj__Streptococcus_orisratti	-0.93 (0.008)	dj_.SerAminoacids	0.68 (0.045)	-0.81 (0.050)
CirAbdo_PF	dj__Streptococcus_orisratti	-0.93 (0.008)	dj_.TG.16.0_38.4Triacylglycerols	0.68 (0.043)	-0.83 (0.040)
CirAbdo_PF	dj__Streptococcus_orisratti	-0.93 (0.008)	dj_.TG.18.1_36.4Triacylglycerols	0.70 (0.035)	-0.81 (0.050)
CirAbdo_PF	dj__Streptococcus_orisratti	-0.93 (0.008)	dj_.TG.18.3_36.3Triacylglycerols	0.67 (0.047)	-0.81 (0.050)
CirAbdo_PF	il__Bifidobacterium_pseudolongum	-0.78 (0.022)	bi_.PC.42.0Phosphatidylcholines	0.95 (0.014)	-0.88 (0.047)
CirAbdo_PF	il__Bifidobacterium_pseudolongum	-0.78 (0.022)	bi_.PE.44.7Phosphatidylethanolamines	0.95 (0.014)	-0.88 (0.047)
CirAbdo_PF	il__Bifidobacterium_pseudolongum	-0.78 (0.022)	dj_.ArgAminoacids	0.79 (0.010)	-0.85 (0.008)
CirAbdo_PF	il__Bifidobacterium_pseudolongum	-0.78 (0.022)	dj_.CortisoneHormones	0.76 (0.018)	-0.77 (0.024)
CirAbdo_PF	il__Bifidobacterium_pseudolongum	-0.78 (0.022)	dj_.GlnAminoacids	0.78 (0.014)	-0.85 (0.008)
CirAbdo_PF	il__Bifidobacterium_pseudolongum	-0.78 (0.022)	dj_.LPA.14.0Phosphatidic.Acids	0.75 (0.019)	-0.79 (0.019)
CirAbdo_PF	il__Bifidobacterium_pseudolongum	-0.78 (0.022)	dj_.p.Cresol.SO4Cresols	-0.69 (0.038)	0.79 (0.019)
CirAbdo_PF	il__Bifidobacterium_pseudolongum	-0.78 (0.022)	dj_.TG.16.1_34.3Triacylglycerols	0.68 (0.045)	-0.74 (0.037)
CirAbdo_PF	il__Bifidobacterium_pseudolongum	-0.78 (0.022)	dj_.TG.18.1_33.2Triacylglycerols	0.67 (0.047)	-0.74 (0.035)
CirAbdo_PF	il__Bifidobacterium_pseudolongum	-0.78 (0.022)	dj_.TG.20.4_34.2Triacylglycerols	0.70 (0.034)	-0.72 (0.045)
CirAbdo_PF	il__Bifidobacterium_pseudolongum	-0.78 (0.022)	dj_.TrpAminoacids	0.68 (0.045)	-0.76 (0.027)
CirTor_PF	dj__Streptococcus_hyointestinalis	-0.82 (0.046)	dj_.ArgAminoacids	0.89 (0.001)	-0.89 (0.033)
CirTor_PF	dj__Streptococcus_parauberis	-0.82 (0.046)	dj_.PheAlaBetaineAminoacids.Related	0.75 (0.020)	-0.91 (0.011)
CirTor_PF	il__Pseudoscardovia_suis	-0.77 (0.024)	bi_.Hex.Cer.d18.1.20.0Glycosylceramides	-0.89 (0.041)	0.92 (0.028)
CirTor_PF	il__Pseudoscardovia_suis	-0.77 (0.024)	dj_.ArgAminoacids	0.89 (0.001)	-0.84 (0.009)
CirTor_PF	il__Pseudoscardovia_suis	-0.77 (0.024)	dj_.PheAlaBetaineAminoacids.Related	0.75 (0.020)	-0.82 (0.013)
CirTor_PF	jm__Lactobacillus_timonensis	0.72 (0.028)	dj_.ArgAminoacids	0.89 (0.001)	0.67 (0.047)
CirTor_PF	jm__Megasphaera_sp_NM10	-0.69 (0.041)	dj_.PheAlaBetaineAminoacids.Related	0.75 (0.020)	-0.83 (0.006)
CRP	dj__Acidaminococcus_fermentans	-0.85 (0.034)	dj_.LPA.14.1Phosphatidic.Acids	0.78 (0.017)	-0.85 (0.034)
CRP	dj__Ligilactobacillus_agilis	-0.94 (0.005)	bi_.Hex.Cer.d18.1.20.0Glycosylceramides	-0.89 (0.041)	1.00 (0.000)
CRP	dj__Sharpea_porci	-0.81 (0.050)	dj_.LPA.14.1Phosphatidic.Acids	0.78 (0.017)	-0.84 (0.036)
CRP	dj__Sharpea_porci	-0.81 (0.050)	dj_.LPG.14.0Phosphatidylglycerols	0.87 (0.005)	-0.93 (0.008)
CRP	dj__Sharpea_porci	-0.81 (0.050)	dj_.TaurineAminoacids.Related	-0.83 (0.008)	0.93 (0.008)
CRP	dj__Sharpea_porci	-0.81 (0.050)	dj_.TMCABile.Acids	0.71 (0.033)	-0.82 (0.044)
CRP	il__Bifidobacterium_thermophilum	-0.73 (0.040)	bi_.DG.18.1_18.2Diacylglycerols	0.89 (0.041)	-0.89 (0.041)
CRP	il__Bifidobacterium_thermophilum	-0.73 (0.040)	bi_.LPE.15.0Phosphatidylethanolamines	0.89 (0.041)	-0.89 (0.041)
CRP	il__Bifidobacterium_thermophilum	-0.73 (0.040)	dj_.LPG.14.0Phosphatidylglycerols	0.87 (0.005)	-0.77 (0.027)
CRP	il__Bifidobacterium_thermophilum	-0.73 (0.040)	dj_.TaurineAminoacids.Related	-0.83 (0.008)	0.83 (0.011)
CRP	il__Bifidobacterium_thermophilum	-0.73 (0.040)	dj_.TMCABile.Acids	0.71 (0.033)	-0.75 (0.031)
HOMA.IR	dj__Collinsella_aerofaciens	-0.85 (0.034)	bi_.Cer.d18.2.23.0Ceramides	-0.89 (0.041)	1.00 (0.000)
HOMA.IR	dj__Collinsella_aerofaciens	-0.85 (0.034)	bi_.LPA.16.0Phosphatidic.Acids	-0.89 (0.041)	1.00 (0.000)
HOMA.IR	dj__Collinsella_aerofaciens	-0.85 (0.034)	bi_.PA.16.2_18.1Phosphatidic.Acids	-0.89 (0.041)	1.00 (0.000)
HOMA.IR	dj__Collinsella_aerofaciens	-0.85 (0.034)	bi_.PI.16.0_16.0Phosphatidylinositols	-0.89 (0.041)	1.00 (0.000)
HOMA.IR	dj__Collinsella_aerofaciens	-0.85 (0.034)	bi_.PI.16.1_18.0Phosphatidylinositols	-0.89 (0.041)	1.00 (0.000)
HOMA.IR	dj__Collinsella_aerofaciens	-0.85 (0.034)	bi_.TG.18.0_38.7Triacylglycerols	-0.89 (0.041)	1.00 (0.000)
HOMA.IR	dj__Collinsella_aerofaciens	-0.85 (0.034)	dj_.C5Acylcarnitines	-0.87 (0.005)	0.85 (0.034)
HOMA.IR	dj__Corynebacterium_urealyticum	-0.85 (0.034)	bi_.Cer.d18.2.23.0Ceramides	-0.89 (0.041)	1.00 (0.000)
HOMA.IR	dj__Corynebacterium_urealyticum	-0.85 (0.034)	bi_.LPA.16.0Phosphatidic.Acids	-0.89 (0.041)	1.00 (0.000)
HOMA.IR	dj__Corynebacterium_urealyticum	-0.85 (0.034)	bi_.PA.16.2_18.1Phosphatidic.Acids	-0.89 (0.041)	1.00 (0.000)
HOMA.IR	dj__Corynebacterium_urealyticum	-0.85 (0.034)	bi_.PI.16.0_16.0Phosphatidylinositols	-0.89 (0.041)	1.00 (0.000)
HOMA.IR	dj__Corynebacterium_urealyticum	-0.85 (0.034)	bi_.PI.16.1_18.0Phosphatidylinositols	-0.89 (0.041)	1.00 (0.000)
HOMA.IR	dj__Corynebacterium_urealyticum	-0.85 (0.034)	bi_.TG.18.0_38.7Triacylglycerols	-0.89 (0.041)	1.00 (0.000)
HOMA.IR	dj__Corynebacterium_urealyticum	-0.85 (0.034)	dj_.C5Acylcarnitines	-0.87 (0.005)	0.85 (0.034)
HOMA.IR	dj__unknown__Prevotellaceae	-0.85 (0.034)	bi_.Cer.d18.2.23.0Ceramides	-0.89 (0.041)	1.00 (0.000)
HOMA.IR	dj__unknown__Prevotellaceae	-0.85 (0.034)	bi_.LPA.16.0Phosphatidic.Acids	-0.89 (0.041)	1.00 (0.000)
HOMA.IR	dj__unknown__Prevotellaceae	-0.85 (0.034)	bi_.PA.16.2_18.1Phosphatidic.Acids	-0.89 (0.041)	1.00 (0.000)
HOMA.IR	dj__unknown__Prevotellaceae	-0.85 (0.034)	bi_.PI.16.0_16.0Phosphatidylinositols	-0.89 (0.041)	1.00 (0.000)
HOMA.IR	dj__unknown__Prevotellaceae	-0.85 (0.034)	bi_.PI.16.1_18.0Phosphatidylinositols	-0.89 (0.041)	1.00 (0.000)
HOMA.IR	dj__unknown__Prevotellaceae	-0.85 (0.034)	bi_.TG.18.0_38.7Triacylglycerols	-0.89 (0.041)	1.00 (0.000)
HOMA.IR	dj__unknown__Prevotellaceae	-0.85 (0.034)	dj_.C5Acylcarnitines	-0.87 (0.005)	0.85 (0.034)
HOMA.IR	dj__unknown__Mycobacteriaceae	-0.85 (0.034)	bi_.Cer.d18.2.23.0Ceramides	-0.89 (0.041)	1.00 (0.000)
HOMA.IR	dj__unknown__Mycobacteriaceae	-0.85 (0.034)	bi_.LPA.16.0Phosphatidic.Acids	-0.89 (0.041)	1.00 (0.000)
HOMA.IR	dj__unknown__Mycobacteriaceae	-0.85 (0.034)	bi_.PA.16.2_18.1Phosphatidic.Acids	-0.89 (0.041)	1.00 (0.000)
HOMA.IR	dj__unknown__Mycobacteriaceae	-0.85 (0.034)	bi_.PI.16.0_16.0Phosphatidylinositols	-0.89 (0.041)	1.00 (0.000)
HOMA.IR	dj__unknown__Mycobacteriaceae	-0.85 (0.034)	bi_.PI.16.1_18.0Phosphatidylinositols	-0.89 (0.041)	1.00 (0.000)
HOMA.IR	dj__unknown__Mycobacteriaceae	-0.85 (0.034)	bi_.TG.18.0_38.7Triacylglycerols	-0.89 (0.041)	1.00 (0.000)
HOMA.IR	dj__unknown__Mycobacteriaceae	-0.85 (0.034)	dj_.C5Acylcarnitines	-0.87 (0.005)	0.85 (0.034)
HOMA.IR	dj__Prevotella_mizrahii	-0.85 (0.034)	bi_.Cer.d18.2.23.0Ceramides	-0.89 (0.041)	1.00 (0.000)
HOMA.IR	dj__Prevotella_mizrahii	-0.85 (0.034)	bi_.LPA.16.0Phosphatidic.Acids	-0.89 (0.041)	1.00 (0.000)
HOMA.IR	dj__Prevotella_mizrahii	-0.85 (0.034)	bi_.PA.16.2_18.1Phosphatidic.Acids	-0.89 (0.041)	1.00 (0.000)
HOMA.IR	dj__Prevotella_mizrahii	-0.85 (0.034)	bi_.PI.16.0_16.0Phosphatidylinositols	-0.89 (0.041)	1.00 (0.000)
HOMA.IR	dj__Prevotella_mizrahii	-0.85 (0.034)	bi_.PI.16.1_18.0Phosphatidylinositols	-0.89 (0.041)	1.00 (0.000)
HOMA.IR	dj__Prevotella_mizrahii	-0.85 (0.034)	bi_.TG.18.0_38.7Triacylglycerols	-0.89 (0.041)	1.00 (0.000)
HOMA.IR	dj__Prevotella_mizrahii	-0.85 (0.034)	dj_.C5Acylcarnitines	-0.87 (0.005)	0.85 (0.034)
HOMA.IR	dj__Selenomonas_bovis	-0.85 (0.034)	bi_.Cer.d18.2.23.0Ceramides	-0.89 (0.041)	1.00 (0.000)
HOMA.IR	dj__Selenomonas_bovis	-0.85 (0.034)	bi_.LPA.16.0Phosphatidic.Acids	-0.89 (0.041)	1.00 (0.000)
HOMA.IR	dj__Selenomonas_bovis	-0.85 (0.034)	bi_.PA.16.2_18.1Phosphatidic.Acids	-0.89 (0.041)	1.00 (0.000)
HOMA.IR	dj__Selenomonas_bovis	-0.85 (0.034)	bi_.PI.16.0_16.0Phosphatidylinositols	-0.89 (0.041)	1.00 (0.000)
HOMA.IR	dj__Selenomonas_bovis	-0.85 (0.034)	bi_.PI.16.1_18.0Phosphatidylinositols	-0.89 (0.041)	1.00 (0.000)
HOMA.IR	dj__Selenomonas_bovis	-0.85 (0.034)	bi_.TG.18.0_38.7Triacylglycerols	-0.89 (0.041)	1.00 (0.000)
HOMA.IR	dj__Selenomonas_bovis	-0.85 (0.034)	dj_.C5Acylcarnitines	-0.87 (0.005)	0.85 (0.034)
HOMA.IR	dj__unknown__Selenomonas	-0.85 (0.034)	bi_.Cer.d18.2.23.0Ceramides	-0.89 (0.041)	1.00 (0.000)
HOMA.IR	dj__unknown__Selenomonas	-0.85 (0.034)	bi_.LPA.16.0Phosphatidic.Acids	-0.89 (0.041)	1.00 (0.000)
HOMA.IR	dj__unknown__Selenomonas	-0.85 (0.034)	bi_.PA.16.2_18.1Phosphatidic.Acids	-0.89 (0.041)	1.00 (0.000)
HOMA.IR	dj__unknown__Selenomonas	-0.85 (0.034)	bi_.PI.16.0_16.0Phosphatidylinositols	-0.89 (0.041)	1.00 (0.000)
HOMA.IR	dj__unknown__Selenomonas	-0.85 (0.034)	bi_.PI.16.1_18.0Phosphatidylinositols	-0.89 (0.041)	1.00 (0.000)
HOMA.IR	dj__unknown__Selenomonas	-0.85 (0.034)	bi_.TG.18.0_38.7Triacylglycerols	-0.89 (0.041)	1.00 (0.000)
HOMA.IR	dj__unknown__Selenomonas	-0.85 (0.034)	dj_.C5Acylcarnitines	-0.87 (0.005)	0.85 (0.034)
HOMA.IR	dj__Veillonella_caviae	-0.85 (0.034)	bi_.Cer.d18.2.23.0Ceramides	-0.89 (0.041)	1.00 (0.000)
HOMA.IR	dj__Veillonella_caviae	-0.85 (0.034)	bi_.LPA.16.0Phosphatidic.Acids	-0.89 (0.041)	1.00 (0.000)
HOMA.IR	dj__Veillonella_caviae	-0.85 (0.034)	bi_.PA.16.2_18.1Phosphatidic.Acids	-0.89 (0.041)	1.00 (0.000)
HOMA.IR	dj__Veillonella_caviae	-0.85 (0.034)	bi_.PI.16.0_16.0Phosphatidylinositols	-0.89 (0.041)	1.00 (0.000)
HOMA.IR	dj__Veillonella_caviae	-0.85 (0.034)	bi_.PI.16.1_18.0Phosphatidylinositols	-0.89 (0.041)	1.00 (0.000)
HOMA.IR	dj__Veillonella_caviae	-0.85 (0.034)	bi_.TG.18.0_38.7Triacylglycerols	-0.89 (0.041)	1.00 (0.000)
HOMA.IR	dj__Veillonella_caviae	-0.85 (0.034)	dj_.C5Acylcarnitines	-0.87 (0.005)	0.85 (0.034)
HOMA.IR	il__Streptococcus_hyointestinalis	0.74 (0.046)	dj_.Hex3Cer.d18.1.22.0Glycosylceramides	0.73 (0.025)	0.79 (0.019)
HOMA.IR	il__Streptococcus_hyointestinalis	0.74 (0.046)	dj_.SarcosineAminoacids.Related	-0.75 (0.025)	-0.74 (0.046)
HOMA.IR	jm__Lactobacillus_crispatus	-0.71 (0.031)	bi_.PG.16.0_16.1Phosphatidylglycerols	0.89 (0.041)	-0.89 (0.041)
HOMA.IR	jm__Lactobacillus_crispatus	-0.71 (0.031)	bi_.PG.18.2_20.0Phosphatidylglycerols	0.89 (0.041)	-0.89 (0.041)
HOMA.IR	jm__Lactobacillus_crispatus	-0.71 (0.031)	bi_.TG.18.0_38.6Triacylglycerols	0.89 (0.041)	-0.89 (0.041)
HOMA.IR	jm__Lactobacillus_crispatus	-0.71 (0.031)	dj_.3.IAAIndoles.Derivatives	-0.75 (0.025)	0.81 (0.008)
HOMA.IR	jm__Lactobacillus_crispatus	-0.71 (0.031)	dj_.C4Acylcarnitines	-0.88 (0.003)	0.83 (0.006)
HOMA.IR	jm__Lactobacillus_crispatus	-0.71 (0.031)	dj_.C5.1.DCAcylcarnitines	-0.88 (0.003)	0.73 (0.026)
HOMA.IR	jm__Lactobacillus_crispatus	-0.71 (0.031)	dj_.C6..C4.1.DC.Acylcarnitines	-0.73 (0.031)	0.68 (0.045)
HOMA.IR	jm__Lactobacillus_crispatus	-0.71 (0.031)	dj_.HypoxanthineNucleobases.Related	-0.90 (0.002)	0.81 (0.008)
InFat_PF	dj__Acidaminococcus_fermentans	0.86 (0.029)	dj_.CitAminoacids.Related	0.74 (0.024)	0.85 (0.034)
InFat_PF	dj__unknown__Selenomonadaceae	0.97 (0.001)	bi_.PE.P.18.1.20.4Phosphatidylethanolamines	0.89 (0.041)	1.00 (0.000)
InFat_PF	jm__Lactimicrobium_massiliense	0.77 (0.016)	dj_.3.Met.HisAminoacids.Related	0.68 (0.045)	0.68 (0.042)
InFat_PF	jm__Lactimicrobium_massiliense	0.77 (0.016)	dj_.CitAminoacids.Related	0.74 (0.024)	0.82 (0.007)
Insuline	dj__Coprococcus_catus	-0.81 (0.050)	dj_.3.IAAIndoles.Derivatives	-0.82 (0.011)	0.93 (0.008)
Insuline	dj__Coprococcus_catus	-0.81 (0.050)	dj_.Ac.OrnAminoacids.Related	-0.70 (0.043)	0.81 (0.050)
Insuline	dj__Coprococcus_catus	-0.81 (0.050)	dj_.beta.AlaBiogenic.Amines	-0.87 (0.005)	0.81 (0.050)
Insuline	dj__Coprococcus_catus	-0.81 (0.050)	dj_.Hex.Cer.d18.2.22.0Glycosylceramides	0.71 (0.033)	-0.82 (0.045)
Insuline	dj__Coprococcus_catus	-0.81 (0.050)	dj_.Ind.SO4Indoles.Derivatives	-0.68 (0.045)	0.93 (0.008)
Insuline	dj__Coprococcus_catus	-0.81 (0.050)	dj_.SarcosineAminoacids.Related	-0.80 (0.014)	0.81 (0.050)
Insuline	dj__Coprococcus_catus	-0.81 (0.050)	dj_.TMCABile.Acids	0.73 (0.025)	-0.82 (0.044)
Insuline	dj__Coprococcus_catus	-0.81 (0.050)	dj_.XanthineNucleobases.Related	-0.73 (0.031)	0.81 (0.050)
Insuline	dj__Corynebacterium_frankenforstense	-0.85 (0.034)	bi_.LPE.P.20.5Phosphatidylethanolamines	-0.89 (0.041)	1.00 (0.000)
Insuline	dj__Corynebacterium_frankenforstense	-0.85 (0.034)	bi_.SerotoninBiogenic.Amines	-0.89 (0.041)	1.00 (0.000)
Insuline	dj__Corynebacterium_frankenforstense	-0.85 (0.034)	bi_.TG.16.0_34.2Triacylglycerols	-0.89 (0.041)	1.00 (0.000)
Insuline	dj__Corynebacterium_frankenforstense	-0.85 (0.034)	dj_.BABAAminoacids.Related	-0.78 (0.017)	0.85 (0.034)
Insuline	dj__Corynebacterium_frankenforstense	-0.85 (0.034)	dj_.beta.AlaBiogenic.Amines	-0.87 (0.005)	0.85 (0.034)
Insuline	dj__Corynebacterium_frankenforstense	-0.85 (0.034)	dj_.SarcosineAminoacids.Related	-0.80 (0.014)	0.85 (0.034)
Insuline	dj__Corynebacterium_frankenforstense	-0.85 (0.034)	dj_.XanthineNucleobases.Related	-0.73 (0.031)	0.85 (0.034)
Insuline	dj__Corynebacterium_glutamicum	-0.85 (0.034)	bi_.LPE.P.20.5Phosphatidylethanolamines	-0.89 (0.041)	1.00 (0.000)
Insuline	dj__Corynebacterium_glutamicum	-0.85 (0.034)	bi_.SerotoninBiogenic.Amines	-0.89 (0.041)	1.00 (0.000)
Insuline	dj__Corynebacterium_glutamicum	-0.85 (0.034)	bi_.TG.16.0_34.2Triacylglycerols	-0.89 (0.041)	1.00 (0.000)
Insuline	dj__Corynebacterium_glutamicum	-0.85 (0.034)	dj_.BABAAminoacids.Related	-0.78 (0.017)	0.85 (0.034)
Insuline	dj__Corynebacterium_glutamicum	-0.85 (0.034)	dj_.beta.AlaBiogenic.Amines	-0.87 (0.005)	0.85 (0.034)
Insuline	dj__Corynebacterium_glutamicum	-0.85 (0.034)	dj_.SarcosineAminoacids.Related	-0.80 (0.014)	0.85 (0.034)
Insuline	dj__Corynebacterium_glutamicum	-0.85 (0.034)	dj_.XanthineNucleobases.Related	-0.73 (0.031)	0.85 (0.034)
Insuline	dj__Corynebacterium_phoceense	-0.85 (0.034)	bi_.LPE.P.20.5Phosphatidylethanolamines	-0.89 (0.041)	1.00 (0.000)
Insuline	dj__Corynebacterium_phoceense	-0.85 (0.034)	bi_.SerotoninBiogenic.Amines	-0.89 (0.041)	1.00 (0.000)
Insuline	dj__Corynebacterium_phoceense	-0.85 (0.034)	bi_.TG.16.0_34.2Triacylglycerols	-0.89 (0.041)	1.00 (0.000)
Insuline	dj__Corynebacterium_phoceense	-0.85 (0.034)	dj_.BABAAminoacids.Related	-0.78 (0.017)	0.85 (0.034)
Insuline	dj__Corynebacterium_phoceense	-0.85 (0.034)	dj_.beta.AlaBiogenic.Amines	-0.87 (0.005)	0.85 (0.034)
Insuline	dj__Corynebacterium_phoceense	-0.85 (0.034)	dj_.SarcosineAminoacids.Related	-0.80 (0.014)	0.85 (0.034)
Insuline	dj__Corynebacterium_phoceense	-0.85 (0.034)	dj_.XanthineNucleobases.Related	-0.73 (0.031)	0.85 (0.034)
Insuline	dj__unknown__Corynebacterium	-0.85 (0.034)	bi_.LPE.P.20.5Phosphatidylethanolamines	-0.89 (0.041)	1.00 (0.000)
Insuline	dj__unknown__Corynebacterium	-0.85 (0.034)	bi_.SerotoninBiogenic.Amines	-0.89 (0.041)	1.00 (0.000)
Insuline	dj__unknown__Corynebacterium	-0.85 (0.034)	bi_.TG.16.0_34.2Triacylglycerols	-0.89 (0.041)	1.00 (0.000)
Insuline	dj__unknown__Corynebacterium	-0.85 (0.034)	dj_.BABAAminoacids.Related	-0.78 (0.017)	0.85 (0.034)
Insuline	dj__unknown__Corynebacterium	-0.85 (0.034)	dj_.beta.AlaBiogenic.Amines	-0.87 (0.005)	0.85 (0.034)
Insuline	dj__unknown__Corynebacterium	-0.85 (0.034)	dj_.SarcosineAminoacids.Related	-0.80 (0.014)	0.85 (0.034)
Insuline	dj__unknown__Corynebacterium	-0.85 (0.034)	dj_.XanthineNucleobases.Related	-0.73 (0.031)	0.85 (0.034)
Insuline	dj__Corynebacterium_xerosis	-0.85 (0.034)	bi_.LPE.P.20.5Phosphatidylethanolamines	-0.89 (0.041)	1.00 (0.000)
Insuline	dj__Corynebacterium_xerosis	-0.85 (0.034)	bi_.SerotoninBiogenic.Amines	-0.89 (0.041)	1.00 (0.000)
Insuline	dj__Corynebacterium_xerosis	-0.85 (0.034)	bi_.TG.16.0_34.2Triacylglycerols	-0.89 (0.041)	1.00 (0.000)
Insuline	dj__Corynebacterium_xerosis	-0.85 (0.034)	dj_.BABAAminoacids.Related	-0.78 (0.017)	0.85 (0.034)
Insuline	dj__Corynebacterium_xerosis	-0.85 (0.034)	dj_.beta.AlaBiogenic.Amines	-0.87 (0.005)	0.85 (0.034)
Insuline	dj__Corynebacterium_xerosis	-0.85 (0.034)	dj_.SarcosineAminoacids.Related	-0.80 (0.014)	0.85 (0.034)
Insuline	dj__Corynebacterium_xerosis	-0.85 (0.034)	dj_.XanthineNucleobases.Related	-0.73 (0.031)	0.85 (0.034)
Insuline	dj__Eubacterium_rectale	-0.85 (0.034)	bi_.LPE.P.20.5Phosphatidylethanolamines	-0.89 (0.041)	1.00 (0.000)
Insuline	dj__Eubacterium_rectale	-0.85 (0.034)	bi_.SerotoninBiogenic.Amines	-0.89 (0.041)	1.00 (0.000)
Insuline	dj__Eubacterium_rectale	-0.85 (0.034)	bi_.TG.16.0_34.2Triacylglycerols	-0.89 (0.041)	1.00 (0.000)
Insuline	dj__Eubacterium_rectale	-0.85 (0.034)	dj_.BABAAminoacids.Related	-0.78 (0.017)	0.85 (0.034)
Insuline	dj__Eubacterium_rectale	-0.85 (0.034)	dj_.beta.AlaBiogenic.Amines	-0.87 (0.005)	0.85 (0.034)
Insuline	dj__Eubacterium_rectale	-0.85 (0.034)	dj_.SarcosineAminoacids.Related	-0.80 (0.014)	0.85 (0.034)
Insuline	dj__Eubacterium_rectale	-0.85 (0.034)	dj_.XanthineNucleobases.Related	-0.73 (0.031)	0.85 (0.034)
Insuline	dj__Faecalibacterium_prausnitzii	-0.85 (0.034)	bi_.LPE.P.20.5Phosphatidylethanolamines	-0.89 (0.041)	1.00 (0.000)
Insuline	dj__Faecalibacterium_prausnitzii	-0.85 (0.034)	bi_.SerotoninBiogenic.Amines	-0.89 (0.041)	1.00 (0.000)
Insuline	dj__Faecalibacterium_prausnitzii	-0.85 (0.034)	bi_.TG.16.0_34.2Triacylglycerols	-0.89 (0.041)	1.00 (0.000)
Insuline	dj__Faecalibacterium_prausnitzii	-0.85 (0.034)	dj_.BABAAminoacids.Related	-0.78 (0.017)	0.85 (0.034)
Insuline	dj__Faecalibacterium_prausnitzii	-0.85 (0.034)	dj_.beta.AlaBiogenic.Amines	-0.87 (0.005)	0.85 (0.034)
Insuline	dj__Faecalibacterium_prausnitzii	-0.85 (0.034)	dj_.SarcosineAminoacids.Related	-0.80 (0.014)	0.85 (0.034)
Insuline	dj__Faecalibacterium_prausnitzii	-0.85 (0.034)	dj_.XanthineNucleobases.Related	-0.73 (0.031)	0.85 (0.034)
Insuline	dj__Fusicatenibacter_saccharivorans	-0.85 (0.034)	bi_.LPE.P.20.5Phosphatidylethanolamines	-0.89 (0.041)	1.00 (0.000)
Insuline	dj__Fusicatenibacter_saccharivorans	-0.85 (0.034)	bi_.SerotoninBiogenic.Amines	-0.89 (0.041)	1.00 (0.000)
Insuline	dj__Fusicatenibacter_saccharivorans	-0.85 (0.034)	bi_.TG.16.0_34.2Triacylglycerols	-0.89 (0.041)	1.00 (0.000)
Insuline	dj__Fusicatenibacter_saccharivorans	-0.85 (0.034)	dj_.BABAAminoacids.Related	-0.78 (0.017)	0.85 (0.034)
Insuline	dj__Fusicatenibacter_saccharivorans	-0.85 (0.034)	dj_.beta.AlaBiogenic.Amines	-0.87 (0.005)	0.85 (0.034)
Insuline	dj__Fusicatenibacter_saccharivorans	-0.85 (0.034)	dj_.SarcosineAminoacids.Related	-0.80 (0.014)	0.85 (0.034)
Insuline	dj__Fusicatenibacter_saccharivorans	-0.85 (0.034)	dj_.XanthineNucleobases.Related	-0.73 (0.031)	0.85 (0.034)
Insuline	dj__Mediterraneibacter_faecis	-0.85 (0.034)	bi_.LPE.P.20.5Phosphatidylethanolamines	-0.89 (0.041)	1.00 (0.000)
Insuline	dj__Mediterraneibacter_faecis	-0.85 (0.034)	bi_.SerotoninBiogenic.Amines	-0.89 (0.041)	1.00 (0.000)
Insuline	dj__Mediterraneibacter_faecis	-0.85 (0.034)	bi_.TG.16.0_34.2Triacylglycerols	-0.89 (0.041)	1.00 (0.000)
Insuline	dj__Mediterraneibacter_faecis	-0.85 (0.034)	dj_.BABAAminoacids.Related	-0.78 (0.017)	0.85 (0.034)
Insuline	dj__Mediterraneibacter_faecis	-0.85 (0.034)	dj_.beta.AlaBiogenic.Amines	-0.87 (0.005)	0.85 (0.034)
Insuline	dj__Mediterraneibacter_faecis	-0.85 (0.034)	dj_.SarcosineAminoacids.Related	-0.80 (0.014)	0.85 (0.034)
Insuline	dj__Mediterraneibacter_faecis	-0.85 (0.034)	dj_.XanthineNucleobases.Related	-0.73 (0.031)	0.85 (0.034)
Insuline	dj__Nosocomiicoccus_ampullae	-0.85 (0.034)	bi_.LPE.P.20.5Phosphatidylethanolamines	-0.89 (0.041)	1.00 (0.000)
Insuline	dj__Nosocomiicoccus_ampullae	-0.85 (0.034)	bi_.SerotoninBiogenic.Amines	-0.89 (0.041)	1.00 (0.000)
Insuline	dj__Nosocomiicoccus_ampullae	-0.85 (0.034)	bi_.TG.16.0_34.2Triacylglycerols	-0.89 (0.041)	1.00 (0.000)
Insuline	dj__Nosocomiicoccus_ampullae	-0.85 (0.034)	dj_.BABAAminoacids.Related	-0.78 (0.017)	0.85 (0.034)
Insuline	dj__Nosocomiicoccus_ampullae	-0.85 (0.034)	dj_.beta.AlaBiogenic.Amines	-0.87 (0.005)	0.85 (0.034)
Insuline	dj__Nosocomiicoccus_ampullae	-0.85 (0.034)	dj_.SarcosineAminoacids.Related	-0.80 (0.014)	0.85 (0.034)
Insuline	dj__Nosocomiicoccus_ampullae	-0.85 (0.034)	dj_.XanthineNucleobases.Related	-0.73 (0.031)	0.85 (0.034)
Insuline	dj__Rothia_koreensis	-0.85 (0.034)	bi_.LPE.P.20.5Phosphatidylethanolamines	-0.89 (0.041)	1.00 (0.000)
Insuline	dj__Rothia_koreensis	-0.85 (0.034)	bi_.SerotoninBiogenic.Amines	-0.89 (0.041)	1.00 (0.000)
Insuline	dj__Rothia_koreensis	-0.85 (0.034)	bi_.TG.16.0_34.2Triacylglycerols	-0.89 (0.041)	1.00 (0.000)
Insuline	dj__Rothia_koreensis	-0.85 (0.034)	dj_.BABAAminoacids.Related	-0.78 (0.017)	0.85 (0.034)
Insuline	dj__Rothia_koreensis	-0.85 (0.034)	dj_.beta.AlaBiogenic.Amines	-0.87 (0.005)	0.85 (0.034)
Insuline	dj__Rothia_koreensis	-0.85 (0.034)	dj_.SarcosineAminoacids.Related	-0.80 (0.014)	0.85 (0.034)
Insuline	dj__Rothia_koreensis	-0.85 (0.034)	dj_.XanthineNucleobases.Related	-0.73 (0.031)	0.85 (0.034)
Insuline	dj__Rothia_sp_P100	-0.85 (0.034)	bi_.LPE.P.20.5Phosphatidylethanolamines	-0.89 (0.041)	1.00 (0.000)
Insuline	dj__Rothia_sp_P100	-0.85 (0.034)	bi_.SerotoninBiogenic.Amines	-0.89 (0.041)	1.00 (0.000)
Insuline	dj__Rothia_sp_P100	-0.85 (0.034)	bi_.TG.16.0_34.2Triacylglycerols	-0.89 (0.041)	1.00 (0.000)
Insuline	dj__Rothia_sp_P100	-0.85 (0.034)	dj_.BABAAminoacids.Related	-0.78 (0.017)	0.85 (0.034)
Insuline	dj__Rothia_sp_P100	-0.85 (0.034)	dj_.beta.AlaBiogenic.Amines	-0.87 (0.005)	0.85 (0.034)
Insuline	dj__Rothia_sp_P100	-0.85 (0.034)	dj_.SarcosineAminoacids.Related	-0.80 (0.014)	0.85 (0.034)
Insuline	dj__Rothia_sp_P100	-0.85 (0.034)	dj_.XanthineNucleobases.Related	-0.73 (0.031)	0.85 (0.034)
Insuline	dj__Segatella_copri	-0.85 (0.034)	bi_.LPE.P.20.5Phosphatidylethanolamines	-0.89 (0.041)	1.00 (0.000)
Insuline	dj__Segatella_copri	-0.85 (0.034)	bi_.SerotoninBiogenic.Amines	-0.89 (0.041)	1.00 (0.000)
Insuline	dj__Segatella_copri	-0.85 (0.034)	bi_.TG.16.0_34.2Triacylglycerols	-0.89 (0.041)	1.00 (0.000)
Insuline	dj__Segatella_copri	-0.85 (0.034)	dj_.BABAAminoacids.Related	-0.78 (0.017)	0.85 (0.034)
Insuline	dj__Segatella_copri	-0.85 (0.034)	dj_.beta.AlaBiogenic.Amines	-0.87 (0.005)	0.85 (0.034)
Insuline	dj__Segatella_copri	-0.85 (0.034)	dj_.SarcosineAminoacids.Related	-0.80 (0.014)	0.85 (0.034)
Insuline	dj__Segatella_copri	-0.85 (0.034)	dj_.XanthineNucleobases.Related	-0.73 (0.031)	0.85 (0.034)
Insuline	dj__Segatella_hominis	-0.85 (0.034)	bi_.LPE.P.20.5Phosphatidylethanolamines	-0.89 (0.041)	1.00 (0.000)
Insuline	dj__Segatella_hominis	-0.85 (0.034)	bi_.SerotoninBiogenic.Amines	-0.89 (0.041)	1.00 (0.000)
Insuline	dj__Segatella_hominis	-0.85 (0.034)	bi_.TG.16.0_34.2Triacylglycerols	-0.89 (0.041)	1.00 (0.000)
Insuline	dj__Segatella_hominis	-0.85 (0.034)	dj_.BABAAminoacids.Related	-0.78 (0.017)	0.85 (0.034)
Insuline	dj__Segatella_hominis	-0.85 (0.034)	dj_.beta.AlaBiogenic.Amines	-0.87 (0.005)	0.85 (0.034)
Insuline	dj__Segatella_hominis	-0.85 (0.034)	dj_.SarcosineAminoacids.Related	-0.80 (0.014)	0.85 (0.034)
Insuline	dj__Segatella_hominis	-0.85 (0.034)	dj_.XanthineNucleobases.Related	-0.73 (0.031)	0.85 (0.034)
Insuline	il__Aeriscardovia_aeriphila	-0.80 (0.017)	bi_.Cer.d18.1.20.0Ceramides	-1.00 (0.017)	0.97 (0.005)
Insuline	il__Aeriscardovia_aeriphila	-0.80 (0.017)	bi_.Cer.d18.1.22.0Ceramides	-1.00 (0.017)	0.97 (0.005)
Insuline	il__Aeriscardovia_aeriphila	-0.80 (0.017)	bi_.Cer.d18.1.24.0Ceramides	-1.00 (0.017)	0.97 (0.005)
Insuline	il__Aeriscardovia_aeriphila	-0.80 (0.017)	bi_.Hex.Cer.d18.1.16.0Glycosylceramides	-1.00 (0.017)	0.97 (0.005)
Insuline	il__Aeriscardovia_aeriphila	-0.80 (0.017)	bi_.LPC.16.0Phosphatidylcholines	1.00 (0.017)	-0.97 (0.005)
Insuline	il__Aeriscardovia_aeriphila	-0.80 (0.017)	bi_.LPC.16.1Phosphatidylcholines	1.00 (0.017)	-0.97 (0.005)
Insuline	il__Aeriscardovia_aeriphila	-0.80 (0.017)	bi_.LPC.18.0Phosphatidylcholines	1.00 (0.017)	-0.97 (0.005)
Insuline	il__Aeriscardovia_aeriphila	-0.80 (0.017)	bi_.LPE.18.0Phosphatidylethanolamines	0.97 (0.005)	-1.00 (0.000)
Insuline	il__Aeriscardovia_aeriphila	-0.80 (0.017)	bi_.LPE.P.18.2Phosphatidylethanolamines	-1.00 (0.017)	0.97 (0.005)
Insuline	il__Aeriscardovia_aeriphila	-0.80 (0.017)	bi_.LPE.P.20.5Phosphatidylethanolamines	-0.89 (0.041)	0.92 (0.028)
Insuline	il__Aeriscardovia_aeriphila	-0.80 (0.017)	bi_.LPG.16.1Phosphatidylglycerols	-1.00 (0.017)	0.97 (0.005)
Insuline	il__Aeriscardovia_aeriphila	-0.80 (0.017)	bi_.LPG.18.1Phosphatidylglycerols	-1.00 (0.017)	0.97 (0.005)
Insuline	il__Aeriscardovia_aeriphila	-0.80 (0.017)	bi_.LPS.18.1Phosphatidylserines	-1.00 (0.017)	0.97 (0.005)
Insuline	il__Aeriscardovia_aeriphila	-0.80 (0.017)	bi_.PE.36.5Phosphatidylethanolamines	1.00 (0.017)	-0.97 (0.005)
Insuline	il__Aeriscardovia_aeriphila	-0.80 (0.017)	bi_.PG.16.0_18.2Phosphatidylglycerols	-1.00 (0.017)	0.97 (0.005)
Insuline	il__Aeriscardovia_aeriphila	-0.80 (0.017)	bi_.PI.16.0_17.2Phosphatidylinositols	-1.00 (0.017)	0.97 (0.005)
Insuline	il__Aeriscardovia_aeriphila	-0.80 (0.017)	bi_.ProAminoacids	0.97 (0.005)	-1.00 (0.000)
Insuline	il__Aeriscardovia_aeriphila	-0.80 (0.017)	bi_.PS.40.5Phosphatidylserines	0.97 (0.005)	-0.95 (0.014)
Insuline	il__Aeriscardovia_aeriphila	-0.80 (0.017)	bi_.SerotoninBiogenic.Amines	-0.89 (0.041)	0.92 (0.028)
Insuline	il__Aeriscardovia_aeriphila	-0.80 (0.017)	bi_.TG.16.0_34.2Triacylglycerols	-0.89 (0.041)	0.92 (0.028)
Insuline	il__Aeriscardovia_aeriphila	-0.80 (0.017)	dj_.3.IAAIndoles.Derivatives	-0.82 (0.011)	0.74 (0.038)
Insuline	il__Aeriscardovia_aeriphila	-0.80 (0.017)	dj_.BABAAminoacids.Related	-0.78 (0.017)	0.79 (0.021)
Insuline	il__Aeriscardovia_aeriphila	-0.80 (0.017)	dj_.beta.AlaBiogenic.Amines	-0.87 (0.005)	0.77 (0.024)
Insuline	il__Aeriscardovia_aeriphila	-0.80 (0.017)	dj_.Hex.Cer.d18.2.22.0Glycosylceramides	0.71 (0.033)	-0.81 (0.015)
Insuline	il__Aeriscardovia_aeriphila	-0.80 (0.017)	dj_.Hex.Cer.d18.2.23.0Glycosylceramides	0.70 (0.037)	-0.72 (0.044)
Insuline	il__Aeriscardovia_aeriphila	-0.80 (0.017)	dj_.HexoseSugars	0.80 (0.014)	-0.84 (0.010)
Insuline	il__Aeriscardovia_aeriphila	-0.80 (0.017)	dj_.XanthineNucleobases.Related	-0.73 (0.031)	0.77 (0.024)
Insuline	il__Bifidobacterium_animalis	-0.71 (0.050)	bi_.LPE.P.20.5Phosphatidylethanolamines	-0.89 (0.041)	0.92 (0.028)
Insuline	il__Bifidobacterium_animalis	-0.71 (0.050)	bi_.SerotoninBiogenic.Amines	-0.89 (0.041)	0.92 (0.028)
Insuline	il__Bifidobacterium_animalis	-0.71 (0.050)	bi_.TG.16.0_34.2Triacylglycerols	-0.89 (0.041)	0.92 (0.028)
Insuline	il__Bifidobacterium_animalis	-0.71 (0.050)	dj_.Ac.OrnAminoacids.Related	-0.70 (0.043)	0.76 (0.030)
Insuline	il__Bifidobacterium_animalis	-0.71 (0.050)	dj_.BABAAminoacids.Related	-0.78 (0.017)	0.76 (0.030)
Insuline	il__Bifidobacterium_animalis	-0.71 (0.050)	dj_.Hex.Cer.d18.2.23.0Glycosylceramides	0.70 (0.037)	-0.83 (0.011)
Insuline	il__Bifidobacterium_animalis	-0.71 (0.050)	dj_.Ind.SO4Indoles.Derivatives	-0.68 (0.045)	0.76 (0.030)
Insuline	il__Bifidobacterium_animalis	-0.71 (0.050)	dj_.SDMAAminoacids.Related	-0.70 (0.043)	0.81 (0.016)
Insuline	il__Bifidobacterium_boum	-0.90 (0.005)	bi_.PG.16.0_16.1Phosphatidylglycerols	0.89 (0.041)	-0.89 (0.041)
Insuline	il__Bifidobacterium_boum	-0.90 (0.005)	bi_.PG.18.2_20.0Phosphatidylglycerols	0.89 (0.041)	-0.89 (0.041)
Insuline	il__Bifidobacterium_boum	-0.90 (0.005)	bi_.PS.40.5Phosphatidylserines	0.97 (0.005)	-0.97 (0.005)
Insuline	il__Bifidobacterium_boum	-0.90 (0.005)	bi_.TG.18.0_38.6Triacylglycerols	0.89 (0.041)	-0.89 (0.041)
Insuline	il__Bifidobacterium_boum	-0.90 (0.005)	dj_.3.IAAIndoles.Derivatives	-0.82 (0.011)	0.88 (0.007)
Insuline	il__Bifidobacterium_boum	-0.90 (0.005)	dj_.3.IPAIndoles.Derivatives	-0.68 (0.045)	0.77 (0.027)
Insuline	il__Bifidobacterium_boum	-0.90 (0.005)	dj_.Ac.OrnAminoacids.Related	-0.70 (0.043)	0.76 (0.037)
Insuline	il__Bifidobacterium_boum	-0.90 (0.005)	dj_.BABAAminoacids.Related	-0.78 (0.017)	0.83 (0.015)
Insuline	il__Bifidobacterium_boum	-0.90 (0.005)	dj_.beta.AlaBiogenic.Amines	-0.87 (0.005)	0.81 (0.022)
Insuline	il__Bifidobacterium_boum	-0.90 (0.005)	dj_.C4Acylcarnitines	-0.83 (0.008)	0.74 (0.046)
Insuline	il__Bifidobacterium_boum	-0.90 (0.005)	dj_.C5Acylcarnitines	-0.82 (0.011)	0.79 (0.028)
Insuline	il__Bifidobacterium_boum	-0.90 (0.005)	dj_.Hex.Cer.d18.2.22.0Glycosylceramides	0.71 (0.033)	-0.83 (0.010)
Insuline	il__Bifidobacterium_boum	-0.90 (0.005)	dj_.Hex.Cer.d18.2.23.0Glycosylceramides	0.70 (0.037)	-0.71 (0.048)
Insuline	il__Bifidobacterium_boum	-0.90 (0.005)	dj_.Hex3Cer.d18.1.22.0Glycosylceramides	0.69 (0.038)	-0.79 (0.019)
Insuline	il__Bifidobacterium_boum	-0.90 (0.005)	dj_.HexoseSugars	0.80 (0.014)	-0.81 (0.022)
Insuline	il__Bifidobacterium_boum	-0.90 (0.005)	dj_.Ind.SO4Indoles.Derivatives	-0.68 (0.045)	0.86 (0.011)
Insuline	il__Bifidobacterium_boum	-0.90 (0.005)	dj_.SarcosineAminoacids.Related	-0.80 (0.014)	0.86 (0.011)
Insuline	il__Bifidobacterium_boum	-0.90 (0.005)	dj_.TMCABile.Acids	0.73 (0.025)	-0.76 (0.027)
Insuline	il__Bifidobacterium_boum	-0.90 (0.005)	dj_.XanthineNucleobases.Related	-0.73 (0.031)	0.83 (0.015)
Insuline	il__Limosilactobacillus_coleohominis	-0.75 (0.031)	bi_.Cer.d18.1.20.0Ceramides	-1.00 (0.017)	1.00 (0.017)
Insuline	il__Limosilactobacillus_coleohominis	-0.75 (0.031)	bi_.Cer.d18.1.22.0Ceramides	-1.00 (0.017)	1.00 (0.017)
Insuline	il__Limosilactobacillus_coleohominis	-0.75 (0.031)	bi_.Cer.d18.1.24.0Ceramides	-1.00 (0.017)	1.00 (0.017)
Insuline	il__Limosilactobacillus_coleohominis	-0.75 (0.031)	bi_.Hex.Cer.d18.1.16.0Glycosylceramides	-1.00 (0.017)	1.00 (0.017)
Insuline	il__Limosilactobacillus_coleohominis	-0.75 (0.031)	bi_.LPC.16.0Phosphatidylcholines	1.00 (0.017)	-1.00 (0.017)
Insuline	il__Limosilactobacillus_coleohominis	-0.75 (0.031)	bi_.LPC.16.1Phosphatidylcholines	1.00 (0.017)	-1.00 (0.017)
Insuline	il__Limosilactobacillus_coleohominis	-0.75 (0.031)	bi_.LPC.18.0Phosphatidylcholines	1.00 (0.017)	-1.00 (0.017)
Insuline	il__Limosilactobacillus_coleohominis	-0.75 (0.031)	bi_.LPE.18.0Phosphatidylethanolamines	0.97 (0.005)	-0.97 (0.005)
Insuline	il__Limosilactobacillus_coleohominis	-0.75 (0.031)	bi_.LPE.P.18.2Phosphatidylethanolamines	-1.00 (0.017)	1.00 (0.017)
Insuline	il__Limosilactobacillus_coleohominis	-0.75 (0.031)	bi_.LPE.P.20.5Phosphatidylethanolamines	-0.89 (0.041)	0.89 (0.041)
Insuline	il__Limosilactobacillus_coleohominis	-0.75 (0.031)	bi_.LPG.16.1Phosphatidylglycerols	-1.00 (0.017)	1.00 (0.017)
Insuline	il__Limosilactobacillus_coleohominis	-0.75 (0.031)	bi_.LPG.18.1Phosphatidylglycerols	-1.00 (0.017)	1.00 (0.017)
Insuline	il__Limosilactobacillus_coleohominis	-0.75 (0.031)	bi_.LPS.18.1Phosphatidylserines	-1.00 (0.017)	1.00 (0.017)
Insuline	il__Limosilactobacillus_coleohominis	-0.75 (0.031)	bi_.PE.36.5Phosphatidylethanolamines	1.00 (0.017)	-1.00 (0.017)
Insuline	il__Limosilactobacillus_coleohominis	-0.75 (0.031)	bi_.PG.16.0_16.1Phosphatidylglycerols	0.89 (0.041)	-0.89 (0.041)
Insuline	il__Limosilactobacillus_coleohominis	-0.75 (0.031)	bi_.PG.16.0_18.2Phosphatidylglycerols	-1.00 (0.017)	1.00 (0.017)
Insuline	il__Limosilactobacillus_coleohominis	-0.75 (0.031)	bi_.PG.18.2_20.0Phosphatidylglycerols	0.89 (0.041)	-0.89 (0.041)
Insuline	il__Limosilactobacillus_coleohominis	-0.75 (0.031)	bi_.PI.16.0_17.2Phosphatidylinositols	-1.00 (0.017)	1.00 (0.017)
Insuline	il__Limosilactobacillus_coleohominis	-0.75 (0.031)	bi_.ProAminoacids	0.97 (0.005)	-0.97 (0.005)
Insuline	il__Limosilactobacillus_coleohominis	-0.75 (0.031)	bi_.PS.40.5Phosphatidylserines	0.97 (0.005)	-0.97 (0.005)
Insuline	il__Limosilactobacillus_coleohominis	-0.75 (0.031)	bi_.SerotoninBiogenic.Amines	-0.89 (0.041)	0.89 (0.041)
Insuline	il__Limosilactobacillus_coleohominis	-0.75 (0.031)	bi_.TG.16.0_34.2Triacylglycerols	-0.89 (0.041)	0.89 (0.041)
Insuline	il__Limosilactobacillus_coleohominis	-0.75 (0.031)	bi_.TG.18.0_38.6Triacylglycerols	0.89 (0.041)	-0.89 (0.041)
Insuline	il__Limosilactobacillus_coleohominis	-0.75 (0.031)	dj_.3.IAAIndoles.Derivatives	-0.82 (0.011)	0.78 (0.023)
Insuline	il__Limosilactobacillus_coleohominis	-0.75 (0.031)	dj_.BABAAminoacids.Related	-0.78 (0.017)	0.78 (0.023)
Insuline	il__Limosilactobacillus_coleohominis	-0.75 (0.031)	dj_.beta.AlaBiogenic.Amines	-0.87 (0.005)	0.73 (0.040)
Insuline	il__Limosilactobacillus_coleohominis	-0.75 (0.031)	dj_.Hex.Cer.d18.2.22.0Glycosylceramides	0.71 (0.033)	-0.81 (0.015)
Insuline	il__Limosilactobacillus_coleohominis	-0.75 (0.031)	dj_.Hex.Cer.d18.2.23.0Glycosylceramides	0.70 (0.037)	-0.72 (0.043)
Insuline	il__Limosilactobacillus_coleohominis	-0.75 (0.031)	dj_.Hex3Cer.d18.1.22.0Glycosylceramides	0.69 (0.038)	-0.71 (0.047)
Insuline	il__Limosilactobacillus_coleohominis	-0.75 (0.031)	dj_.HexoseSugars	0.80 (0.014)	-0.74 (0.035)
Insuline	il__Limosilactobacillus_coleohominis	-0.75 (0.031)	dj_.Ind.SO4Indoles.Derivatives	-0.68 (0.045)	0.78 (0.023)
Insuline	il__Limosilactobacillus_coleohominis	-0.75 (0.031)	dj_.TMCABile.Acids	0.73 (0.025)	-0.75 (0.031)
Insuline	il__Limosilactobacillus_coleohominis	-0.75 (0.031)	dj_.XanthineNucleobases.Related	-0.73 (0.031)	0.73 (0.040)
Insuline	jm__Aeriscardovia_aeriphila	-0.67 (0.048)	bi_.LPE.18.0Phosphatidylethanolamines	0.97 (0.005)	-0.97 (0.005)
Insuline	jm__Aeriscardovia_aeriphila	-0.67 (0.048)	bi_.LPE.P.20.5Phosphatidylethanolamines	-0.89 (0.041)	0.89 (0.041)
Insuline	jm__Aeriscardovia_aeriphila	-0.67 (0.048)	bi_.ProAminoacids	0.97 (0.005)	-0.97 (0.005)
Insuline	jm__Aeriscardovia_aeriphila	-0.67 (0.048)	bi_.SerotoninBiogenic.Amines	-0.89 (0.041)	0.89 (0.041)
Insuline	jm__Aeriscardovia_aeriphila	-0.67 (0.048)	bi_.TG.16.0_34.2Triacylglycerols	-0.89 (0.041)	0.89 (0.041)
Insuline	jm__Aeriscardovia_aeriphila	-0.67 (0.048)	dj_.3.IAAIndoles.Derivatives	-0.82 (0.011)	0.73 (0.025)
Insuline	jm__Aeriscardovia_aeriphila	-0.67 (0.048)	dj_.Hex.Cer.d18.2.22.0Glycosylceramides	0.71 (0.033)	-0.85 (0.004)
Insuline	jm__Aeriscardovia_aeriphila	-0.67 (0.048)	dj_.Hex.Cer.d18.2.23.0Glycosylceramides	0.70 (0.037)	-0.73 (0.026)
Insuline	jm__Aeriscardovia_aeriphila	-0.67 (0.048)	dj_.HexoseSugars	0.80 (0.014)	-0.74 (0.023)
Insuline	jm__Bifidobacterium_boum	-0.70 (0.043)	bi_.PG.16.0_16.1Phosphatidylglycerols	0.89 (0.041)	-0.89 (0.041)
Insuline	jm__Bifidobacterium_boum	-0.70 (0.043)	bi_.PG.18.2_20.0Phosphatidylglycerols	0.89 (0.041)	-0.89 (0.041)
Insuline	jm__Bifidobacterium_boum	-0.70 (0.043)	bi_.TG.18.0_38.6Triacylglycerols	0.89 (0.041)	-0.89 (0.041)
Insuline	jm__Bifidobacterium_thermophilum	-0.72 (0.037)	bi_.LPE.P.20.5Phosphatidylethanolamines	-0.89 (0.041)	0.89 (0.041)
Insuline	jm__Bifidobacterium_thermophilum	-0.72 (0.037)	bi_.SerotoninBiogenic.Amines	-0.89 (0.041)	0.89 (0.041)
Insuline	jm__Bifidobacterium_thermophilum	-0.72 (0.037)	bi_.TG.16.0_34.2Triacylglycerols	-0.89 (0.041)	0.89 (0.041)
Insuline	jm__Bifidobacterium_thermophilum	-0.72 (0.037)	dj_.Ac.OrnAminoacids.Related	-0.70 (0.043)	0.78 (0.017)
Insuline	jm__Bifidobacterium_thermophilum	-0.72 (0.037)	dj_.BABAAminoacids.Related	-0.78 (0.017)	0.77 (0.021)
Insuline	jm__Bifidobacterium_thermophilum	-0.72 (0.037)	dj_.beta.AlaBiogenic.Amines	-0.87 (0.005)	0.70 (0.043)
Insuline	jm__Bifidobacterium_thermophilum	-0.72 (0.037)	dj_.Hex.Cer.d18.2.23.0Glycosylceramides	0.70 (0.037)	-0.71 (0.031)
Insuline	jm__Bifidobacterium_thermophilum	-0.72 (0.037)	dj_.Ind.SO4Indoles.Derivatives	-0.68 (0.045)	0.83 (0.006)
Insuline	jm__Bifidobacterium_thermophilum	-0.72 (0.037)	dj_.SDMAAminoacids.Related	-0.70 (0.043)	0.78 (0.017)
Insuline	jm__Corynebacterium_maris	-0.69 (0.041)	bi_.LPE.P.20.5Phosphatidylethanolamines	-0.89 (0.041)	0.92 (0.028)
Insuline	jm__Corynebacterium_maris	-0.69 (0.041)	bi_.SerotoninBiogenic.Amines	-0.89 (0.041)	0.92 (0.028)
Insuline	jm__Corynebacterium_maris	-0.69 (0.041)	bi_.TG.16.0_34.2Triacylglycerols	-0.89 (0.041)	0.92 (0.028)
Insuline	jm__Corynebacterium_maris	-0.69 (0.041)	dj_.Ac.OrnAminoacids.Related	-0.70 (0.043)	0.84 (0.005)
Insuline	jm__Corynebacterium_maris	-0.69 (0.041)	dj_.BABAAminoacids.Related	-0.78 (0.017)	0.86 (0.003)
Insuline	jm__Corynebacterium_maris	-0.69 (0.041)	dj_.beta.AlaBiogenic.Amines	-0.87 (0.005)	0.77 (0.015)
Insuline	jm__Corynebacterium_maris	-0.69 (0.041)	dj_.C5Acylcarnitines	-0.82 (0.011)	0.67 (0.049)
Insuline	jm__Corynebacterium_maris	-0.69 (0.041)	dj_.HexoseSugars	0.80 (0.014)	-0.67 (0.049)
Insuline	jm__Corynebacterium_maris	-0.69 (0.041)	dj_.SarcosineAminoacids.Related	-0.80 (0.014)	0.87 (0.002)
Insuline	jm__Corynebacterium_maris	-0.69 (0.041)	dj_.SDMAAminoacids.Related	-0.70 (0.043)	0.83 (0.006)
Insuline	jm__Corynebacterium_maris	-0.69 (0.041)	dj_.XanthineNucleobases.Related	-0.73 (0.031)	0.83 (0.006)
Insuline	jm__Lactobacillus_crispatus	-0.78 (0.013)	bi_.PG.16.0_16.1Phosphatidylglycerols	0.89 (0.041)	-0.89 (0.041)
Insuline	jm__Lactobacillus_crispatus	-0.78 (0.013)	bi_.PG.18.2_20.0Phosphatidylglycerols	0.89 (0.041)	-0.89 (0.041)
Insuline	jm__Lactobacillus_crispatus	-0.78 (0.013)	bi_.TG.18.0_38.6Triacylglycerols	0.89 (0.041)	-0.89 (0.041)
Insuline	jm__Lactobacillus_crispatus	-0.78 (0.013)	dj_.3.IAAIndoles.Derivatives	-0.82 (0.011)	0.81 (0.008)
Insuline	jm__Lactobacillus_crispatus	-0.78 (0.013)	dj_.C4Acylcarnitines	-0.83 (0.008)	0.83 (0.006)
Insuline	jm__Lactobacillus_crispatus	-0.78 (0.013)	dj_.C5.1.DCAcylcarnitines	-0.80 (0.014)	0.73 (0.026)
Insuline	jm__Lactobacillus_crispatus	-0.78 (0.013)	dj_.Hex.Cer.d18.2.22.0Glycosylceramides	0.71 (0.033)	-0.78 (0.013)
Insuline	jm__Lactobacillus_crispatus	-0.78 (0.013)	dj_.HypoxanthineNucleobases.Related	-0.85 (0.006)	0.81 (0.008)
Insuline	jm__Limosilactobacillus_coleohominis	-0.70 (0.043)	bi_.PG.16.0_16.1Phosphatidylglycerols	0.89 (0.041)	-0.89 (0.041)
Insuline	jm__Limosilactobacillus_coleohominis	-0.70 (0.043)	bi_.PG.18.2_20.0Phosphatidylglycerols	0.89 (0.041)	-0.89 (0.041)
Insuline	jm__Limosilactobacillus_coleohominis	-0.70 (0.043)	bi_.PS.40.5Phosphatidylserines	0.97 (0.005)	-0.97 (0.005)
Insuline	jm__Limosilactobacillus_coleohominis	-0.70 (0.043)	bi_.TG.18.0_38.6Triacylglycerols	0.89 (0.041)	-0.89 (0.041)
Insuline	jm__Limosilactobacillus_coleohominis	-0.70 (0.043)	dj_.3.IAAIndoles.Derivatives	-0.82 (0.011)	0.92 (0.001)
Insuline	jm__Limosilactobacillus_coleohominis	-0.70 (0.043)	dj_.3.IPAIndoles.Derivatives	-0.68 (0.045)	0.75 (0.021)
Insuline	jm__Limosilactobacillus_coleohominis	-0.70 (0.043)	dj_.C4Acylcarnitines	-0.83 (0.008)	0.70 (0.043)
Insuline	jm__Limosilactobacillus_coleohominis	-0.70 (0.043)	dj_.Hex.Cer.d18.2.22.0Glycosylceramides	0.71 (0.033)	-0.98 (0.000)
Insuline	jm__Limosilactobacillus_coleohominis	-0.70 (0.043)	dj_.Hex.Cer.d18.2.23.0Glycosylceramides	0.70 (0.037)	-0.84 (0.005)
Insuline	jm__Limosilactobacillus_coleohominis	-0.70 (0.043)	dj_.TaurineAminoacids.Related	-0.72 (0.037)	0.75 (0.025)
Insuline	jm__Nosocomiicoccus_ampullae	-0.68 (0.046)	bi_.Cer.d18.1.20.0Ceramides	-1.00 (0.017)	0.89 (0.041)
Insuline	jm__Nosocomiicoccus_ampullae	-0.68 (0.046)	bi_.Cer.d18.1.22.0Ceramides	-1.00 (0.017)	0.89 (0.041)
Insuline	jm__Nosocomiicoccus_ampullae	-0.68 (0.046)	bi_.Cer.d18.1.24.0Ceramides	-1.00 (0.017)	0.89 (0.041)
Insuline	jm__Nosocomiicoccus_ampullae	-0.68 (0.046)	bi_.Hex.Cer.d18.1.16.0Glycosylceramides	-1.00 (0.017)	0.89 (0.041)
Insuline	jm__Nosocomiicoccus_ampullae	-0.68 (0.046)	bi_.LPC.16.0Phosphatidylcholines	1.00 (0.017)	-0.89 (0.041)
Insuline	jm__Nosocomiicoccus_ampullae	-0.68 (0.046)	bi_.LPC.16.1Phosphatidylcholines	1.00 (0.017)	-0.89 (0.041)
Insuline	jm__Nosocomiicoccus_ampullae	-0.68 (0.046)	bi_.LPC.18.0Phosphatidylcholines	1.00 (0.017)	-0.89 (0.041)
Insuline	jm__Nosocomiicoccus_ampullae	-0.68 (0.046)	bi_.LPE.18.0Phosphatidylethanolamines	0.97 (0.005)	-0.92 (0.028)
Insuline	jm__Nosocomiicoccus_ampullae	-0.68 (0.046)	bi_.LPE.P.18.2Phosphatidylethanolamines	-1.00 (0.017)	0.89 (0.041)
Insuline	jm__Nosocomiicoccus_ampullae	-0.68 (0.046)	bi_.LPE.P.20.5Phosphatidylethanolamines	-0.89 (0.041)	1.00 (0.000)
Insuline	jm__Nosocomiicoccus_ampullae	-0.68 (0.046)	bi_.LPG.16.1Phosphatidylglycerols	-1.00 (0.017)	0.89 (0.041)
Insuline	jm__Nosocomiicoccus_ampullae	-0.68 (0.046)	bi_.LPG.18.1Phosphatidylglycerols	-1.00 (0.017)	0.89 (0.041)
Insuline	jm__Nosocomiicoccus_ampullae	-0.68 (0.046)	bi_.LPS.18.1Phosphatidylserines	-1.00 (0.017)	0.89 (0.041)
Insuline	jm__Nosocomiicoccus_ampullae	-0.68 (0.046)	bi_.PE.36.5Phosphatidylethanolamines	1.00 (0.017)	-0.89 (0.041)
Insuline	jm__Nosocomiicoccus_ampullae	-0.68 (0.046)	bi_.PG.16.0_18.2Phosphatidylglycerols	-1.00 (0.017)	0.89 (0.041)
Insuline	jm__Nosocomiicoccus_ampullae	-0.68 (0.046)	bi_.PI.16.0_17.2Phosphatidylinositols	-1.00 (0.017)	0.89 (0.041)
Insuline	jm__Nosocomiicoccus_ampullae	-0.68 (0.046)	bi_.ProAminoacids	0.97 (0.005)	-0.92 (0.028)
Insuline	jm__Nosocomiicoccus_ampullae	-0.68 (0.046)	bi_.SerotoninBiogenic.Amines	-0.89 (0.041)	1.00 (0.000)
Insuline	jm__Nosocomiicoccus_ampullae	-0.68 (0.046)	bi_.TG.16.0_34.2Triacylglycerols	-0.89 (0.041)	1.00 (0.000)
Insuline	jm__Nosocomiicoccus_ampullae	-0.68 (0.046)	dj_.Ac.OrnAminoacids.Related	-0.70 (0.043)	0.79 (0.012)
Insuline	jm__Nosocomiicoccus_ampullae	-0.68 (0.046)	dj_.BABAAminoacids.Related	-0.78 (0.017)	0.89 (0.001)
Insuline	jm__Nosocomiicoccus_ampullae	-0.68 (0.046)	dj_.beta.AlaBiogenic.Amines	-0.87 (0.005)	0.86 (0.003)
Insuline	jm__Nosocomiicoccus_ampullae	-0.68 (0.046)	dj_.HexoseSugars	0.80 (0.014)	-0.86 (0.003)
Insuline	jm__Nosocomiicoccus_ampullae	-0.68 (0.046)	dj_.Ind.SO4Indoles.Derivatives	-0.68 (0.045)	0.75 (0.020)
Insuline	jm__Nosocomiicoccus_ampullae	-0.68 (0.046)	dj_.SarcosineAminoacids.Related	-0.80 (0.014)	0.86 (0.003)
Insuline	jm__Nosocomiicoccus_ampullae	-0.68 (0.046)	dj_.SDMAAminoacids.Related	-0.70 (0.043)	0.91 (0.001)
Insuline	jm__Nosocomiicoccus_ampullae	-0.68 (0.046)	dj_.XanthineNucleobases.Related	-0.73 (0.031)	0.86 (0.003)
L_Head_Sac	dj__Lactobacillus_amylovorus	0.82 (0.046)	dj_.Hex2Cer.d18.1.26.0Glycosylceramides	-0.77 (0.015)	-0.93 (0.008)
L_Head_Sac	dj__Streptococcus_parauberis	-0.82 (0.046)	dj_.TG.18.3_34.0Triacylglycerols	-0.69 (0.040)	0.85 (0.034)
L_Head_Sac	il__Paucilactobacillus_nenjiangensis	-0.75 (0.034)	dj_.Hex2Cer.d18.1.26.0Glycosylceramides	-0.77 (0.015)	0.77 (0.027)
L_Head_Sac	il__Paucilactobacillus_nenjiangensis	-0.75 (0.034)	dj_.TG.18.3_34.0Triacylglycerols	-0.69 (0.040)	0.88 (0.004)
L_Head_Sac	il__Paucilactobacillus_nenjiangensis	-0.75 (0.034)	dj_.TG.18.3_36.1Triacylglycerols	-0.67 (0.047)	0.97 (0.000)
L_Head_Sac	il__Paucilactobacillus_nenjiangensis	-0.75 (0.034)	dj_.TG.22.4_34.2Triacylglycerols	-0.67 (0.047)	0.97 (0.000)
L_Head_Sac	jm__Allisonella_histaminiformans	-0.75 (0.021)	dj_.Hex2Cer.d18.1.26.0Glycosylceramides	-0.77 (0.015)	0.72 (0.028)
L_Head_Sac	jm__unknown__Selenomonadaceae	-0.86 (0.003)	dj_.Hex.Cer.d16.1.22.0Glycosylceramides	-0.84 (0.004)	0.67 (0.047)
L_Head_Sac	jm__unknown__Selenomonadaceae	-0.86 (0.003)	dj_.Hex2Cer.d18.1.26.0Glycosylceramides	-0.77 (0.015)	0.89 (0.001)
L_Head_Sac	jm__unknown__Selenomonadaceae	-0.86 (0.003)	dj_.TG.18.3_34.0Triacylglycerols	-0.69 (0.040)	0.74 (0.023)
L_Head_Sac	jm__unknown__Selenomonadaceae	-0.86 (0.003)	dj_.TG.18.3_36.1Triacylglycerols	-0.67 (0.047)	0.80 (0.010)
L_Head_Sac	jm__unknown__Selenomonadaceae	-0.86 (0.003)	dj_.TG.22.4_34.2Triacylglycerols	-0.67 (0.047)	0.80 (0.010)
L_Head_Sac	jm__Lactobacillus_johnsonii	0.80 (0.010)	bi_.Hex.Cer.d18.1.20.0Glycosylceramides	-0.92 (0.028)	-0.89 (0.041)
L_Head_Sac	jm__Lactobacillus_johnsonii	0.80 (0.010)	dj_.Hex.Cer.d16.1.22.0Glycosylceramides	-0.84 (0.004)	-0.75 (0.020)
L_Head_Sac	jm__Lactobacillus_johnsonii	0.80 (0.010)	dj_.Hex2Cer.d18.1.14.0Glycosylceramides	-0.75 (0.021)	-0.78 (0.017)
L_Head_Sac	jm__Lactobacillus_johnsonii	0.80 (0.010)	dj_.Hex2Cer.d18.1.26.0Glycosylceramides	-0.77 (0.015)	-0.71 (0.032)
L_Head_Sac	jm__Lactobacillus_johnsonii	0.80 (0.010)	dj_.TG.18.3_34.0Triacylglycerols	-0.69 (0.040)	-0.73 (0.025)
L_Head_Sac	jm__Lactobacillus_johnsonii	0.80 (0.010)	dj_.TG.18.3_36.1Triacylglycerols	-0.67 (0.047)	-0.89 (0.001)
L_Head_Sac	jm__Lactobacillus_johnsonii	0.80 (0.010)	dj_.TG.22.4_34.2Triacylglycerols	-0.67 (0.047)	-0.89 (0.001)
L_Head_Sac	jm__Lactobacillus_timonensis	0.70 (0.036)	dj_.Hex2Cer.d18.1.14.0Glycosylceramides	-0.75 (0.021)	-0.78 (0.013)
L_Head_Sac	jm__Ligilactobacillus_ruminis	-0.67 (0.048)	dj_.Hex2Cer.d18.1.26.0Glycosylceramides	-0.77 (0.015)	0.83 (0.006)
L_Head_Sac	jm__Ligilactobacillus_ruminis	-0.67 (0.048)	dj_.TG.18.3_34.0Triacylglycerols	-0.69 (0.040)	0.79 (0.012)
L_Head_Sac	jm__Ligilactobacillus_ruminis	-0.67 (0.048)	dj_.TG.18.3_36.1Triacylglycerols	-0.67 (0.047)	0.83 (0.006)
L_Head_Sac	jm__Ligilactobacillus_ruminis	-0.67 (0.048)	dj_.TG.22.4_34.2Triacylglycerols	-0.67 (0.047)	0.83 (0.006)
L_Head_Sac	jm__Ligilactobacillus_saerimneri	0.86 (0.003)	bi_.PC.42.4Phosphatidylcholines	-0.92 (0.028)	-0.89 (0.041)
L_Head_Sac	jm__Ligilactobacillus_saerimneri	0.86 (0.003)	dj_.Hex.Cer.d16.1.22.0Glycosylceramides	-0.84 (0.004)	-0.74 (0.023)
L_Head_Sac	jm__Ligilactobacillus_saerimneri	0.86 (0.003)	dj_.Hex2Cer.d18.1.14.0Glycosylceramides	-0.75 (0.021)	-0.67 (0.048)
L_Head_Sac	jm__Ligilactobacillus_saerimneri	0.86 (0.003)	dj_.Hex2Cer.d18.1.26.0Glycosylceramides	-0.77 (0.015)	-0.73 (0.026)
L_Head_Sac	jm__Ligilactobacillus_saerimneri	0.86 (0.003)	dj_.TG.18.3_34.0Triacylglycerols	-0.69 (0.040)	-0.70 (0.037)
L_Head_Sac	jm__Ligilactobacillus_saerimneri	0.86 (0.003)	dj_.TG.18.3_36.1Triacylglycerols	-0.67 (0.047)	-0.86 (0.003)
L_Head_Sac	jm__Ligilactobacillus_saerimneri	0.86 (0.003)	dj_.TG.22.4_34.2Triacylglycerols	-0.67 (0.047)	-0.86 (0.003)
L_Head_Sac	jm__Limosilactobacillus_oris	0.68 (0.042)	bi_.PC.42.4Phosphatidylcholines	-0.92 (0.028)	-0.89 (0.041)
L_Head_Sac	jm__Limosilactobacillus_oris	0.68 (0.042)	dj_.TG.18.3_36.1Triacylglycerols	-0.67 (0.047)	-0.91 (0.001)
L_Head_Sac	jm__Limosilactobacillus_oris	0.68 (0.042)	dj_.TG.22.4_34.2Triacylglycerols	-0.67 (0.047)	-0.91 (0.001)
L_Head_Sac	jm__Streptococcus_criceti	-0.70 (0.037)	dj_.Hex.Cer.d16.1.22.0Glycosylceramides	-0.84 (0.004)	0.70 (0.034)
L_Head_Sac	jm__Streptococcus_criceti	-0.70 (0.037)	dj_.Hex2Cer.d18.1.26.0Glycosylceramides	-0.77 (0.015)	0.74 (0.022)
Length_Body_Sac	dj__Bifidobacterium_animalis	-0.88 (0.021)	dj_.C5.DC..C6.OH.Acylcarnitines	0.73 (0.026)	-0.88 (0.021)
Length_Body_Sac	dj__Bifidobacterium_animalis	-0.88 (0.021)	dj_.C8Acylcarnitines	0.78 (0.013)	-0.88 (0.021)
Length_Body_Sac	dj__Bifidobacterium_animalis	-0.88 (0.021)	dj_.CortisoneHormones	0.74 (0.022)	-0.92 (0.008)
Length_Body_Sac	dj__Bifidobacterium_animalis	-0.88 (0.021)	dj_.DG.17.0_17.1Diacylglycerols	0.69 (0.041)	-0.87 (0.024)
Length_Body_Sac	dj__Bifidobacterium_animalis	-0.88 (0.021)	dj_.DG.O.14.0_18.2Diacylglycerols	0.74 (0.022)	-0.83 (0.040)
Length_Body_Sac	dj__Bifidobacterium_animalis	-0.88 (0.021)	dj_.TCABile.Acids	0.68 (0.045)	-0.88 (0.021)
Length_Body_Sac	dj__Bifidobacterium_animalis	-0.88 (0.021)	dj_.TG.18.0_34.3Triacylglycerols	0.71 (0.031)	-0.88 (0.021)
Length_Body_Sac	dj__Bifidobacterium_animalis	-0.88 (0.021)	dj_.TG.18.1_36.0Triacylglycerols	0.73 (0.027)	-0.84 (0.035)
Length_Body_Sac	dj__Bifidobacterium_animalis	-0.88 (0.021)	dj_.TG.18.2_32.1Triacylglycerols	0.67 (0.047)	-0.87 (0.024)
Length_Body_Sac	dj__Bifidobacterium_animalis	-0.88 (0.021)	dj_.TG.20.4_34.2Triacylglycerols	0.68 (0.042)	-0.92 (0.008)
Length_Body_Sac	dj__Eggerthellaceae_bacterium_AT8	-0.85 (0.034)	bi_.Hex.Cer.d18.1.20.0Glycosylceramides	-0.89 (0.041)	1.00 (0.000)
Length_Body_Sac	dj__Eggerthellaceae_bacterium_AT8	-0.85 (0.034)	dj_.CortisoneHormones	0.74 (0.022)	-0.82 (0.044)
Length_Body_Sac	dj__Eggerthellaceae_bacterium_AT8	-0.85 (0.034)	dj_.TCABile.Acids	0.68 (0.045)	-0.85 (0.034)
Length_Body_Sac	dj__Eggerthellaceae_bacterium_AT8	-0.85 (0.034)	dj_.TG.20.4_34.2Triacylglycerols	0.68 (0.042)	-0.82 (0.044)
Length_Body_Sac	dj__Ligilactobacillus_ruminis	-0.81 (0.050)	dj_.GlyAminoacids	-0.70 (0.038)	0.93 (0.008)
Length_Body_Sac	dj__Ligilactobacillus_ruminis	-0.81 (0.050)	dj_.TCABile.Acids	0.68 (0.045)	-0.81 (0.050)
Length_Body_Sac	dj__Streptococcus_criceti	-0.94 (0.017)	dj_.AsnAminoacids	0.70 (0.038)	-0.89 (0.033)
Length_Body_Sac	dj__Streptococcus_criceti	-0.94 (0.017)	dj_.CortisoneHormones	0.74 (0.022)	-0.81 (0.050)
Length_Body_Sac	dj__Streptococcus_criceti	-0.94 (0.017)	dj_.DG.17.0_17.1Diacylglycerols	0.69 (0.041)	-0.88 (0.021)
Length_Body_Sac	dj__Streptococcus_criceti	-0.94 (0.017)	dj_.TCABile.Acids	0.68 (0.045)	-0.94 (0.017)
Length_Body_Sac	dj__Streptococcus_ferus	-0.85 (0.034)	bi_.Hex.Cer.d18.1.20.0Glycosylceramides	-0.89 (0.041)	1.00 (0.000)
Length_Body_Sac	dj__Streptococcus_ferus	-0.85 (0.034)	dj_.CortisoneHormones	0.74 (0.022)	-0.82 (0.044)
Length_Body_Sac	dj__Streptococcus_ferus	-0.85 (0.034)	dj_.TCABile.Acids	0.68 (0.045)	-0.85 (0.034)
Length_Body_Sac	dj__Streptococcus_ferus	-0.85 (0.034)	dj_.TG.20.4_34.2Triacylglycerols	0.68 (0.042)	-0.82 (0.044)
Length_Body_Sac	dj__Streptococcus_hyovaginalis	-0.85 (0.034)	bi_.Hex.Cer.d18.1.20.0Glycosylceramides	-0.89 (0.041)	1.00 (0.000)
Length_Body_Sac	dj__Streptococcus_hyovaginalis	-0.85 (0.034)	dj_.CortisoneHormones	0.74 (0.022)	-0.82 (0.044)
Length_Body_Sac	dj__Streptococcus_hyovaginalis	-0.85 (0.034)	dj_.TCABile.Acids	0.68 (0.045)	-0.85 (0.034)
Length_Body_Sac	dj__Streptococcus_hyovaginalis	-0.85 (0.034)	dj_.TG.20.4_34.2Triacylglycerols	0.68 (0.042)	-0.82 (0.044)
Length_Body_Sac	dj__Streptococcus_orisratti	-0.93 (0.008)	dj_.AsnAminoacids	0.70 (0.038)	-0.81 (0.050)
Length_Body_Sac	dj__Streptococcus_orisratti	-0.93 (0.008)	dj_.CortisoneHormones	0.74 (0.022)	-0.88 (0.020)
Length_Body_Sac	dj__Streptococcus_orisratti	-0.93 (0.008)	dj_.GlyAminoacids	-0.70 (0.038)	0.81 (0.050)
Length_Body_Sac	dj__Streptococcus_orisratti	-0.93 (0.008)	dj_.TCABile.Acids	0.68 (0.045)	-0.93 (0.008)
Length_Body_Sac	dj__Streptococcus_orisratti	-0.93 (0.008)	dj_.TG.18.2_32.1Triacylglycerols	0.67 (0.047)	-0.83 (0.040)
Lipo_feces	dj__Bifidobacterium_animalis	-0.88 (0.021)	dj_.TG.18.0_30.0Triacylglycerols	0.71 (0.031)	-0.83 (0.040)
Lipo_feces	dj__Bifidobacterium_animalis	-0.88 (0.021)	dj_.TG.18.0_32.0Triacylglycerols	0.71 (0.031)	-0.83 (0.040)
Lipo_feces	dj__Bifidobacterium_animalis	-0.88 (0.021)	dj_.TG.18.1_30.0Triacylglycerols	0.71 (0.031)	-0.87 (0.024)
Lipo_feces	dj__Bifidobacterium_animalis	-0.88 (0.021)	dj_.TG.18.2_34.0Triacylglycerols	0.79 (0.012)	-0.87 (0.024)
Lipo_feces	dj__Streptococcus_criceti	-1.00 (0.003)	dj_.TG.18.0_30.0Triacylglycerols	0.71 (0.031)	-0.81 (0.050)
Lipo_feces	dj__Streptococcus_criceti	-1.00 (0.003)	dj_.TG.18.0_32.0Triacylglycerols	0.71 (0.031)	-0.81 (0.050)
Lipo_feces	dj__Streptococcus_orisratti	-0.84 (0.036)	dj_.TG.16.0_38.7Triacylglycerols	0.73 (0.025)	-0.82 (0.044)
Lipo_feces	dj__Streptococcus_orisratti	-0.84 (0.036)	dj_.TG.18.0_32.1Triacylglycerols	0.73 (0.031)	-0.84 (0.036)
Lipo_feces	dj__Streptococcus_orisratti	-0.84 (0.036)	dj_.TG.18.1_30.0Triacylglycerols	0.71 (0.031)	-0.83 (0.040)
Lipo_feces	dj__Streptococcus_orisratti	-0.84 (0.036)	dj_.TG.18.2_34.0Triacylglycerols	0.79 (0.012)	-0.92 (0.008)
Lipo_feces	il__Sharpea_porci	0.73 (0.039)	dj_.TG.18.0_30.0Triacylglycerols	0.71 (0.031)	0.74 (0.037)
Lipo_feces	il__Sharpea_porci	0.73 (0.039)	dj_.TG.18.0_32.0Triacylglycerols	0.71 (0.031)	0.77 (0.026)
Lipo_feces	jm__Corynebacterium_nuruki	-0.82 (0.007)	bi_.Ind.SO4Indoles.Derivatives	1.00 (0.017)	-0.89 (0.041)
Lipo_feces	jm__Corynebacterium_nuruki	-0.82 (0.007)	bi_.PG.16.0_22.1Phosphatidylglycerols	-0.89 (0.041)	1.00 (0.000)
Lipo_feces	jm__Corynebacterium_nuruki	-0.82 (0.007)	bi_.PG.16.1_20.4Phosphatidylglycerols	-1.00 (0.017)	0.89 (0.041)
Lipo_feces	jm__Corynebacterium_nuruki	-0.82 (0.007)	bi_.PG.18.2_22.0Phosphatidylglycerols	-1.00 (0.017)	0.89 (0.041)
Lipo_feces	jm__Corynebacterium_nuruki	-0.82 (0.007)	bi_.XanthineNucleobases.Related	-1.00 (0.017)	0.89 (0.041)
Lipo_feces	jm__Corynebacterium_nuruki	-0.82 (0.007)	dj_.PA.16.0_19.2Phosphatidic.Acids	0.73 (0.031)	-0.82 (0.007)
Lipo_feces	jm__Corynebacterium_nuruki	-0.82 (0.007)	dj_.TG.22.2_32.4Triacylglycerols	0.67 (0.048)	-0.70 (0.037)
Lipo_feces	jm__Streptococcus_criceti	-0.80 (0.009)	bi_.Ind.SO4Indoles.Derivatives	1.00 (0.017)	-0.97 (0.005)
Lipo_feces	jm__Streptococcus_criceti	-0.80 (0.009)	bi_.PG.16.0_22.1Phosphatidylglycerols	-0.89 (0.041)	0.92 (0.028)
Lipo_feces	jm__Streptococcus_criceti	-0.80 (0.009)	bi_.PG.16.1_20.4Phosphatidylglycerols	-1.00 (0.017)	0.97 (0.005)
Lipo_feces	jm__Streptococcus_criceti	-0.80 (0.009)	bi_.PG.18.2_22.0Phosphatidylglycerols	-1.00 (0.017)	0.97 (0.005)
Lipo_feces	jm__Streptococcus_criceti	-0.80 (0.009)	bi_.XanthineNucleobases.Related	-1.00 (0.017)	0.97 (0.005)
Lipo_jej	il__Microbacterium_sp_5K110	0.78 (0.039)	dj_.LPI.20.4Phosphatidylinositols	0.86 (0.006)	0.73 (0.041)
Lipo_jej	il__Microbacterium_sp_5K110	0.78 (0.039)	dj_.PE.P.16.0.22.6Phosphatidylethanolamines	0.84 (0.010)	0.73 (0.041)
Lipo_jej	il__Microbacterium_sp_5K110	0.78 (0.039)	dj_.PE.P.18.0.19.1Phosphatidylethanolamines	0.86 (0.006)	0.73 (0.041)
Lipo_jej	il__Microbacterium_sp_5K110	0.78 (0.039)	dj_.PI.16.0_20.0Phosphatidylinositols	0.84 (0.010)	0.73 (0.041)
Lipo_jej	il__Microbacterium_sp_5K110	0.78 (0.039)	dj_.PI.16.0_20.3Phosphatidylinositols	0.76 (0.027)	0.73 (0.041)
Lipo_jej	il__Microbacterium_sp_5K110	0.78 (0.039)	dj_.PI.18.1_20.5Phosphatidylinositols	0.86 (0.006)	0.73 (0.041)
Lipo_jej	il__Microbacterium_sp_5K110	0.78 (0.039)	dj_.PI.18.1_22.5Phosphatidylinositols	0.91 (0.002)	0.73 (0.041)
Lipo_jej	il__Microbacterium_sp_5K110	0.78 (0.039)	dj_.PI.18.1_22.6Phosphatidylinositols	0.86 (0.006)	0.73 (0.041)
Lipo_jej	il__Microbacterium_sp_5K110	0.78 (0.039)	dj_.PI.18.2_20.0Phosphatidylinositols	0.91 (0.002)	0.73 (0.041)
Lipo_jej	il__Microbacterium_sp_5K110	0.78 (0.039)	dj_.PI.18.2_20.5Phosphatidylinositols	0.86 (0.006)	0.73 (0.041)
Lipo_jej	il__Microbacterium_sp_5K110	0.78 (0.039)	dj_.PI.18.2_22.0Phosphatidylinositols	0.76 (0.027)	0.73 (0.041)
Lipo_jej	il__Microbacterium_sp_5K110	0.78 (0.039)	dj_.PI.18.2_22.6Phosphatidylinositols	0.86 (0.006)	0.73 (0.041)
Lipo_jej	il__Microbacterium_sp_5K110	0.78 (0.039)	dj_.TG.18.0_36.4Triacylglycerols	0.79 (0.028)	0.73 (0.041)
Lipo_jej	jm__Bifidobacterium_adolescentis	0.76 (0.027)	dj_.1.Met.HisAminoacids.Related	0.79 (0.028)	0.81 (0.008)
Lipo_jej	jm__Bifidobacterium_adolescentis	0.76 (0.027)	dj_.C10Acylcarnitines	0.74 (0.046)	0.68 (0.042)
Lipo_jej	jm__Bifidobacterium_adolescentis	0.76 (0.027)	dj_.C14.1.OHAcylcarnitines	0.76 (0.028)	0.85 (0.004)
Lipo_jej	jm__Bifidobacterium_adolescentis	0.76 (0.027)	dj_.C14.1Acylcarnitines	0.76 (0.028)	0.85 (0.004)
Lipo_jej	jm__Bifidobacterium_adolescentis	0.76 (0.027)	dj_.C16.OHAcylcarnitines	0.76 (0.028)	0.85 (0.004)
Lipo_jej	jm__Bifidobacterium_adolescentis	0.76 (0.027)	dj_.C18Acylcarnitines	0.79 (0.020)	0.83 (0.006)
Lipo_jej	jm__Bifidobacterium_adolescentis	0.76 (0.027)	dj_.Cer.d16.1.23.0Ceramides	0.83 (0.011)	0.85 (0.004)
Lipo_jej	jm__Bifidobacterium_adolescentis	0.76 (0.027)	dj_.Cer.d18.1.14.0Ceramides	0.81 (0.022)	0.78 (0.013)
Lipo_jej	jm__Bifidobacterium_adolescentis	0.76 (0.027)	dj_.Cer.d18.1.16.0Ceramides	0.81 (0.022)	0.78 (0.013)
Lipo_jej	jm__Bifidobacterium_adolescentis	0.76 (0.027)	dj_.Cer.d18.1.18.0Ceramides	0.83 (0.015)	0.78 (0.013)
Lipo_jej	jm__Bifidobacterium_adolescentis	0.76 (0.027)	dj_.Cer.d18.1.18.1Ceramides	0.74 (0.035)	0.74 (0.022)
Lipo_jej	jm__Bifidobacterium_adolescentis	0.76 (0.027)	dj_.Cer.d18.1.22.0Ceramides	0.93 (0.002)	0.78 (0.013)
Lipo_jej	jm__Bifidobacterium_adolescentis	0.76 (0.027)	dj_.Cer.d18.1.23.0Ceramides	0.93 (0.002)	0.79 (0.012)
Lipo_jej	jm__Bifidobacterium_adolescentis	0.76 (0.027)	dj_.Cer.d18.1.24.0Ceramides	0.83 (0.015)	0.78 (0.013)
Lipo_jej	jm__Bifidobacterium_adolescentis	0.76 (0.027)	dj_.Cer.d18.1.24.1Ceramides	0.81 (0.022)	0.78 (0.013)
Lipo_jej	jm__Bifidobacterium_adolescentis	0.76 (0.027)	dj_.Cer.d18.1.25.0Ceramides	0.83 (0.015)	0.76 (0.017)
Lipo_jej	jm__Bifidobacterium_adolescentis	0.76 (0.027)	dj_.Cer.d18.2.16.0Ceramides	0.74 (0.046)	0.84 (0.004)
Lipo_jej	jm__Bifidobacterium_adolescentis	0.76 (0.027)	dj_.Cer.d18.2.18.0Ceramides	0.72 (0.043)	0.80 (0.009)
Lipo_jej	jm__Bifidobacterium_adolescentis	0.76 (0.027)	dj_.Cer.d18.2.24.1Ceramides	0.76 (0.037)	0.83 (0.006)
Lipo_jej	jm__Bifidobacterium_adolescentis	0.76 (0.027)	dj_.CerP.d18.1.16.0Ceramides	0.76 (0.037)	0.69 (0.038)
Lipo_jej	jm__Bifidobacterium_adolescentis	0.76 (0.027)	dj_.FA.16.0Fatty.Acids	0.76 (0.028)	0.71 (0.034)
Lipo_jej	jm__Bifidobacterium_adolescentis	0.76 (0.027)	dj_.Hex.Cer.d18.1.24.0Glycosylceramides	0.90 (0.005)	0.76 (0.017)
Lipo_jej	jm__Bifidobacterium_adolescentis	0.76 (0.027)	dj_.Hex2Cer.d18.1.16.0Glycosylceramides	0.79 (0.028)	0.76 (0.017)
Lipo_jej	jm__Bifidobacterium_adolescentis	0.76 (0.027)	dj_.Hex2Cer.d18.1.18.0Glycosylceramides	0.81 (0.022)	0.78 (0.013)
Lipo_jej	jm__Bifidobacterium_adolescentis	0.76 (0.027)	dj_.LPA.16.0Phosphatidic.Acids	0.76 (0.030)	0.75 (0.021)
Lipo_jej	jm__Bifidobacterium_adolescentis	0.76 (0.027)	dj_.LPE.17.0Phosphatidylethanolamines	0.76 (0.037)	0.82 (0.007)
Lipo_jej	jm__Bifidobacterium_adolescentis	0.76 (0.027)	dj_.LPE.18.0Phosphatidylethanolamines	0.81 (0.022)	0.78 (0.013)
Lipo_jej	jm__Bifidobacterium_adolescentis	0.76 (0.027)	dj_.LPE.18.1Phosphatidylethanolamines	0.76 (0.037)	0.82 (0.007)
Lipo_jej	jm__Bifidobacterium_adolescentis	0.76 (0.027)	dj_.LPE.19.0Phosphatidylethanolamines	0.79 (0.028)	0.76 (0.017)
Lipo_jej	jm__Bifidobacterium_adolescentis	0.76 (0.027)	dj_.LPE.19.1Phosphatidylethanolamines	0.74 (0.046)	0.84 (0.004)
Lipo_jej	jm__Bifidobacterium_adolescentis	0.76 (0.027)	dj_.LPE.20.0Phosphatidylethanolamines	0.81 (0.022)	0.78 (0.013)
Lipo_jej	jm__Bifidobacterium_adolescentis	0.76 (0.027)	dj_.LPE.20.1Phosphatidylethanolamines	0.74 (0.046)	0.84 (0.004)
Lipo_jej	jm__Bifidobacterium_adolescentis	0.76 (0.027)	dj_.LPE.20.2Phosphatidylethanolamines	0.75 (0.031)	0.84 (0.005)
Lipo_jej	jm__Bifidobacterium_adolescentis	0.76 (0.027)	dj_.LPE.22.0Phosphatidylethanolamines	0.81 (0.022)	0.78 (0.013)
Lipo_jej	jm__Bifidobacterium_adolescentis	0.76 (0.027)	dj_.LPE.22.6Phosphatidylethanolamines	0.74 (0.035)	0.84 (0.005)
Lipo_jej	jm__Bifidobacterium_adolescentis	0.76 (0.027)	dj_.LPE.24.0Phosphatidylethanolamines	0.76 (0.037)	0.78 (0.013)
Lipo_jej	jm__Bifidobacterium_adolescentis	0.76 (0.027)	dj_.LPE.P.18.0Phosphatidylethanolamines	0.76 (0.037)	0.82 (0.007)
Lipo_jej	jm__Bifidobacterium_adolescentis	0.76 (0.027)	dj_.LPG.16.1Phosphatidylglycerols	0.76 (0.037)	0.82 (0.007)
Lipo_jej	jm__Bifidobacterium_adolescentis	0.76 (0.027)	dj_.LPI.17.0Phosphatidylinositols	0.73 (0.040)	0.79 (0.012)
Lipo_jej	jm__Bifidobacterium_adolescentis	0.76 (0.027)	dj_.LPI.18.0Phosphatidylinositols	0.76 (0.037)	0.82 (0.007)
Lipo_jej	jm__Bifidobacterium_adolescentis	0.76 (0.027)	dj_.LPI.18.1Phosphatidylinositols	0.74 (0.046)	0.84 (0.004)
Lipo_jej	jm__Bifidobacterium_adolescentis	0.76 (0.027)	dj_.LPI.20.4Phosphatidylinositols	0.86 (0.006)	0.90 (0.001)
Lipo_jej	jm__Bifidobacterium_adolescentis	0.76 (0.027)	dj_.PA.16.1_18.2Phosphatidic.Acids	0.74 (0.046)	0.67 (0.047)
Lipo_jej	jm__Bifidobacterium_adolescentis	0.76 (0.027)	dj_.PA.18.0_18.2Phosphatidic.Acids	0.74 (0.046)	0.78 (0.013)
Lipo_jej	jm__Bifidobacterium_adolescentis	0.76 (0.027)	dj_.PA.18.1_18.4Phosphatidic.Acids	0.74 (0.046)	0.68 (0.046)
Lipo_jej	jm__Bifidobacterium_adolescentis	0.76 (0.027)	dj_.PA.18.1_20.0Phosphatidic.Acids	0.79 (0.028)	0.76 (0.017)
Lipo_jej	jm__Bifidobacterium_adolescentis	0.76 (0.027)	dj_.PA.18.1_20.1Phosphatidic.Acids	0.74 (0.046)	0.78 (0.013)
Lipo_jej	jm__Bifidobacterium_adolescentis	0.76 (0.027)	dj_.PA.18.2_18.2Phosphatidic.Acids	0.73 (0.040)	0.68 (0.042)
Lipo_jej	jm__Bifidobacterium_adolescentis	0.76 (0.027)	dj_.PA.18.2_20.0Phosphatidic.Acids	0.76 (0.037)	0.78 (0.013)
Lipo_jej	jm__Bifidobacterium_adolescentis	0.76 (0.027)	dj_.PA.18.2_20.1Phosphatidic.Acids	0.75 (0.031)	0.79 (0.012)
Lipo_jej	jm__Bifidobacterium_adolescentis	0.76 (0.027)	dj_.PA.20.0_20.4Phosphatidic.Acids	0.74 (0.035)	0.84 (0.005)
Lipo_jej	jm__Bifidobacterium_adolescentis	0.76 (0.027)	dj_.PC.30.0Phosphatidylcholines	0.83 (0.015)	0.76 (0.017)
Lipo_jej	jm__Bifidobacterium_adolescentis	0.76 (0.027)	dj_.PC.32.0Phosphatidylcholines	0.76 (0.037)	0.69 (0.038)
Lipo_jej	jm__Bifidobacterium_adolescentis	0.76 (0.027)	dj_.PC.42.0Phosphatidylcholines	0.78 (0.021)	0.99 (0.000)
Lipo_jej	jm__Bifidobacterium_adolescentis	0.76 (0.027)	dj_.PC.42.2Phosphatidylcholines	0.72 (0.042)	0.83 (0.006)
Lipo_jej	jm__Bifidobacterium_adolescentis	0.76 (0.027)	dj_.PC.O.30.0Phosphatidylcholines	0.74 (0.035)	0.84 (0.005)
Lipo_jej	jm__Bifidobacterium_adolescentis	0.76 (0.027)	dj_.PC.O.34.0Phosphatidylcholines	0.81 (0.022)	0.78 (0.013)
Lipo_jej	jm__Bifidobacterium_adolescentis	0.76 (0.027)	dj_.PE.32.1Phosphatidylethanolamines	0.76 (0.037)	0.78 (0.013)
Lipo_jej	jm__Bifidobacterium_adolescentis	0.76 (0.027)	dj_.PE.33.1Phosphatidylethanolamines	0.76 (0.037)	0.78 (0.013)
Lipo_jej	jm__Bifidobacterium_adolescentis	0.76 (0.027)	dj_.PE.33.2Phosphatidylethanolamines	0.76 (0.037)	0.78 (0.013)
Lipo_jej	jm__Bifidobacterium_adolescentis	0.76 (0.027)	dj_.PE.34.1Phosphatidylethanolamines	0.76 (0.037)	0.78 (0.013)
Lipo_jej	jm__Bifidobacterium_adolescentis	0.76 (0.027)	dj_.PE.34.2Phosphatidylethanolamines	0.72 (0.045)	0.79 (0.012)
Lipo_jej	jm__Bifidobacterium_adolescentis	0.76 (0.027)	dj_.PE.34.3Phosphatidylethanolamines	0.76 (0.037)	0.78 (0.013)
Lipo_jej	jm__Bifidobacterium_adolescentis	0.76 (0.027)	dj_.PE.35.1Phosphatidylethanolamines	0.76 (0.037)	0.78 (0.013)
Lipo_jej	jm__Bifidobacterium_adolescentis	0.76 (0.027)	dj_.PE.35.2Phosphatidylethanolamines	0.76 (0.037)	0.78 (0.013)
Lipo_jej	jm__Bifidobacterium_adolescentis	0.76 (0.027)	dj_.PE.35.3Phosphatidylethanolamines	0.76 (0.037)	0.78 (0.013)
Lipo_jej	jm__Bifidobacterium_adolescentis	0.76 (0.027)	dj_.PE.36.0Phosphatidylethanolamines	0.81 (0.016)	0.80 (0.010)
Lipo_jej	jm__Bifidobacterium_adolescentis	0.76 (0.027)	dj_.PE.36.1Phosphatidylethanolamines	0.79 (0.028)	0.76 (0.017)
Lipo_jej	jm__Bifidobacterium_adolescentis	0.76 (0.027)	dj_.PE.36.2Phosphatidylethanolamines	0.76 (0.037)	0.78 (0.013)
Lipo_jej	jm__Bifidobacterium_adolescentis	0.76 (0.027)	dj_.PE.36.3Phosphatidylethanolamines	0.76 (0.037)	0.78 (0.013)
Lipo_jej	jm__Bifidobacterium_adolescentis	0.76 (0.027)	dj_.PE.36.6Phosphatidylethanolamines	0.79 (0.020)	0.80 (0.010)
Lipo_jej	jm__Bifidobacterium_adolescentis	0.76 (0.027)	dj_.PE.38.4Phosphatidylethanolamines	0.76 (0.037)	0.78 (0.013)
Lipo_jej	jm__Bifidobacterium_adolescentis	0.76 (0.027)	dj_.PE.38.5Phosphatidylethanolamines	0.76 (0.037)	0.78 (0.013)
Lipo_jej	jm__Bifidobacterium_adolescentis	0.76 (0.027)	dj_.PE.38.6Phosphatidylethanolamines	0.76 (0.037)	0.78 (0.013)
Lipo_jej	jm__Bifidobacterium_adolescentis	0.76 (0.027)	dj_.PE.38.7Phosphatidylethanolamines	0.72 (0.045)	0.79 (0.012)
Lipo_jej	jm__Bifidobacterium_adolescentis	0.76 (0.027)	dj_.PE.44.11Phosphatidylethanolamines	0.87 (0.005)	0.91 (0.001)
Lipo_jej	jm__Bifidobacterium_adolescentis	0.76 (0.027)	dj_.PE.44.6Phosphatidylethanolamines	0.79 (0.019)	0.98 (0.000)
Lipo_jej	jm__Bifidobacterium_adolescentis	0.76 (0.027)	dj_.PE.P.16.0.18.1Phosphatidylethanolamines	0.76 (0.037)	0.78 (0.013)
Lipo_jej	jm__Bifidobacterium_adolescentis	0.76 (0.027)	dj_.PE.P.16.0.18.2Phosphatidylethanolamines	0.79 (0.020)	0.80 (0.010)
Lipo_jej	jm__Bifidobacterium_adolescentis	0.76 (0.027)	dj_.PE.P.16.0.18.3Phosphatidylethanolamines	0.74 (0.046)	0.78 (0.013)
Lipo_jej	jm__Bifidobacterium_adolescentis	0.76 (0.027)	dj_.PE.P.16.0.20.4Phosphatidylethanolamines	0.76 (0.030)	0.86 (0.003)
Lipo_jej	jm__Bifidobacterium_adolescentis	0.76 (0.027)	dj_.PE.P.16.0.22.5Phosphatidylethanolamines	0.74 (0.035)	0.84 (0.005)
Lipo_jej	jm__Bifidobacterium_adolescentis	0.76 (0.027)	dj_.PE.P.16.0.22.6Phosphatidylethanolamines	0.84 (0.010)	0.92 (0.000)
Lipo_jej	jm__Bifidobacterium_adolescentis	0.76 (0.027)	dj_.PE.P.18.0.16.0Phosphatidylethanolamines	0.81 (0.022)	0.78 (0.013)
Lipo_jej	jm__Bifidobacterium_adolescentis	0.76 (0.027)	dj_.PE.P.18.0.16.1Phosphatidylethanolamines	0.79 (0.028)	0.76 (0.017)
Lipo_jej	jm__Bifidobacterium_adolescentis	0.76 (0.027)	dj_.PE.P.18.0.17.1Phosphatidylethanolamines	0.76 (0.037)	0.78 (0.013)
Lipo_jej	jm__Bifidobacterium_adolescentis	0.76 (0.027)	dj_.PE.P.18.0.18.1Phosphatidylethanolamines	0.79 (0.028)	0.76 (0.017)
Lipo_jej	jm__Bifidobacterium_adolescentis	0.76 (0.027)	dj_.PE.P.18.0.18.2Phosphatidylethanolamines	0.76 (0.037)	0.78 (0.013)
Lipo_jej	jm__Bifidobacterium_adolescentis	0.76 (0.027)	dj_.PE.P.18.0.18.3Phosphatidylethanolamines	0.79 (0.028)	0.76 (0.017)
Lipo_jej	jm__Bifidobacterium_adolescentis	0.76 (0.027)	dj_.PE.P.18.0.19.1Phosphatidylethanolamines	0.86 (0.006)	0.90 (0.001)
Lipo_jej	jm__Bifidobacterium_adolescentis	0.76 (0.027)	dj_.PE.P.18.0.20.1Phosphatidylethanolamines	0.72 (0.045)	0.85 (0.004)
Lipo_jej	jm__Bifidobacterium_adolescentis	0.76 (0.027)	dj_.PE.P.18.0.22.2Phosphatidylethanolamines	0.74 (0.035)	0.84 (0.005)
Lipo_jej	jm__Bifidobacterium_adolescentis	0.76 (0.027)	dj_.PE.P.18.1.22.6Phosphatidylethanolamines	0.72 (0.045)	0.86 (0.003)
Lipo_jej	jm__Bifidobacterium_adolescentis	0.76 (0.027)	dj_.PE.P.20.0.16.1Phosphatidylethanolamines	0.85 (0.008)	0.93 (0.000)
Lipo_jej	jm__Bifidobacterium_adolescentis	0.76 (0.027)	dj_.PE.P.20.0.18.1Phosphatidylethanolamines	0.85 (0.008)	0.93 (0.000)
Lipo_jej	jm__Bifidobacterium_adolescentis	0.76 (0.027)	dj_.PG.16.0_16.0Phosphatidylglycerols	0.76 (0.037)	0.70 (0.037)
Lipo_jej	jm__Bifidobacterium_adolescentis	0.76 (0.027)	dj_.PG.16.1_18.0Phosphatidylglycerols	0.79 (0.028)	0.70 (0.037)
Lipo_jej	jm__Bifidobacterium_adolescentis	0.76 (0.027)	dj_.PG.16.1_18.1Phosphatidylglycerols	0.78 (0.023)	0.78 (0.014)
Lipo_jej	jm__Bifidobacterium_adolescentis	0.76 (0.027)	dj_.PG.16.1_18.2Phosphatidylglycerols	0.76 (0.037)	0.78 (0.013)
Lipo_jej	jm__Bifidobacterium_adolescentis	0.76 (0.027)	dj_.PG.16.1_20.4Phosphatidylglycerols	0.76 (0.030)	0.86 (0.003)
Lipo_jej	jm__Bifidobacterium_adolescentis	0.76 (0.027)	dj_.PG.16.2_18.1Phosphatidylglycerols	0.76 (0.037)	0.78 (0.013)
Lipo_jej	jm__Bifidobacterium_adolescentis	0.76 (0.027)	dj_.PG.17.0_18.1Phosphatidylglycerols	0.74 (0.035)	0.70 (0.034)
Lipo_jej	jm__Bifidobacterium_adolescentis	0.76 (0.027)	dj_.PG.18.0_18.1Phosphatidylglycerols	0.76 (0.037)	0.78 (0.013)
Lipo_jej	jm__Bifidobacterium_adolescentis	0.76 (0.027)	dj_.PG.18.0_18.2Phosphatidylglycerols	0.76 (0.037)	0.70 (0.037)
Lipo_jej	jm__Bifidobacterium_adolescentis	0.76 (0.027)	dj_.PG.18.0_22.1Phosphatidylglycerols	0.81 (0.014)	0.80 (0.009)
Lipo_jej	jm__Bifidobacterium_adolescentis	0.76 (0.027)	dj_.PI.14.0_18.1Phosphatidylinositols	0.76 (0.030)	0.86 (0.003)
Lipo_jej	jm__Bifidobacterium_adolescentis	0.76 (0.027)	dj_.PI.14.0_18.2Phosphatidylinositols	0.81 (0.016)	0.86 (0.003)
Lipo_jej	jm__Bifidobacterium_adolescentis	0.76 (0.027)	dj_.PI.16.0_16.0Phosphatidylinositols	0.91 (0.002)	0.86 (0.003)
Lipo_jej	jm__Bifidobacterium_adolescentis	0.76 (0.027)	dj_.PI.16.0_17.0Phosphatidylinositols	0.76 (0.027)	1.00 (0.000)
Lipo_jej	jm__Bifidobacterium_adolescentis	0.76 (0.027)	dj_.PI.16.0_18.1Phosphatidylinositols	0.79 (0.028)	0.76 (0.017)
Lipo_jej	jm__Bifidobacterium_adolescentis	0.76 (0.027)	dj_.PI.16.0_18.2Phosphatidylinositols	0.79 (0.028)	0.77 (0.016)
Lipo_jej	jm__Bifidobacterium_adolescentis	0.76 (0.027)	dj_.PI.16.0_18.3Phosphatidylinositols	0.81 (0.016)	0.82 (0.007)
Lipo_jej	jm__Bifidobacterium_adolescentis	0.76 (0.027)	dj_.PI.16.0_20.0Phosphatidylinositols	0.84 (0.010)	0.92 (0.000)
Lipo_jej	jm__Bifidobacterium_adolescentis	0.76 (0.027)	dj_.PI.16.0_20.4Phosphatidylinositols	0.81 (0.016)	0.82 (0.007)
Lipo_jej	jm__Bifidobacterium_adolescentis	0.76 (0.027)	dj_.PI.16.0_22.1Phosphatidylinositols	0.94 (0.001)	0.84 (0.005)
Lipo_jej	jm__Bifidobacterium_adolescentis	0.76 (0.027)	dj_.PI.16.1_18.0Phosphatidylinositols	0.91 (0.002)	0.86 (0.003)
Lipo_jej	jm__Bifidobacterium_adolescentis	0.76 (0.027)	dj_.PI.16.1_18.1Phosphatidylinositols	0.76 (0.037)	0.79 (0.012)
Lipo_jej	jm__Bifidobacterium_adolescentis	0.76 (0.027)	dj_.PI.17.0_18.1Phosphatidylinositols	0.82 (0.013)	0.82 (0.007)
Lipo_jej	jm__Bifidobacterium_adolescentis	0.76 (0.027)	dj_.PI.18.0_18.0Phosphatidylinositols	0.83 (0.011)	0.80 (0.010)
Lipo_jej	jm__Bifidobacterium_adolescentis	0.76 (0.027)	dj_.PI.18.0_18.1Phosphatidylinositols	0.79 (0.028)	0.76 (0.017)
Lipo_jej	jm__Bifidobacterium_adolescentis	0.76 (0.027)	dj_.PI.18.0_18.2Phosphatidylinositols	0.79 (0.028)	0.77 (0.016)
Lipo_jej	jm__Bifidobacterium_adolescentis	0.76 (0.027)	dj_.PI.18.0_18.3Phosphatidylinositols	0.94 (0.001)	0.84 (0.005)
Lipo_jej	jm__Bifidobacterium_adolescentis	0.76 (0.027)	dj_.PI.18.0_20.0Phosphatidylinositols	0.86 (0.006)	0.90 (0.001)
Lipo_jej	jm__Bifidobacterium_adolescentis	0.76 (0.027)	dj_.PI.18.0_20.3Phosphatidylinositols	0.91 (0.002)	0.86 (0.003)
Lipo_jej	jm__Bifidobacterium_adolescentis	0.76 (0.027)	dj_.PI.18.0_20.4Phosphatidylinositols	0.79 (0.028)	0.76 (0.017)
Lipo_jej	jm__Bifidobacterium_adolescentis	0.76 (0.027)	dj_.PI.18.0_22.0Phosphatidylinositols	0.83 (0.011)	0.80 (0.010)
Lipo_jej	jm__Bifidobacterium_adolescentis	0.76 (0.027)	dj_.PI.18.1_18.1Phosphatidylinositols	0.79 (0.028)	0.76 (0.017)
Lipo_jej	jm__Bifidobacterium_adolescentis	0.76 (0.027)	dj_.PI.18.1_18.2Phosphatidylinositols	0.76 (0.037)	0.79 (0.012)
Lipo_jej	jm__Bifidobacterium_adolescentis	0.76 (0.027)	dj_.PI.18.1_18.3Phosphatidylinositols	0.81 (0.022)	0.79 (0.012)
Lipo_jej	jm__Bifidobacterium_adolescentis	0.76 (0.027)	dj_.PI.18.1_20.0Phosphatidylinositols	0.85 (0.007)	0.82 (0.007)
Lipo_jej	jm__Bifidobacterium_adolescentis	0.76 (0.027)	dj_.PI.18.1_20.2Phosphatidylinositols	0.71 (0.050)	0.67 (0.047)
Lipo_jej	jm__Bifidobacterium_adolescentis	0.76 (0.027)	dj_.PI.18.1_20.3Phosphatidylinositols	0.81 (0.016)	0.82 (0.007)
Lipo_jej	jm__Bifidobacterium_adolescentis	0.76 (0.027)	dj_.PI.18.1_20.4Phosphatidylinositols	0.81 (0.016)	0.82 (0.007)
Lipo_jej	jm__Bifidobacterium_adolescentis	0.76 (0.027)	dj_.PI.18.1_20.5Phosphatidylinositols	0.86 (0.006)	0.90 (0.001)
Lipo_jej	jm__Bifidobacterium_adolescentis	0.76 (0.027)	dj_.PI.18.1_22.0Phosphatidylinositols	0.83 (0.011)	0.80 (0.010)
Lipo_jej	jm__Bifidobacterium_adolescentis	0.76 (0.027)	dj_.PI.18.1_22.1Phosphatidylinositols	0.73 (0.039)	0.88 (0.002)
Lipo_jej	jm__Bifidobacterium_adolescentis	0.76 (0.027)	dj_.PI.18.1_22.2Phosphatidylinositols	0.73 (0.039)	0.88 (0.002)
Lipo_jej	jm__Bifidobacterium_adolescentis	0.76 (0.027)	dj_.PI.18.1_22.4Phosphatidylinositols	0.73 (0.039)	0.79 (0.012)
Lipo_jej	jm__Bifidobacterium_adolescentis	0.76 (0.027)	dj_.PI.18.1_22.5Phosphatidylinositols	0.91 (0.002)	0.86 (0.003)
Lipo_jej	jm__Bifidobacterium_adolescentis	0.76 (0.027)	dj_.PI.18.1_22.6Phosphatidylinositols	0.86 (0.006)	0.90 (0.001)
Lipo_jej	jm__Bifidobacterium_adolescentis	0.76 (0.027)	dj_.PI.18.2_18.3Phosphatidylinositols	0.81 (0.016)	0.82 (0.007)
Lipo_jej	jm__Bifidobacterium_adolescentis	0.76 (0.027)	dj_.PI.18.2_20.0Phosphatidylinositols	0.91 (0.002)	0.86 (0.003)
Lipo_jej	jm__Bifidobacterium_adolescentis	0.76 (0.027)	dj_.PI.18.2_20.1Phosphatidylinositols	0.76 (0.030)	0.86 (0.003)
Lipo_jej	jm__Bifidobacterium_adolescentis	0.76 (0.027)	dj_.PI.18.2_20.4Phosphatidylinositols	0.76 (0.030)	0.86 (0.003)
Lipo_jej	jm__Bifidobacterium_adolescentis	0.76 (0.027)	dj_.PI.18.2_20.5Phosphatidylinositols	0.86 (0.006)	0.90 (0.001)
Lipo_jej	jm__Bifidobacterium_adolescentis	0.76 (0.027)	dj_.PI.18.2_22.6Phosphatidylinositols	0.86 (0.006)	0.90 (0.001)
Lipo_jej	jm__Bifidobacterium_adolescentis	0.76 (0.027)	dj_.PS.34.1Phosphatidylserines	0.76 (0.037)	0.78 (0.013)
Lipo_jej	jm__Bifidobacterium_adolescentis	0.76 (0.027)	dj_.PS.34.2Phosphatidylserines	0.85 (0.008)	0.93 (0.000)
Lipo_jej	jm__Bifidobacterium_adolescentis	0.76 (0.027)	dj_.PS.36.1Phosphatidylserines	0.79 (0.028)	0.76 (0.017)
Lipo_jej	jm__Bifidobacterium_adolescentis	0.76 (0.027)	dj_.PS.36.2Phosphatidylserines	0.72 (0.045)	0.77 (0.016)
Lipo_jej	jm__Bifidobacterium_adolescentis	0.76 (0.027)	dj_.PS.38.4Phosphatidylserines	0.74 (0.046)	0.79 (0.012)
Lipo_jej	jm__Bifidobacterium_adolescentis	0.76 (0.027)	dj_.PutrescineBiogenic.Amines	-0.76 (0.037)	-0.69 (0.038)
Lipo_jej	jm__Bifidobacterium_adolescentis	0.76 (0.027)	dj_.SM.33.1Sphingomyelins	0.81 (0.022)	0.78 (0.013)
Lipo_jej	jm__Bifidobacterium_adolescentis	0.76 (0.027)	dj_.SM.34.1Sphingomyelins	0.76 (0.037)	0.78 (0.013)
Lipo_jej	jm__Bifidobacterium_adolescentis	0.76 (0.027)	dj_.SM.34.2Sphingomyelins	0.76 (0.037)	0.82 (0.007)
Lipo_jej	jm__Bifidobacterium_adolescentis	0.76 (0.027)	dj_.SM.35.1Sphingomyelins	0.81 (0.022)	0.79 (0.012)
Lipo_jej	jm__Bifidobacterium_adolescentis	0.76 (0.027)	dj_.SM.36.1Sphingomyelins	0.76 (0.037)	0.78 (0.013)
Lipo_jej	jm__Bifidobacterium_adolescentis	0.76 (0.027)	dj_.SM.41.2Sphingomyelins	0.79 (0.028)	0.76 (0.017)
Lipo_jej	jm__Bifidobacterium_adolescentis	0.76 (0.027)	dj_.SM.42.1Sphingomyelins	0.81 (0.022)	0.78 (0.013)
Lipo_jej	jm__Bifidobacterium_adolescentis	0.76 (0.027)	dj_.SM.42.2Sphingomyelins	0.83 (0.015)	0.76 (0.017)
Lipo_jej	jm__Bifidobacterium_adolescentis	0.76 (0.027)	dj_.SM.43.1Sphingomyelins	0.81 (0.022)	0.78 (0.013)
Lipo_jej	jm__Bifidobacterium_adolescentis	0.76 (0.027)	dj_.SM.44.2Sphingomyelins	0.89 (0.003)	0.79 (0.011)
Lipo_jej	jm__Bifidobacterium_adolescentis	0.76 (0.027)	dj_.SPB.d18.1Sphingoid.Bases	0.76 (0.037)	0.78 (0.013)
Lipo_jej	jm__Bifidobacterium_adolescentis	0.76 (0.027)	dj_.TG.17.2_36.2Triacylglycerols	0.76 (0.028)	0.71 (0.034)
Lipo_jej	jm__Bifidobacterium_adolescentis	0.76 (0.027)	dj_.TG.18.0_38.6Triacylglycerols	0.72 (0.042)	0.83 (0.006)
Lipo_jej	jm__Bifidobacterium_adolescentis	0.76 (0.027)	dj_.TG.20.1_26.1Triacylglycerols	0.76 (0.027)	1.00 (0.000)
Lipo_jej	jm__Collinsella_aerofaciens	0.79 (0.019)	dj_.1.Met.HisAminoacids.Related	0.79 (0.028)	0.79 (0.011)
Lipo_jej	jm__Collinsella_aerofaciens	0.79 (0.019)	dj_.alpha.AAAAminoacids.Related	0.83 (0.011)	0.69 (0.039)
Lipo_jej	jm__Collinsella_aerofaciens	0.79 (0.019)	dj_.C10Acylcarnitines	0.74 (0.046)	0.70 (0.035)
Lipo_jej	jm__Collinsella_aerofaciens	0.79 (0.019)	dj_.C14.1.OHAcylcarnitines	0.76 (0.028)	0.82 (0.006)
Lipo_jej	jm__Collinsella_aerofaciens	0.79 (0.019)	dj_.C14.1Acylcarnitines	0.76 (0.028)	0.82 (0.006)
Lipo_jej	jm__Collinsella_aerofaciens	0.79 (0.019)	dj_.C16.OHAcylcarnitines	0.76 (0.028)	0.82 (0.006)
Lipo_jej	jm__Collinsella_aerofaciens	0.79 (0.019)	dj_.C18Acylcarnitines	0.79 (0.020)	0.79 (0.012)
Lipo_jej	jm__Collinsella_aerofaciens	0.79 (0.019)	dj_.C9Acylcarnitines	0.79 (0.021)	0.69 (0.039)
Lipo_jej	jm__Collinsella_aerofaciens	0.79 (0.019)	dj_.CE.16.1Cholesterol.Esters	0.74 (0.036)	0.69 (0.039)
Lipo_jej	jm__Collinsella_aerofaciens	0.79 (0.019)	dj_.Cer.d16.1.23.0Ceramides	0.83 (0.011)	0.83 (0.006)
Lipo_jej	jm__Collinsella_aerofaciens	0.79 (0.019)	dj_.Cer.d18.1.14.0Ceramides	0.81 (0.022)	0.76 (0.017)
Lipo_jej	jm__Collinsella_aerofaciens	0.79 (0.019)	dj_.Cer.d18.1.16.0Ceramides	0.81 (0.022)	0.76 (0.017)
Lipo_jej	jm__Collinsella_aerofaciens	0.79 (0.019)	dj_.Cer.d18.1.18.0Ceramides	0.83 (0.015)	0.76 (0.017)
Lipo_jej	jm__Collinsella_aerofaciens	0.79 (0.019)	dj_.Cer.d18.1.18.1Ceramides	0.74 (0.035)	0.71 (0.032)
Lipo_jej	jm__Collinsella_aerofaciens	0.79 (0.019)	dj_.Cer.d18.1.20.0Ceramides	0.83 (0.015)	0.69 (0.038)
Lipo_jej	jm__Collinsella_aerofaciens	0.79 (0.019)	dj_.Cer.d18.1.22.0Ceramides	0.93 (0.002)	0.76 (0.017)
Lipo_jej	jm__Collinsella_aerofaciens	0.79 (0.019)	dj_.Cer.d18.1.23.0Ceramides	0.93 (0.002)	0.77 (0.016)
Lipo_jej	jm__Collinsella_aerofaciens	0.79 (0.019)	dj_.Cer.d18.1.24.0Ceramides	0.83 (0.015)	0.76 (0.017)
Lipo_jej	jm__Collinsella_aerofaciens	0.79 (0.019)	dj_.Cer.d18.1.24.1Ceramides	0.81 (0.022)	0.76 (0.017)
Lipo_jej	jm__Collinsella_aerofaciens	0.79 (0.019)	dj_.Cer.d18.1.25.0Ceramides	0.83 (0.015)	0.78 (0.013)
Lipo_jej	jm__Collinsella_aerofaciens	0.79 (0.019)	dj_.Cer.d18.2.16.0Ceramides	0.74 (0.046)	0.82 (0.007)
Lipo_jej	jm__Collinsella_aerofaciens	0.79 (0.019)	dj_.Cer.d18.2.18.0Ceramides	0.72 (0.043)	0.80 (0.009)
Lipo_jej	jm__Collinsella_aerofaciens	0.79 (0.019)	dj_.Cer.d18.2.24.1Ceramides	0.76 (0.037)	0.85 (0.004)
Lipo_jej	jm__Collinsella_aerofaciens	0.79 (0.019)	dj_.FA.16.0Fatty.Acids	0.76 (0.028)	0.75 (0.020)
Lipo_jej	jm__Collinsella_aerofaciens	0.79 (0.019)	dj_.Hex.Cer.d18.1.24.0Glycosylceramides	0.90 (0.005)	0.78 (0.013)
Lipo_jej	jm__Collinsella_aerofaciens	0.79 (0.019)	dj_.Hex2Cer.d18.1.16.0Glycosylceramides	0.79 (0.028)	0.78 (0.013)
Lipo_jej	jm__Collinsella_aerofaciens	0.79 (0.019)	dj_.Hex2Cer.d18.1.18.0Glycosylceramides	0.81 (0.022)	0.76 (0.017)
Lipo_jej	jm__Collinsella_aerofaciens	0.79 (0.019)	dj_.LPA.16.0Phosphatidic.Acids	0.76 (0.030)	0.68 (0.042)
Lipo_jej	jm__Collinsella_aerofaciens	0.79 (0.019)	dj_.LPE.17.0Phosphatidylethanolamines	0.76 (0.037)	0.78 (0.013)
Lipo_jej	jm__Collinsella_aerofaciens	0.79 (0.019)	dj_.LPE.18.0Phosphatidylethanolamines	0.81 (0.022)	0.76 (0.017)
Lipo_jej	jm__Collinsella_aerofaciens	0.79 (0.019)	dj_.LPE.18.1Phosphatidylethanolamines	0.76 (0.037)	0.78 (0.013)
Lipo_jej	jm__Collinsella_aerofaciens	0.79 (0.019)	dj_.LPE.19.0Phosphatidylethanolamines	0.79 (0.028)	0.78 (0.013)
Lipo_jej	jm__Collinsella_aerofaciens	0.79 (0.019)	dj_.LPE.19.1Phosphatidylethanolamines	0.74 (0.046)	0.82 (0.007)
Lipo_jej	jm__Collinsella_aerofaciens	0.79 (0.019)	dj_.LPE.20.0Phosphatidylethanolamines	0.81 (0.022)	0.76 (0.017)
Lipo_jej	jm__Collinsella_aerofaciens	0.79 (0.019)	dj_.LPE.20.1Phosphatidylethanolamines	0.74 (0.046)	0.82 (0.007)
Lipo_jej	jm__Collinsella_aerofaciens	0.79 (0.019)	dj_.LPE.20.2Phosphatidylethanolamines	0.75 (0.031)	0.84 (0.005)
Lipo_jej	jm__Collinsella_aerofaciens	0.79 (0.019)	dj_.LPE.22.0Phosphatidylethanolamines	0.81 (0.022)	0.82 (0.007)
Lipo_jej	jm__Collinsella_aerofaciens	0.79 (0.019)	dj_.LPE.22.6Phosphatidylethanolamines	0.74 (0.035)	0.80 (0.010)
Lipo_jej	jm__Collinsella_aerofaciens	0.79 (0.019)	dj_.LPE.24.0Phosphatidylethanolamines	0.76 (0.037)	0.76 (0.017)
Lipo_jej	jm__Collinsella_aerofaciens	0.79 (0.019)	dj_.LPE.P.18.0Phosphatidylethanolamines	0.76 (0.037)	0.78 (0.013)
Lipo_jej	jm__Collinsella_aerofaciens	0.79 (0.019)	dj_.LPG.16.1Phosphatidylglycerols	0.76 (0.037)	0.78 (0.013)
Lipo_jej	jm__Collinsella_aerofaciens	0.79 (0.019)	dj_.LPI.17.0Phosphatidylinositols	0.73 (0.040)	0.77 (0.016)
Lipo_jej	jm__Collinsella_aerofaciens	0.79 (0.019)	dj_.LPI.18.0Phosphatidylinositols	0.76 (0.037)	0.78 (0.013)
Lipo_jej	jm__Collinsella_aerofaciens	0.79 (0.019)	dj_.LPI.18.1Phosphatidylinositols	0.74 (0.046)	0.82 (0.007)
Lipo_jej	jm__Collinsella_aerofaciens	0.79 (0.019)	dj_.LPI.20.4Phosphatidylinositols	0.86 (0.006)	0.92 (0.000)
Lipo_jej	jm__Collinsella_aerofaciens	0.79 (0.019)	dj_.PA.16.1_18.2Phosphatidic.Acids	0.74 (0.046)	0.73 (0.025)
Lipo_jej	jm__Collinsella_aerofaciens	0.79 (0.019)	dj_.PA.18.0_18.2Phosphatidic.Acids	0.74 (0.046)	0.82 (0.007)
Lipo_jej	jm__Collinsella_aerofaciens	0.79 (0.019)	dj_.PA.18.1_18.4Phosphatidic.Acids	0.74 (0.046)	0.74 (0.024)
Lipo_jej	jm__Collinsella_aerofaciens	0.79 (0.019)	dj_.PA.18.1_20.0Phosphatidic.Acids	0.79 (0.028)	0.78 (0.013)
Lipo_jej	jm__Collinsella_aerofaciens	0.79 (0.019)	dj_.PA.18.1_20.1Phosphatidic.Acids	0.74 (0.046)	0.82 (0.007)
Lipo_jej	jm__Collinsella_aerofaciens	0.79 (0.019)	dj_.PA.18.2_18.2Phosphatidic.Acids	0.73 (0.040)	0.75 (0.021)
Lipo_jej	jm__Collinsella_aerofaciens	0.79 (0.019)	dj_.PA.18.2_20.0Phosphatidic.Acids	0.76 (0.037)	0.82 (0.007)
Lipo_jej	jm__Collinsella_aerofaciens	0.79 (0.019)	dj_.PA.18.2_20.1Phosphatidic.Acids	0.75 (0.031)	0.83 (0.006)
Lipo_jej	jm__Collinsella_aerofaciens	0.79 (0.019)	dj_.PA.20.0_20.4Phosphatidic.Acids	0.74 (0.035)	0.86 (0.003)
Lipo_jej	jm__Collinsella_aerofaciens	0.79 (0.019)	dj_.PC.30.0Phosphatidylcholines	0.83 (0.015)	0.78 (0.013)
Lipo_jej	jm__Collinsella_aerofaciens	0.79 (0.019)	dj_.PC.42.0Phosphatidylcholines	0.78 (0.021)	0.99 (0.000)
Lipo_jej	jm__Collinsella_aerofaciens	0.79 (0.019)	dj_.PC.42.2Phosphatidylcholines	0.72 (0.042)	0.85 (0.004)
Lipo_jej	jm__Collinsella_aerofaciens	0.79 (0.019)	dj_.PC.O.30.0Phosphatidylcholines	0.74 (0.035)	0.86 (0.003)
Lipo_jej	jm__Collinsella_aerofaciens	0.79 (0.019)	dj_.PC.O.34.0Phosphatidylcholines	0.81 (0.022)	0.76 (0.017)
Lipo_jej	jm__Collinsella_aerofaciens	0.79 (0.019)	dj_.PE.32.0Phosphatidylethanolamines	0.76 (0.037)	0.69 (0.038)
Lipo_jej	jm__Collinsella_aerofaciens	0.79 (0.019)	dj_.PE.32.1Phosphatidylethanolamines	0.76 (0.037)	0.82 (0.007)
Lipo_jej	jm__Collinsella_aerofaciens	0.79 (0.019)	dj_.PE.33.1Phosphatidylethanolamines	0.76 (0.037)	0.82 (0.007)
Lipo_jej	jm__Collinsella_aerofaciens	0.79 (0.019)	dj_.PE.33.2Phosphatidylethanolamines	0.76 (0.037)	0.82 (0.007)
Lipo_jej	jm__Collinsella_aerofaciens	0.79 (0.019)	dj_.PE.34.1Phosphatidylethanolamines	0.76 (0.037)	0.82 (0.007)
Lipo_jej	jm__Collinsella_aerofaciens	0.79 (0.019)	dj_.PE.34.2Phosphatidylethanolamines	0.72 (0.045)	0.83 (0.006)
Lipo_jej	jm__Collinsella_aerofaciens	0.79 (0.019)	dj_.PE.34.3Phosphatidylethanolamines	0.76 (0.037)	0.82 (0.007)
Lipo_jej	jm__Collinsella_aerofaciens	0.79 (0.019)	dj_.PE.35.1Phosphatidylethanolamines	0.76 (0.037)	0.82 (0.007)
Lipo_jej	jm__Collinsella_aerofaciens	0.79 (0.019)	dj_.PE.35.2Phosphatidylethanolamines	0.76 (0.037)	0.82 (0.007)
Lipo_jej	jm__Collinsella_aerofaciens	0.79 (0.019)	dj_.PE.35.3Phosphatidylethanolamines	0.76 (0.037)	0.82 (0.007)
Lipo_jej	jm__Collinsella_aerofaciens	0.79 (0.019)	dj_.PE.36.0Phosphatidylethanolamines	0.81 (0.016)	0.84 (0.005)
Lipo_jej	jm__Collinsella_aerofaciens	0.79 (0.019)	dj_.PE.36.1Phosphatidylethanolamines	0.79 (0.028)	0.78 (0.013)
Lipo_jej	jm__Collinsella_aerofaciens	0.79 (0.019)	dj_.PE.36.2Phosphatidylethanolamines	0.76 (0.037)	0.82 (0.007)
Lipo_jej	jm__Collinsella_aerofaciens	0.79 (0.019)	dj_.PE.36.3Phosphatidylethanolamines	0.76 (0.037)	0.82 (0.007)
Lipo_jej	jm__Collinsella_aerofaciens	0.79 (0.019)	dj_.PE.36.6Phosphatidylethanolamines	0.79 (0.020)	0.84 (0.005)
Lipo_jej	jm__Collinsella_aerofaciens	0.79 (0.019)	dj_.PE.38.4Phosphatidylethanolamines	0.76 (0.037)	0.82 (0.007)
Lipo_jej	jm__Collinsella_aerofaciens	0.79 (0.019)	dj_.PE.38.5Phosphatidylethanolamines	0.76 (0.037)	0.82 (0.007)
Lipo_jej	jm__Collinsella_aerofaciens	0.79 (0.019)	dj_.PE.38.6Phosphatidylethanolamines	0.76 (0.037)	0.82 (0.007)
Lipo_jej	jm__Collinsella_aerofaciens	0.79 (0.019)	dj_.PE.38.7Phosphatidylethanolamines	0.72 (0.045)	0.83 (0.006)
Lipo_jej	jm__Collinsella_aerofaciens	0.79 (0.019)	dj_.PE.44.11Phosphatidylethanolamines	0.87 (0.005)	0.93 (0.000)
Lipo_jej	jm__Collinsella_aerofaciens	0.79 (0.019)	dj_.PE.44.6Phosphatidylethanolamines	0.79 (0.019)	1.00 (0.000)
Lipo_jej	jm__Collinsella_aerofaciens	0.79 (0.019)	dj_.PE.P.16.0.18.1Phosphatidylethanolamines	0.76 (0.037)	0.82 (0.007)
Lipo_jej	jm__Collinsella_aerofaciens	0.79 (0.019)	dj_.PE.P.16.0.18.2Phosphatidylethanolamines	0.79 (0.020)	0.84 (0.005)
Lipo_jej	jm__Collinsella_aerofaciens	0.79 (0.019)	dj_.PE.P.16.0.18.3Phosphatidylethanolamines	0.74 (0.046)	0.82 (0.007)
Lipo_jej	jm__Collinsella_aerofaciens	0.79 (0.019)	dj_.PE.P.16.0.20.4Phosphatidylethanolamines	0.76 (0.030)	0.88 (0.002)
Lipo_jej	jm__Collinsella_aerofaciens	0.79 (0.019)	dj_.PE.P.16.0.22.5Phosphatidylethanolamines	0.74 (0.035)	0.86 (0.003)
Lipo_jej	jm__Collinsella_aerofaciens	0.79 (0.019)	dj_.PE.P.16.0.22.6Phosphatidylethanolamines	0.84 (0.010)	0.90 (0.001)
Lipo_jej	jm__Collinsella_aerofaciens	0.79 (0.019)	dj_.PE.P.18.0.16.0Phosphatidylethanolamines	0.81 (0.022)	0.76 (0.017)
Lipo_jej	jm__Collinsella_aerofaciens	0.79 (0.019)	dj_.PE.P.18.0.16.1Phosphatidylethanolamines	0.79 (0.028)	0.78 (0.013)
Lipo_jej	jm__Collinsella_aerofaciens	0.79 (0.019)	dj_.PE.P.18.0.17.1Phosphatidylethanolamines	0.76 (0.037)	0.82 (0.007)
Lipo_jej	jm__Collinsella_aerofaciens	0.79 (0.019)	dj_.PE.P.18.0.18.1Phosphatidylethanolamines	0.79 (0.028)	0.78 (0.013)
Lipo_jej	jm__Collinsella_aerofaciens	0.79 (0.019)	dj_.PE.P.18.0.18.2Phosphatidylethanolamines	0.76 (0.037)	0.82 (0.007)
Lipo_jej	jm__Collinsella_aerofaciens	0.79 (0.019)	dj_.PE.P.18.0.18.3Phosphatidylethanolamines	0.79 (0.028)	0.78 (0.013)
Lipo_jej	jm__Collinsella_aerofaciens	0.79 (0.019)	dj_.PE.P.18.0.19.1Phosphatidylethanolamines	0.86 (0.006)	0.92 (0.000)
Lipo_jej	jm__Collinsella_aerofaciens	0.79 (0.019)	dj_.PE.P.18.0.20.1Phosphatidylethanolamines	0.72 (0.045)	0.83 (0.006)
Lipo_jej	jm__Collinsella_aerofaciens	0.79 (0.019)	dj_.PE.P.18.0.22.2Phosphatidylethanolamines	0.74 (0.035)	0.86 (0.003)
Lipo_jej	jm__Collinsella_aerofaciens	0.79 (0.019)	dj_.PE.P.18.1.22.6Phosphatidylethanolamines	0.72 (0.045)	0.84 (0.005)
Lipo_jej	jm__Collinsella_aerofaciens	0.79 (0.019)	dj_.PE.P.20.0.16.1Phosphatidylethanolamines	0.85 (0.008)	0.91 (0.001)
Lipo_jej	jm__Collinsella_aerofaciens	0.79 (0.019)	dj_.PE.P.20.0.18.1Phosphatidylethanolamines	0.85 (0.008)	0.91 (0.001)
Lipo_jej	jm__Collinsella_aerofaciens	0.79 (0.019)	dj_.PG.16.1_18.1Phosphatidylglycerols	0.78 (0.023)	0.81 (0.009)
Lipo_jej	jm__Collinsella_aerofaciens	0.79 (0.019)	dj_.PG.16.1_18.2Phosphatidylglycerols	0.76 (0.037)	0.82 (0.007)
Lipo_jej	jm__Collinsella_aerofaciens	0.79 (0.019)	dj_.PG.16.1_20.4Phosphatidylglycerols	0.76 (0.030)	0.88 (0.002)
Lipo_jej	jm__Collinsella_aerofaciens	0.79 (0.019)	dj_.PG.16.2_18.1Phosphatidylglycerols	0.76 (0.037)	0.82 (0.007)
Lipo_jej	jm__Collinsella_aerofaciens	0.79 (0.019)	dj_.PG.18.0_18.1Phosphatidylglycerols	0.76 (0.037)	0.76 (0.017)
Lipo_jej	jm__Collinsella_aerofaciens	0.79 (0.019)	dj_.PG.18.0_22.1Phosphatidylglycerols	0.81 (0.014)	0.74 (0.023)
Lipo_jej	jm__Collinsella_aerofaciens	0.79 (0.019)	dj_.PI.14.0_18.1Phosphatidylinositols	0.76 (0.030)	0.88 (0.002)
Lipo_jej	jm__Collinsella_aerofaciens	0.79 (0.019)	dj_.PI.14.0_18.2Phosphatidylinositols	0.81 (0.016)	0.88 (0.002)
Lipo_jej	jm__Collinsella_aerofaciens	0.79 (0.019)	dj_.PI.16.0_16.0Phosphatidylinositols	0.91 (0.002)	0.84 (0.005)
Lipo_jej	jm__Collinsella_aerofaciens	0.79 (0.019)	dj_.PI.16.0_17.0Phosphatidylinositols	0.76 (0.027)	0.98 (0.000)
Lipo_jej	jm__Collinsella_aerofaciens	0.79 (0.019)	dj_.PI.16.0_18.1Phosphatidylinositols	0.79 (0.028)	0.78 (0.013)
Lipo_jej	jm__Collinsella_aerofaciens	0.79 (0.019)	dj_.PI.16.0_18.2Phosphatidylinositols	0.79 (0.028)	0.79 (0.012)
Lipo_jej	jm__Collinsella_aerofaciens	0.79 (0.019)	dj_.PI.16.0_18.3Phosphatidylinositols	0.81 (0.016)	0.86 (0.003)
Lipo_jej	jm__Collinsella_aerofaciens	0.79 (0.019)	dj_.PI.16.0_20.0Phosphatidylinositols	0.84 (0.010)	0.90 (0.001)
Lipo_jej	jm__Collinsella_aerofaciens	0.79 (0.019)	dj_.PI.16.0_20.4Phosphatidylinositols	0.81 (0.016)	0.86 (0.003)
Lipo_jej	jm__Collinsella_aerofaciens	0.79 (0.019)	dj_.PI.16.0_22.1Phosphatidylinositols	0.94 (0.001)	0.86 (0.003)
Lipo_jej	jm__Collinsella_aerofaciens	0.79 (0.019)	dj_.PI.16.1_18.0Phosphatidylinositols	0.91 (0.002)	0.84 (0.005)
Lipo_jej	jm__Collinsella_aerofaciens	0.79 (0.019)	dj_.PI.16.1_18.1Phosphatidylinositols	0.76 (0.037)	0.83 (0.006)
Lipo_jej	jm__Collinsella_aerofaciens	0.79 (0.019)	dj_.PI.17.0_18.1Phosphatidylinositols	0.82 (0.013)	0.79 (0.011)
Lipo_jej	jm__Collinsella_aerofaciens	0.79 (0.019)	dj_.PI.18.0_18.0Phosphatidylinositols	0.83 (0.011)	0.82 (0.007)
Lipo_jej	jm__Collinsella_aerofaciens	0.79 (0.019)	dj_.PI.18.0_18.1Phosphatidylinositols	0.79 (0.028)	0.78 (0.013)
Lipo_jej	jm__Collinsella_aerofaciens	0.79 (0.019)	dj_.PI.18.0_18.2Phosphatidylinositols	0.79 (0.028)	0.79 (0.012)
Lipo_jej	jm__Collinsella_aerofaciens	0.79 (0.019)	dj_.PI.18.0_18.3Phosphatidylinositols	0.94 (0.001)	0.86 (0.003)
Lipo_jej	jm__Collinsella_aerofaciens	0.79 (0.019)	dj_.PI.18.0_20.0Phosphatidylinositols	0.86 (0.006)	0.86 (0.003)
Lipo_jej	jm__Collinsella_aerofaciens	0.79 (0.019)	dj_.PI.18.0_20.3Phosphatidylinositols	0.91 (0.002)	0.84 (0.005)
Lipo_jej	jm__Collinsella_aerofaciens	0.79 (0.019)	dj_.PI.18.0_20.4Phosphatidylinositols	0.79 (0.028)	0.78 (0.013)
Lipo_jej	jm__Collinsella_aerofaciens	0.79 (0.019)	dj_.PI.18.0_22.0Phosphatidylinositols	0.83 (0.011)	0.82 (0.007)
Lipo_jej	jm__Collinsella_aerofaciens	0.79 (0.019)	dj_.PI.18.1_18.1Phosphatidylinositols	0.79 (0.028)	0.78 (0.013)
Lipo_jej	jm__Collinsella_aerofaciens	0.79 (0.019)	dj_.PI.18.1_18.2Phosphatidylinositols	0.76 (0.037)	0.83 (0.006)
Lipo_jej	jm__Collinsella_aerofaciens	0.79 (0.019)	dj_.PI.18.1_18.3Phosphatidylinositols	0.81 (0.022)	0.83 (0.006)
Lipo_jej	jm__Collinsella_aerofaciens	0.79 (0.019)	dj_.PI.18.1_20.0Phosphatidylinositols	0.85 (0.007)	0.86 (0.003)
Lipo_jej	jm__Collinsella_aerofaciens	0.79 (0.019)	dj_.PI.18.1_20.2Phosphatidylinositols	0.71 (0.050)	0.71 (0.031)
Lipo_jej	jm__Collinsella_aerofaciens	0.79 (0.019)	dj_.PI.18.1_20.3Phosphatidylinositols	0.81 (0.016)	0.86 (0.003)
Lipo_jej	jm__Collinsella_aerofaciens	0.79 (0.019)	dj_.PI.18.1_20.4Phosphatidylinositols	0.81 (0.016)	0.86 (0.003)
Lipo_jej	jm__Collinsella_aerofaciens	0.79 (0.019)	dj_.PI.18.1_20.5Phosphatidylinositols	0.86 (0.006)	0.92 (0.000)
Lipo_jej	jm__Collinsella_aerofaciens	0.79 (0.019)	dj_.PI.18.1_22.0Phosphatidylinositols	0.83 (0.011)	0.82 (0.007)
Lipo_jej	jm__Collinsella_aerofaciens	0.79 (0.019)	dj_.PI.18.1_22.1Phosphatidylinositols	0.73 (0.039)	0.86 (0.003)
Lipo_jej	jm__Collinsella_aerofaciens	0.79 (0.019)	dj_.PI.18.1_22.2Phosphatidylinositols	0.73 (0.039)	0.86 (0.003)
Lipo_jej	jm__Collinsella_aerofaciens	0.79 (0.019)	dj_.PI.18.1_22.4Phosphatidylinositols	0.73 (0.039)	0.81 (0.009)
Lipo_jej	jm__Collinsella_aerofaciens	0.79 (0.019)	dj_.PI.18.1_22.5Phosphatidylinositols	0.91 (0.002)	0.90 (0.001)
Lipo_jej	jm__Collinsella_aerofaciens	0.79 (0.019)	dj_.PI.18.1_22.6Phosphatidylinositols	0.86 (0.006)	0.92 (0.000)
Lipo_jej	jm__Collinsella_aerofaciens	0.79 (0.019)	dj_.PI.18.2_18.3Phosphatidylinositols	0.81 (0.016)	0.86 (0.003)
Lipo_jej	jm__Collinsella_aerofaciens	0.79 (0.019)	dj_.PI.18.2_20.0Phosphatidylinositols	0.91 (0.002)	0.90 (0.001)
Lipo_jej	jm__Collinsella_aerofaciens	0.79 (0.019)	dj_.PI.18.2_20.1Phosphatidylinositols	0.76 (0.030)	0.88 (0.002)
Lipo_jej	jm__Collinsella_aerofaciens	0.79 (0.019)	dj_.PI.18.2_20.4Phosphatidylinositols	0.76 (0.030)	0.88 (0.002)
Lipo_jej	jm__Collinsella_aerofaciens	0.79 (0.019)	dj_.PI.18.2_20.5Phosphatidylinositols	0.86 (0.006)	0.92 (0.000)
Lipo_jej	jm__Collinsella_aerofaciens	0.79 (0.019)	dj_.PI.18.2_22.6Phosphatidylinositols	0.86 (0.006)	0.92 (0.000)
Lipo_jej	jm__Collinsella_aerofaciens	0.79 (0.019)	dj_.PS.34.1Phosphatidylserines	0.76 (0.037)	0.82 (0.007)
Lipo_jej	jm__Collinsella_aerofaciens	0.79 (0.019)	dj_.PS.34.2Phosphatidylserines	0.85 (0.008)	0.98 (0.000)
Lipo_jej	jm__Collinsella_aerofaciens	0.79 (0.019)	dj_.PS.36.1Phosphatidylserines	0.79 (0.028)	0.78 (0.013)
Lipo_jej	jm__Collinsella_aerofaciens	0.79 (0.019)	dj_.PS.36.2Phosphatidylserines	0.72 (0.045)	0.79 (0.012)
Lipo_jej	jm__Collinsella_aerofaciens	0.79 (0.019)	dj_.PS.38.4Phosphatidylserines	0.74 (0.046)	0.83 (0.006)
Lipo_jej	jm__Collinsella_aerofaciens	0.79 (0.019)	dj_.PS.40.4Phosphatidylserines	0.73 (0.039)	0.76 (0.018)
Lipo_jej	jm__Collinsella_aerofaciens	0.79 (0.019)	dj_.PS.40.5Phosphatidylserines	0.73 (0.039)	0.76 (0.018)
Lipo_jej	jm__Collinsella_aerofaciens	0.79 (0.019)	dj_.SM.33.1Sphingomyelins	0.81 (0.022)	0.76 (0.017)
Lipo_jej	jm__Collinsella_aerofaciens	0.79 (0.019)	dj_.SM.34.1Sphingomyelins	0.76 (0.037)	0.76 (0.017)
Lipo_jej	jm__Collinsella_aerofaciens	0.79 (0.019)	dj_.SM.34.2Sphingomyelins	0.76 (0.037)	0.84 (0.004)
Lipo_jej	jm__Collinsella_aerofaciens	0.79 (0.019)	dj_.SM.35.1Sphingomyelins	0.81 (0.022)	0.77 (0.016)
Lipo_jej	jm__Collinsella_aerofaciens	0.79 (0.019)	dj_.SM.36.1Sphingomyelins	0.76 (0.037)	0.76 (0.017)
Lipo_jej	jm__Collinsella_aerofaciens	0.79 (0.019)	dj_.SM.41.2Sphingomyelins	0.79 (0.028)	0.78 (0.013)
Lipo_jej	jm__Collinsella_aerofaciens	0.79 (0.019)	dj_.SM.42.1Sphingomyelins	0.81 (0.022)	0.76 (0.017)
Lipo_jej	jm__Collinsella_aerofaciens	0.79 (0.019)	dj_.SM.42.2Sphingomyelins	0.83 (0.015)	0.78 (0.013)
Lipo_jej	jm__Collinsella_aerofaciens	0.79 (0.019)	dj_.SM.43.1Sphingomyelins	0.81 (0.022)	0.76 (0.017)
Lipo_jej	jm__Collinsella_aerofaciens	0.79 (0.019)	dj_.SM.44.2Sphingomyelins	0.89 (0.003)	0.79 (0.011)
Lipo_jej	jm__Collinsella_aerofaciens	0.79 (0.019)	dj_.SPB.d18.0Sphingoid.Bases	0.74 (0.046)	0.69 (0.038)
Lipo_jej	jm__Collinsella_aerofaciens	0.79 (0.019)	dj_.SPB.d18.1Sphingoid.Bases	0.76 (0.037)	0.76 (0.017)
Lipo_jej	jm__Collinsella_aerofaciens	0.79 (0.019)	dj_.TG.17.2_36.2Triacylglycerols	0.76 (0.028)	0.75 (0.020)
Lipo_jej	jm__Collinsella_aerofaciens	0.79 (0.019)	dj_.TG.18.0_36.4Triacylglycerols	0.79 (0.028)	0.69 (0.041)
Lipo_jej	jm__Collinsella_aerofaciens	0.79 (0.019)	dj_.TG.18.0_38.6Triacylglycerols	0.72 (0.042)	0.85 (0.004)
Lipo_jej	jm__Collinsella_aerofaciens	0.79 (0.019)	dj_.TG.20.1_26.1Triacylglycerols	0.76 (0.027)	0.98 (0.000)
Lipo_jej	jm__Eubacterium_rectale	0.79 (0.019)	dj_.1.Met.HisAminoacids.Related	0.79 (0.028)	0.78 (0.013)
Lipo_jej	jm__Eubacterium_rectale	0.79 (0.019)	dj_.C14.1.OHAcylcarnitines	0.76 (0.028)	0.80 (0.009)
Lipo_jej	jm__Eubacterium_rectale	0.79 (0.019)	dj_.C14.1Acylcarnitines	0.76 (0.028)	0.80 (0.009)
Lipo_jej	jm__Eubacterium_rectale	0.79 (0.019)	dj_.C16.OHAcylcarnitines	0.76 (0.028)	0.80 (0.009)
Lipo_jej	jm__Eubacterium_rectale	0.79 (0.019)	dj_.C18Acylcarnitines	0.79 (0.020)	0.85 (0.004)
Lipo_jej	jm__Eubacterium_rectale	0.79 (0.019)	dj_.Cer.d16.1.23.0Ceramides	0.83 (0.011)	0.83 (0.006)
Lipo_jej	jm__Eubacterium_rectale	0.79 (0.019)	dj_.Cer.d18.1.14.0Ceramides	0.81 (0.022)	0.82 (0.007)
Lipo_jej	jm__Eubacterium_rectale	0.79 (0.019)	dj_.Cer.d18.1.16.0Ceramides	0.81 (0.022)	0.82 (0.007)
Lipo_jej	jm__Eubacterium_rectale	0.79 (0.019)	dj_.Cer.d18.1.18.0Ceramides	0.83 (0.015)	0.82 (0.007)
Lipo_jej	jm__Eubacterium_rectale	0.79 (0.019)	dj_.Cer.d18.1.18.1Ceramides	0.74 (0.035)	0.79 (0.011)
Lipo_jej	jm__Eubacterium_rectale	0.79 (0.019)	dj_.Cer.d18.1.20.0Ceramides	0.83 (0.015)	0.67 (0.047)
Lipo_jej	jm__Eubacterium_rectale	0.79 (0.019)	dj_.Cer.d18.1.22.0Ceramides	0.93 (0.002)	0.82 (0.007)
Lipo_jej	jm__Eubacterium_rectale	0.79 (0.019)	dj_.Cer.d18.1.23.0Ceramides	0.93 (0.002)	0.83 (0.006)
Lipo_jej	jm__Eubacterium_rectale	0.79 (0.019)	dj_.Cer.d18.1.24.0Ceramides	0.83 (0.015)	0.82 (0.007)
Lipo_jej	jm__Eubacterium_rectale	0.79 (0.019)	dj_.Cer.d18.1.24.1Ceramides	0.81 (0.022)	0.82 (0.007)
Lipo_jej	jm__Eubacterium_rectale	0.79 (0.019)	dj_.Cer.d18.1.25.0Ceramides	0.83 (0.015)	0.78 (0.013)
Lipo_jej	jm__Eubacterium_rectale	0.79 (0.019)	dj_.Cer.d18.2.16.0Ceramides	0.74 (0.046)	0.82 (0.007)
Lipo_jej	jm__Eubacterium_rectale	0.79 (0.019)	dj_.Cer.d18.2.18.0Ceramides	0.72 (0.043)	0.76 (0.017)
Lipo_jej	jm__Eubacterium_rectale	0.79 (0.019)	dj_.Cer.d18.2.24.1Ceramides	0.76 (0.037)	0.79 (0.012)
Lipo_jej	jm__Eubacterium_rectale	0.79 (0.019)	dj_.CerP.d18.1.16.0Ceramides	0.76 (0.037)	0.75 (0.019)
Lipo_jej	jm__Eubacterium_rectale	0.79 (0.019)	dj_.Hex.Cer.d18.1.24.0Glycosylceramides	0.90 (0.005)	0.78 (0.013)
Lipo_jej	jm__Eubacterium_rectale	0.79 (0.019)	dj_.Hex2Cer.d18.1.16.0Glycosylceramides	0.79 (0.028)	0.78 (0.013)
Lipo_jej	jm__Eubacterium_rectale	0.79 (0.019)	dj_.Hex2Cer.d18.1.18.0Glycosylceramides	0.81 (0.022)	0.82 (0.007)
Lipo_jej	jm__Eubacterium_rectale	0.79 (0.019)	dj_.LPA.16.0Phosphatidic.Acids	0.76 (0.030)	0.79 (0.012)
Lipo_jej	jm__Eubacterium_rectale	0.79 (0.019)	dj_.LPE.17.0Phosphatidylethanolamines	0.76 (0.037)	0.84 (0.004)
Lipo_jej	jm__Eubacterium_rectale	0.79 (0.019)	dj_.LPE.18.0Phosphatidylethanolamines	0.81 (0.022)	0.82 (0.007)
Lipo_jej	jm__Eubacterium_rectale	0.79 (0.019)	dj_.LPE.18.1Phosphatidylethanolamines	0.76 (0.037)	0.84 (0.004)
Lipo_jej	jm__Eubacterium_rectale	0.79 (0.019)	dj_.LPE.19.0Phosphatidylethanolamines	0.79 (0.028)	0.78 (0.013)
Lipo_jej	jm__Eubacterium_rectale	0.79 (0.019)	dj_.LPE.19.1Phosphatidylethanolamines	0.74 (0.046)	0.82 (0.007)
Lipo_jej	jm__Eubacterium_rectale	0.79 (0.019)	dj_.LPE.20.0Phosphatidylethanolamines	0.81 (0.022)	0.82 (0.007)
Lipo_jej	jm__Eubacterium_rectale	0.79 (0.019)	dj_.LPE.20.1Phosphatidylethanolamines	0.74 (0.046)	0.82 (0.007)
Lipo_jej	jm__Eubacterium_rectale	0.79 (0.019)	dj_.LPE.20.2Phosphatidylethanolamines	0.75 (0.031)	0.81 (0.009)
Lipo_jej	jm__Eubacterium_rectale	0.79 (0.019)	dj_.LPE.22.0Phosphatidylethanolamines	0.81 (0.022)	0.76 (0.017)
Lipo_jej	jm__Eubacterium_rectale	0.79 (0.019)	dj_.LPE.22.6Phosphatidylethanolamines	0.74 (0.035)	0.86 (0.003)
Lipo_jej	jm__Eubacterium_rectale	0.79 (0.019)	dj_.LPE.24.0Phosphatidylethanolamines	0.76 (0.037)	0.82 (0.007)
Lipo_jej	jm__Eubacterium_rectale	0.79 (0.019)	dj_.LPE.P.18.0Phosphatidylethanolamines	0.76 (0.037)	0.84 (0.004)
Lipo_jej	jm__Eubacterium_rectale	0.79 (0.019)	dj_.LPG.16.1Phosphatidylglycerols	0.76 (0.037)	0.84 (0.004)
Lipo_jej	jm__Eubacterium_rectale	0.79 (0.019)	dj_.LPI.17.0Phosphatidylinositols	0.73 (0.040)	0.75 (0.021)
Lipo_jej	jm__Eubacterium_rectale	0.79 (0.019)	dj_.LPI.18.0Phosphatidylinositols	0.76 (0.037)	0.84 (0.004)
Lipo_jej	jm__Eubacterium_rectale	0.79 (0.019)	dj_.LPI.18.1Phosphatidylinositols	0.74 (0.046)	0.82 (0.007)
Lipo_jej	jm__Eubacterium_rectale	0.79 (0.019)	dj_.LPI.20.4Phosphatidylinositols	0.86 (0.006)	0.86 (0.003)
Lipo_jej	jm__Eubacterium_rectale	0.79 (0.019)	dj_.PA.18.0_18.2Phosphatidic.Acids	0.74 (0.046)	0.76 (0.017)
Lipo_jej	jm__Eubacterium_rectale	0.79 (0.019)	dj_.PA.18.1_20.0Phosphatidic.Acids	0.79 (0.028)	0.78 (0.013)
Lipo_jej	jm__Eubacterium_rectale	0.79 (0.019)	dj_.PA.18.1_20.1Phosphatidic.Acids	0.74 (0.046)	0.76 (0.017)
Lipo_jej	jm__Eubacterium_rectale	0.79 (0.019)	dj_.PA.18.2_20.0Phosphatidic.Acids	0.76 (0.037)	0.76 (0.017)
Lipo_jej	jm__Eubacterium_rectale	0.79 (0.019)	dj_.PA.18.2_20.1Phosphatidic.Acids	0.75 (0.031)	0.77 (0.016)
Lipo_jej	jm__Eubacterium_rectale	0.79 (0.019)	dj_.PA.18.2_22.0Phosphatidic.Acids	0.73 (0.039)	0.67 (0.047)
Lipo_jej	jm__Eubacterium_rectale	0.79 (0.019)	dj_.PA.20.0_20.4Phosphatidic.Acids	0.74 (0.035)	0.80 (0.010)
Lipo_jej	jm__Eubacterium_rectale	0.79 (0.019)	dj_.PC.30.0Phosphatidylcholines	0.83 (0.015)	0.78 (0.013)
Lipo_jej	jm__Eubacterium_rectale	0.79 (0.019)	dj_.PC.32.0Phosphatidylcholines	0.76 (0.037)	0.75 (0.019)
Lipo_jej	jm__Eubacterium_rectale	0.79 (0.019)	dj_.PC.42.0Phosphatidylcholines	0.78 (0.021)	0.96 (0.000)
Lipo_jej	jm__Eubacterium_rectale	0.79 (0.019)	dj_.PC.42.2Phosphatidylcholines	0.72 (0.042)	0.77 (0.014)
Lipo_jej	jm__Eubacterium_rectale	0.79 (0.019)	dj_.PC.O.30.0Phosphatidylcholines	0.74 (0.035)	0.80 (0.010)
Lipo_jej	jm__Eubacterium_rectale	0.79 (0.019)	dj_.PC.O.34.0Phosphatidylcholines	0.81 (0.022)	0.82 (0.007)
Lipo_jej	jm__Eubacterium_rectale	0.79 (0.019)	dj_.PE.32.0Phosphatidylethanolamines	0.76 (0.037)	0.67 (0.047)
Lipo_jej	jm__Eubacterium_rectale	0.79 (0.019)	dj_.PE.32.1Phosphatidylethanolamines	0.76 (0.037)	0.76 (0.017)
Lipo_jej	jm__Eubacterium_rectale	0.79 (0.019)	dj_.PE.33.1Phosphatidylethanolamines	0.76 (0.037)	0.76 (0.017)
Lipo_jej	jm__Eubacterium_rectale	0.79 (0.019)	dj_.PE.33.2Phosphatidylethanolamines	0.76 (0.037)	0.76 (0.017)
Lipo_jej	jm__Eubacterium_rectale	0.79 (0.019)	dj_.PE.34.1Phosphatidylethanolamines	0.76 (0.037)	0.76 (0.017)
Lipo_jej	jm__Eubacterium_rectale	0.79 (0.019)	dj_.PE.34.2Phosphatidylethanolamines	0.72 (0.045)	0.77 (0.016)
Lipo_jej	jm__Eubacterium_rectale	0.79 (0.019)	dj_.PE.34.3Phosphatidylethanolamines	0.76 (0.037)	0.76 (0.017)
Lipo_jej	jm__Eubacterium_rectale	0.79 (0.019)	dj_.PE.35.1Phosphatidylethanolamines	0.76 (0.037)	0.76 (0.017)
Lipo_jej	jm__Eubacterium_rectale	0.79 (0.019)	dj_.PE.35.2Phosphatidylethanolamines	0.76 (0.037)	0.76 (0.017)
Lipo_jej	jm__Eubacterium_rectale	0.79 (0.019)	dj_.PE.35.3Phosphatidylethanolamines	0.76 (0.037)	0.76 (0.017)
Lipo_jej	jm__Eubacterium_rectale	0.79 (0.019)	dj_.PE.36.0Phosphatidylethanolamines	0.81 (0.016)	0.78 (0.014)
Lipo_jej	jm__Eubacterium_rectale	0.79 (0.019)	dj_.PE.36.1Phosphatidylethanolamines	0.79 (0.028)	0.78 (0.013)
Lipo_jej	jm__Eubacterium_rectale	0.79 (0.019)	dj_.PE.36.2Phosphatidylethanolamines	0.76 (0.037)	0.76 (0.017)
Lipo_jej	jm__Eubacterium_rectale	0.79 (0.019)	dj_.PE.36.3Phosphatidylethanolamines	0.76 (0.037)	0.76 (0.017)
Lipo_jej	jm__Eubacterium_rectale	0.79 (0.019)	dj_.PE.36.6Phosphatidylethanolamines	0.79 (0.020)	0.78 (0.014)
Lipo_jej	jm__Eubacterium_rectale	0.79 (0.019)	dj_.PE.38.4Phosphatidylethanolamines	0.76 (0.037)	0.76 (0.017)
Lipo_jej	jm__Eubacterium_rectale	0.79 (0.019)	dj_.PE.38.5Phosphatidylethanolamines	0.76 (0.037)	0.76 (0.017)
Lipo_jej	jm__Eubacterium_rectale	0.79 (0.019)	dj_.PE.38.6Phosphatidylethanolamines	0.76 (0.037)	0.76 (0.017)
Lipo_jej	jm__Eubacterium_rectale	0.79 (0.019)	dj_.PE.38.7Phosphatidylethanolamines	0.72 (0.045)	0.77 (0.016)
Lipo_jej	jm__Eubacterium_rectale	0.79 (0.019)	dj_.PE.44.11Phosphatidylethanolamines	0.87 (0.005)	0.93 (0.000)
Lipo_jej	jm__Eubacterium_rectale	0.79 (0.019)	dj_.PE.44.6Phosphatidylethanolamines	0.79 (0.019)	0.93 (0.000)
Lipo_jej	jm__Eubacterium_rectale	0.79 (0.019)	dj_.PE.P.16.0.18.1Phosphatidylethanolamines	0.76 (0.037)	0.76 (0.017)
Lipo_jej	jm__Eubacterium_rectale	0.79 (0.019)	dj_.PE.P.16.0.18.2Phosphatidylethanolamines	0.79 (0.020)	0.78 (0.014)
Lipo_jej	jm__Eubacterium_rectale	0.79 (0.019)	dj_.PE.P.16.0.18.3Phosphatidylethanolamines	0.74 (0.046)	0.76 (0.017)
Lipo_jej	jm__Eubacterium_rectale	0.79 (0.019)	dj_.PE.P.16.0.20.4Phosphatidylethanolamines	0.76 (0.030)	0.82 (0.007)
Lipo_jej	jm__Eubacterium_rectale	0.79 (0.019)	dj_.PE.P.16.0.22.5Phosphatidylethanolamines	0.74 (0.035)	0.80 (0.010)
Lipo_jej	jm__Eubacterium_rectale	0.79 (0.019)	dj_.PE.P.16.0.22.6Phosphatidylethanolamines	0.84 (0.010)	0.90 (0.001)
Lipo_jej	jm__Eubacterium_rectale	0.79 (0.019)	dj_.PE.P.18.0.16.0Phosphatidylethanolamines	0.81 (0.022)	0.82 (0.007)
Lipo_jej	jm__Eubacterium_rectale	0.79 (0.019)	dj_.PE.P.18.0.16.1Phosphatidylethanolamines	0.79 (0.028)	0.78 (0.013)
Lipo_jej	jm__Eubacterium_rectale	0.79 (0.019)	dj_.PE.P.18.0.17.1Phosphatidylethanolamines	0.76 (0.037)	0.76 (0.017)
Lipo_jej	jm__Eubacterium_rectale	0.79 (0.019)	dj_.PE.P.18.0.18.1Phosphatidylethanolamines	0.79 (0.028)	0.78 (0.013)
Lipo_jej	jm__Eubacterium_rectale	0.79 (0.019)	dj_.PE.P.18.0.18.2Phosphatidylethanolamines	0.76 (0.037)	0.76 (0.017)
Lipo_jej	jm__Eubacterium_rectale	0.79 (0.019)	dj_.PE.P.18.0.18.3Phosphatidylethanolamines	0.79 (0.028)	0.78 (0.013)
Lipo_jej	jm__Eubacterium_rectale	0.79 (0.019)	dj_.PE.P.18.0.19.1Phosphatidylethanolamines	0.86 (0.006)	0.86 (0.003)
Lipo_jej	jm__Eubacterium_rectale	0.79 (0.019)	dj_.PE.P.18.0.20.1Phosphatidylethanolamines	0.72 (0.045)	0.83 (0.006)
Lipo_jej	jm__Eubacterium_rectale	0.79 (0.019)	dj_.PE.P.18.0.22.2Phosphatidylethanolamines	0.74 (0.035)	0.80 (0.010)
Lipo_jej	jm__Eubacterium_rectale	0.79 (0.019)	dj_.PE.P.18.1.22.6Phosphatidylethanolamines	0.72 (0.045)	0.84 (0.005)
Lipo_jej	jm__Eubacterium_rectale	0.79 (0.019)	dj_.PE.P.20.0.16.1Phosphatidylethanolamines	0.85 (0.008)	0.98 (0.000)
Lipo_jej	jm__Eubacterium_rectale	0.79 (0.019)	dj_.PE.P.20.0.18.1Phosphatidylethanolamines	0.85 (0.008)	0.98 (0.000)
Lipo_jej	jm__Eubacterium_rectale	0.79 (0.019)	dj_.PG.16.0_16.0Phosphatidylglycerols	0.76 (0.037)	0.76 (0.019)
Lipo_jej	jm__Eubacterium_rectale	0.79 (0.019)	dj_.PG.16.1_18.0Phosphatidylglycerols	0.79 (0.028)	0.76 (0.019)
Lipo_jej	jm__Eubacterium_rectale	0.79 (0.019)	dj_.PG.16.1_18.1Phosphatidylglycerols	0.78 (0.023)	0.78 (0.014)
Lipo_jej	jm__Eubacterium_rectale	0.79 (0.019)	dj_.PG.16.1_18.2Phosphatidylglycerols	0.76 (0.037)	0.76 (0.017)
Lipo_jej	jm__Eubacterium_rectale	0.79 (0.019)	dj_.PG.16.1_20.4Phosphatidylglycerols	0.76 (0.030)	0.82 (0.007)
Lipo_jej	jm__Eubacterium_rectale	0.79 (0.019)	dj_.PG.16.2_18.1Phosphatidylglycerols	0.76 (0.037)	0.76 (0.017)
Lipo_jej	jm__Eubacterium_rectale	0.79 (0.019)	dj_.PG.17.0_18.1Phosphatidylglycerols	0.74 (0.035)	0.77 (0.016)
Lipo_jej	jm__Eubacterium_rectale	0.79 (0.019)	dj_.PG.18.0_18.1Phosphatidylglycerols	0.76 (0.037)	0.82 (0.007)
Lipo_jej	jm__Eubacterium_rectale	0.79 (0.019)	dj_.PG.18.0_18.2Phosphatidylglycerols	0.76 (0.037)	0.76 (0.019)
Lipo_jej	jm__Eubacterium_rectale	0.79 (0.019)	dj_.PG.18.0_22.1Phosphatidylglycerols	0.81 (0.014)	0.85 (0.004)
Lipo_jej	jm__Eubacterium_rectale	0.79 (0.019)	dj_.PI.14.0_18.1Phosphatidylinositols	0.76 (0.030)	0.82 (0.007)
Lipo_jej	jm__Eubacterium_rectale	0.79 (0.019)	dj_.PI.14.0_18.2Phosphatidylinositols	0.81 (0.016)	0.82 (0.007)
Lipo_jej	jm__Eubacterium_rectale	0.79 (0.019)	dj_.PI.16.0_16.0Phosphatidylinositols	0.91 (0.002)	0.90 (0.001)
Lipo_jej	jm__Eubacterium_rectale	0.79 (0.019)	dj_.PI.16.0_17.0Phosphatidylinositols	0.76 (0.027)	0.98 (0.000)
Lipo_jej	jm__Eubacterium_rectale	0.79 (0.019)	dj_.PI.16.0_18.1Phosphatidylinositols	0.79 (0.028)	0.78 (0.013)
Lipo_jej	jm__Eubacterium_rectale	0.79 (0.019)	dj_.PI.16.0_18.2Phosphatidylinositols	0.79 (0.028)	0.79 (0.012)
Lipo_jej	jm__Eubacterium_rectale	0.79 (0.019)	dj_.PI.16.0_18.3Phosphatidylinositols	0.81 (0.016)	0.80 (0.010)
Lipo_jej	jm__Eubacterium_rectale	0.79 (0.019)	dj_.PI.16.0_20.0Phosphatidylinositols	0.84 (0.010)	0.90 (0.001)
Lipo_jej	jm__Eubacterium_rectale	0.79 (0.019)	dj_.PI.16.0_20.4Phosphatidylinositols	0.81 (0.016)	0.80 (0.010)
Lipo_jej	jm__Eubacterium_rectale	0.79 (0.019)	dj_.PI.16.0_22.1Phosphatidylinositols	0.94 (0.001)	0.86 (0.003)
Lipo_jej	jm__Eubacterium_rectale	0.79 (0.019)	dj_.PI.16.1_18.0Phosphatidylinositols	0.91 (0.002)	0.90 (0.001)
Lipo_jej	jm__Eubacterium_rectale	0.79 (0.019)	dj_.PI.16.1_18.1Phosphatidylinositols	0.76 (0.037)	0.77 (0.016)
Lipo_jej	jm__Eubacterium_rectale	0.79 (0.019)	dj_.PI.17.0_18.1Phosphatidylinositols	0.82 (0.013)	0.85 (0.004)
Lipo_jej	jm__Eubacterium_rectale	0.79 (0.019)	dj_.PI.18.0_18.0Phosphatidylinositols	0.83 (0.011)	0.82 (0.007)
Lipo_jej	jm__Eubacterium_rectale	0.79 (0.019)	dj_.PI.18.0_18.1Phosphatidylinositols	0.79 (0.028)	0.78 (0.013)
Lipo_jej	jm__Eubacterium_rectale	0.79 (0.019)	dj_.PI.18.0_18.2Phosphatidylinositols	0.79 (0.028)	0.79 (0.012)
Lipo_jej	jm__Eubacterium_rectale	0.79 (0.019)	dj_.PI.18.0_18.3Phosphatidylinositols	0.94 (0.001)	0.86 (0.003)
Lipo_jej	jm__Eubacterium_rectale	0.79 (0.019)	dj_.PI.18.0_20.0Phosphatidylinositols	0.86 (0.006)	0.92 (0.000)
Lipo_jej	jm__Eubacterium_rectale	0.79 (0.019)	dj_.PI.18.0_20.3Phosphatidylinositols	0.91 (0.002)	0.90 (0.001)
Lipo_jej	jm__Eubacterium_rectale	0.79 (0.019)	dj_.PI.18.0_20.4Phosphatidylinositols	0.79 (0.028)	0.78 (0.013)
Lipo_jej	jm__Eubacterium_rectale	0.79 (0.019)	dj_.PI.18.0_22.0Phosphatidylinositols	0.83 (0.011)	0.82 (0.007)
Lipo_jej	jm__Eubacterium_rectale	0.79 (0.019)	dj_.PI.18.1_18.1Phosphatidylinositols	0.79 (0.028)	0.78 (0.013)
Lipo_jej	jm__Eubacterium_rectale	0.79 (0.019)	dj_.PI.18.1_18.2Phosphatidylinositols	0.76 (0.037)	0.77 (0.016)
Lipo_jej	jm__Eubacterium_rectale	0.79 (0.019)	dj_.PI.18.1_18.3Phosphatidylinositols	0.81 (0.022)	0.77 (0.016)
Lipo_jej	jm__Eubacterium_rectale	0.79 (0.019)	dj_.PI.18.1_20.0Phosphatidylinositols	0.85 (0.007)	0.80 (0.010)
Lipo_jej	jm__Eubacterium_rectale	0.79 (0.019)	dj_.PI.18.1_20.3Phosphatidylinositols	0.81 (0.016)	0.80 (0.010)
Lipo_jej	jm__Eubacterium_rectale	0.79 (0.019)	dj_.PI.18.1_20.4Phosphatidylinositols	0.81 (0.016)	0.80 (0.010)
Lipo_jej	jm__Eubacterium_rectale	0.79 (0.019)	dj_.PI.18.1_20.5Phosphatidylinositols	0.86 (0.006)	0.86 (0.003)
Lipo_jej	jm__Eubacterium_rectale	0.79 (0.019)	dj_.PI.18.1_22.0Phosphatidylinositols	0.83 (0.011)	0.82 (0.007)
Lipo_jej	jm__Eubacterium_rectale	0.79 (0.019)	dj_.PI.18.1_22.1Phosphatidylinositols	0.73 (0.039)	0.86 (0.003)
Lipo_jej	jm__Eubacterium_rectale	0.79 (0.019)	dj_.PI.18.1_22.2Phosphatidylinositols	0.73 (0.039)	0.86 (0.003)
Lipo_jej	jm__Eubacterium_rectale	0.79 (0.019)	dj_.PI.18.1_22.4Phosphatidylinositols	0.73 (0.039)	0.72 (0.027)
Lipo_jej	jm__Eubacterium_rectale	0.79 (0.019)	dj_.PI.18.1_22.5Phosphatidylinositols	0.91 (0.002)	0.84 (0.005)
Lipo_jej	jm__Eubacterium_rectale	0.79 (0.019)	dj_.PI.18.1_22.6Phosphatidylinositols	0.86 (0.006)	0.86 (0.003)
Lipo_jej	jm__Eubacterium_rectale	0.79 (0.019)	dj_.PI.18.2_18.3Phosphatidylinositols	0.81 (0.016)	0.80 (0.010)
Lipo_jej	jm__Eubacterium_rectale	0.79 (0.019)	dj_.PI.18.2_20.0Phosphatidylinositols	0.91 (0.002)	0.84 (0.005)
Lipo_jej	jm__Eubacterium_rectale	0.79 (0.019)	dj_.PI.18.2_20.1Phosphatidylinositols	0.76 (0.030)	0.82 (0.007)
Lipo_jej	jm__Eubacterium_rectale	0.79 (0.019)	dj_.PI.18.2_20.4Phosphatidylinositols	0.76 (0.030)	0.82 (0.007)
Lipo_jej	jm__Eubacterium_rectale	0.79 (0.019)	dj_.PI.18.2_20.5Phosphatidylinositols	0.86 (0.006)	0.86 (0.003)
Lipo_jej	jm__Eubacterium_rectale	0.79 (0.019)	dj_.PI.18.2_22.6Phosphatidylinositols	0.86 (0.006)	0.86 (0.003)
Lipo_jej	jm__Eubacterium_rectale	0.79 (0.019)	dj_.PS.34.1Phosphatidylserines	0.76 (0.037)	0.76 (0.017)
Lipo_jej	jm__Eubacterium_rectale	0.79 (0.019)	dj_.PS.34.2Phosphatidylserines	0.85 (0.008)	0.91 (0.001)
Lipo_jej	jm__Eubacterium_rectale	0.79 (0.019)	dj_.PS.36.1Phosphatidylserines	0.79 (0.028)	0.78 (0.013)
Lipo_jej	jm__Eubacterium_rectale	0.79 (0.019)	dj_.PS.36.2Phosphatidylserines	0.72 (0.045)	0.79 (0.012)
Lipo_jej	jm__Eubacterium_rectale	0.79 (0.019)	dj_.PS.38.4Phosphatidylserines	0.74 (0.046)	0.77 (0.016)
Lipo_jej	jm__Eubacterium_rectale	0.79 (0.019)	dj_.PutrescineBiogenic.Amines	-0.76 (0.037)	-0.75 (0.019)
Lipo_jej	jm__Eubacterium_rectale	0.79 (0.019)	dj_.SM.33.1Sphingomyelins	0.81 (0.022)	0.82 (0.007)
Lipo_jej	jm__Eubacterium_rectale	0.79 (0.019)	dj_.SM.34.1Sphingomyelins	0.76 (0.037)	0.82 (0.007)
Lipo_jej	jm__Eubacterium_rectale	0.79 (0.019)	dj_.SM.34.2Sphingomyelins	0.76 (0.037)	0.78 (0.013)
Lipo_jej	jm__Eubacterium_rectale	0.79 (0.019)	dj_.SM.35.1Sphingomyelins	0.81 (0.022)	0.83 (0.006)
Lipo_jej	jm__Eubacterium_rectale	0.79 (0.019)	dj_.SM.36.1Sphingomyelins	0.76 (0.037)	0.82 (0.007)
Lipo_jej	jm__Eubacterium_rectale	0.79 (0.019)	dj_.SM.41.2Sphingomyelins	0.79 (0.028)	0.78 (0.013)
Lipo_jej	jm__Eubacterium_rectale	0.79 (0.019)	dj_.SM.42.1Sphingomyelins	0.81 (0.022)	0.82 (0.007)
Lipo_jej	jm__Eubacterium_rectale	0.79 (0.019)	dj_.SM.42.2Sphingomyelins	0.83 (0.015)	0.78 (0.013)
Lipo_jej	jm__Eubacterium_rectale	0.79 (0.019)	dj_.SM.43.1Sphingomyelins	0.81 (0.022)	0.82 (0.007)
Lipo_jej	jm__Eubacterium_rectale	0.79 (0.019)	dj_.SM.44.2Sphingomyelins	0.89 (0.003)	0.82 (0.007)
Lipo_jej	jm__Eubacterium_rectale	0.79 (0.019)	dj_.SPB.d18.0Sphingoid.Bases	0.74 (0.046)	0.67 (0.047)
Lipo_jej	jm__Eubacterium_rectale	0.79 (0.019)	dj_.SPB.d18.1Sphingoid.Bases	0.76 (0.037)	0.82 (0.007)
Lipo_jej	jm__Eubacterium_rectale	0.79 (0.019)	dj_.SpermineBiogenic.Amines	0.76 (0.037)	0.68 (0.042)
Lipo_jej	jm__Eubacterium_rectale	0.79 (0.019)	dj_.TG.18.0_38.6Triacylglycerols	0.72 (0.042)	0.77 (0.014)
Lipo_jej	jm__Eubacterium_rectale	0.79 (0.019)	dj_.TG.20.1_26.1Triacylglycerols	0.76 (0.027)	0.98 (0.000)
Lipo_jej	jm__Fusicatenibacter_saccharivorans	0.79 (0.019)	dj_.1.Met.HisAminoacids.Related	0.79 (0.028)	0.78 (0.013)
Lipo_jej	jm__Fusicatenibacter_saccharivorans	0.79 (0.019)	dj_.C14.1.OHAcylcarnitines	0.76 (0.028)	0.80 (0.009)
Lipo_jej	jm__Fusicatenibacter_saccharivorans	0.79 (0.019)	dj_.C14.1Acylcarnitines	0.76 (0.028)	0.80 (0.009)
Lipo_jej	jm__Fusicatenibacter_saccharivorans	0.79 (0.019)	dj_.C16.OHAcylcarnitines	0.76 (0.028)	0.80 (0.009)
Lipo_jej	jm__Fusicatenibacter_saccharivorans	0.79 (0.019)	dj_.C18Acylcarnitines	0.79 (0.020)	0.85 (0.004)
Lipo_jej	jm__Fusicatenibacter_saccharivorans	0.79 (0.019)	dj_.Cer.d16.1.23.0Ceramides	0.83 (0.011)	0.83 (0.006)
Lipo_jej	jm__Fusicatenibacter_saccharivorans	0.79 (0.019)	dj_.Cer.d18.1.14.0Ceramides	0.81 (0.022)	0.82 (0.007)
Lipo_jej	jm__Fusicatenibacter_saccharivorans	0.79 (0.019)	dj_.Cer.d18.1.16.0Ceramides	0.81 (0.022)	0.82 (0.007)
Lipo_jej	jm__Fusicatenibacter_saccharivorans	0.79 (0.019)	dj_.Cer.d18.1.18.0Ceramides	0.83 (0.015)	0.82 (0.007)
Lipo_jej	jm__Fusicatenibacter_saccharivorans	0.79 (0.019)	dj_.Cer.d18.1.18.1Ceramides	0.74 (0.035)	0.79 (0.011)
Lipo_jej	jm__Fusicatenibacter_saccharivorans	0.79 (0.019)	dj_.Cer.d18.1.20.0Ceramides	0.83 (0.015)	0.67 (0.047)
Lipo_jej	jm__Fusicatenibacter_saccharivorans	0.79 (0.019)	dj_.Cer.d18.1.22.0Ceramides	0.93 (0.002)	0.82 (0.007)
Lipo_jej	jm__Fusicatenibacter_saccharivorans	0.79 (0.019)	dj_.Cer.d18.1.23.0Ceramides	0.93 (0.002)	0.83 (0.006)
Lipo_jej	jm__Fusicatenibacter_saccharivorans	0.79 (0.019)	dj_.Cer.d18.1.24.0Ceramides	0.83 (0.015)	0.82 (0.007)
Lipo_jej	jm__Fusicatenibacter_saccharivorans	0.79 (0.019)	dj_.Cer.d18.1.24.1Ceramides	0.81 (0.022)	0.82 (0.007)
Lipo_jej	jm__Fusicatenibacter_saccharivorans	0.79 (0.019)	dj_.Cer.d18.1.25.0Ceramides	0.83 (0.015)	0.78 (0.013)
Lipo_jej	jm__Fusicatenibacter_saccharivorans	0.79 (0.019)	dj_.Cer.d18.2.16.0Ceramides	0.74 (0.046)	0.82 (0.007)
Lipo_jej	jm__Fusicatenibacter_saccharivorans	0.79 (0.019)	dj_.Cer.d18.2.18.0Ceramides	0.72 (0.043)	0.76 (0.017)
Lipo_jej	jm__Fusicatenibacter_saccharivorans	0.79 (0.019)	dj_.Cer.d18.2.24.1Ceramides	0.76 (0.037)	0.79 (0.012)
Lipo_jej	jm__Fusicatenibacter_saccharivorans	0.79 (0.019)	dj_.CerP.d18.1.16.0Ceramides	0.76 (0.037)	0.75 (0.019)
Lipo_jej	jm__Fusicatenibacter_saccharivorans	0.79 (0.019)	dj_.Hex.Cer.d18.1.24.0Glycosylceramides	0.90 (0.005)	0.78 (0.013)
Lipo_jej	jm__Fusicatenibacter_saccharivorans	0.79 (0.019)	dj_.Hex2Cer.d18.1.16.0Glycosylceramides	0.79 (0.028)	0.78 (0.013)
Lipo_jej	jm__Fusicatenibacter_saccharivorans	0.79 (0.019)	dj_.Hex2Cer.d18.1.18.0Glycosylceramides	0.81 (0.022)	0.82 (0.007)
Lipo_jej	jm__Fusicatenibacter_saccharivorans	0.79 (0.019)	dj_.LPA.16.0Phosphatidic.Acids	0.76 (0.030)	0.79 (0.012)
Lipo_jej	jm__Fusicatenibacter_saccharivorans	0.79 (0.019)	dj_.LPE.17.0Phosphatidylethanolamines	0.76 (0.037)	0.84 (0.004)
Lipo_jej	jm__Fusicatenibacter_saccharivorans	0.79 (0.019)	dj_.LPE.18.0Phosphatidylethanolamines	0.81 (0.022)	0.82 (0.007)
Lipo_jej	jm__Fusicatenibacter_saccharivorans	0.79 (0.019)	dj_.LPE.18.1Phosphatidylethanolamines	0.76 (0.037)	0.84 (0.004)
Lipo_jej	jm__Fusicatenibacter_saccharivorans	0.79 (0.019)	dj_.LPE.19.0Phosphatidylethanolamines	0.79 (0.028)	0.78 (0.013)
Lipo_jej	jm__Fusicatenibacter_saccharivorans	0.79 (0.019)	dj_.LPE.19.1Phosphatidylethanolamines	0.74 (0.046)	0.82 (0.007)
Lipo_jej	jm__Fusicatenibacter_saccharivorans	0.79 (0.019)	dj_.LPE.20.0Phosphatidylethanolamines	0.81 (0.022)	0.82 (0.007)
Lipo_jej	jm__Fusicatenibacter_saccharivorans	0.79 (0.019)	dj_.LPE.20.1Phosphatidylethanolamines	0.74 (0.046)	0.82 (0.007)
Lipo_jej	jm__Fusicatenibacter_saccharivorans	0.79 (0.019)	dj_.LPE.20.2Phosphatidylethanolamines	0.75 (0.031)	0.81 (0.009)
Lipo_jej	jm__Fusicatenibacter_saccharivorans	0.79 (0.019)	dj_.LPE.22.0Phosphatidylethanolamines	0.81 (0.022)	0.76 (0.017)
Lipo_jej	jm__Fusicatenibacter_saccharivorans	0.79 (0.019)	dj_.LPE.22.6Phosphatidylethanolamines	0.74 (0.035)	0.86 (0.003)
Lipo_jej	jm__Fusicatenibacter_saccharivorans	0.79 (0.019)	dj_.LPE.24.0Phosphatidylethanolamines	0.76 (0.037)	0.82 (0.007)
Lipo_jej	jm__Fusicatenibacter_saccharivorans	0.79 (0.019)	dj_.LPE.P.18.0Phosphatidylethanolamines	0.76 (0.037)	0.84 (0.004)
Lipo_jej	jm__Fusicatenibacter_saccharivorans	0.79 (0.019)	dj_.LPG.16.1Phosphatidylglycerols	0.76 (0.037)	0.84 (0.004)
Lipo_jej	jm__Fusicatenibacter_saccharivorans	0.79 (0.019)	dj_.LPI.17.0Phosphatidylinositols	0.73 (0.040)	0.75 (0.021)
Lipo_jej	jm__Fusicatenibacter_saccharivorans	0.79 (0.019)	dj_.LPI.18.0Phosphatidylinositols	0.76 (0.037)	0.84 (0.004)
Lipo_jej	jm__Fusicatenibacter_saccharivorans	0.79 (0.019)	dj_.LPI.18.1Phosphatidylinositols	0.74 (0.046)	0.82 (0.007)
Lipo_jej	jm__Fusicatenibacter_saccharivorans	0.79 (0.019)	dj_.LPI.20.4Phosphatidylinositols	0.86 (0.006)	0.86 (0.003)
Lipo_jej	jm__Fusicatenibacter_saccharivorans	0.79 (0.019)	dj_.PA.18.0_18.2Phosphatidic.Acids	0.74 (0.046)	0.76 (0.017)
Lipo_jej	jm__Fusicatenibacter_saccharivorans	0.79 (0.019)	dj_.PA.18.1_20.0Phosphatidic.Acids	0.79 (0.028)	0.78 (0.013)
Lipo_jej	jm__Fusicatenibacter_saccharivorans	0.79 (0.019)	dj_.PA.18.1_20.1Phosphatidic.Acids	0.74 (0.046)	0.76 (0.017)
Lipo_jej	jm__Fusicatenibacter_saccharivorans	0.79 (0.019)	dj_.PA.18.2_20.0Phosphatidic.Acids	0.76 (0.037)	0.76 (0.017)
Lipo_jej	jm__Fusicatenibacter_saccharivorans	0.79 (0.019)	dj_.PA.18.2_20.1Phosphatidic.Acids	0.75 (0.031)	0.77 (0.016)
Lipo_jej	jm__Fusicatenibacter_saccharivorans	0.79 (0.019)	dj_.PA.18.2_22.0Phosphatidic.Acids	0.73 (0.039)	0.67 (0.047)
Lipo_jej	jm__Fusicatenibacter_saccharivorans	0.79 (0.019)	dj_.PA.20.0_20.4Phosphatidic.Acids	0.74 (0.035)	0.80 (0.010)
Lipo_jej	jm__Fusicatenibacter_saccharivorans	0.79 (0.019)	dj_.PC.30.0Phosphatidylcholines	0.83 (0.015)	0.78 (0.013)
Lipo_jej	jm__Fusicatenibacter_saccharivorans	0.79 (0.019)	dj_.PC.32.0Phosphatidylcholines	0.76 (0.037)	0.75 (0.019)
Lipo_jej	jm__Fusicatenibacter_saccharivorans	0.79 (0.019)	dj_.PC.42.0Phosphatidylcholines	0.78 (0.021)	0.96 (0.000)
Lipo_jej	jm__Fusicatenibacter_saccharivorans	0.79 (0.019)	dj_.PC.42.2Phosphatidylcholines	0.72 (0.042)	0.77 (0.014)
Lipo_jej	jm__Fusicatenibacter_saccharivorans	0.79 (0.019)	dj_.PC.O.30.0Phosphatidylcholines	0.74 (0.035)	0.80 (0.010)
Lipo_jej	jm__Fusicatenibacter_saccharivorans	0.79 (0.019)	dj_.PC.O.34.0Phosphatidylcholines	0.81 (0.022)	0.82 (0.007)
Lipo_jej	jm__Fusicatenibacter_saccharivorans	0.79 (0.019)	dj_.PE.32.0Phosphatidylethanolamines	0.76 (0.037)	0.67 (0.047)
Lipo_jej	jm__Fusicatenibacter_saccharivorans	0.79 (0.019)	dj_.PE.32.1Phosphatidylethanolamines	0.76 (0.037)	0.76 (0.017)
Lipo_jej	jm__Fusicatenibacter_saccharivorans	0.79 (0.019)	dj_.PE.33.1Phosphatidylethanolamines	0.76 (0.037)	0.76 (0.017)
Lipo_jej	jm__Fusicatenibacter_saccharivorans	0.79 (0.019)	dj_.PE.33.2Phosphatidylethanolamines	0.76 (0.037)	0.76 (0.017)
Lipo_jej	jm__Fusicatenibacter_saccharivorans	0.79 (0.019)	dj_.PE.34.1Phosphatidylethanolamines	0.76 (0.037)	0.76 (0.017)
Lipo_jej	jm__Fusicatenibacter_saccharivorans	0.79 (0.019)	dj_.PE.34.2Phosphatidylethanolamines	0.72 (0.045)	0.77 (0.016)
Lipo_jej	jm__Fusicatenibacter_saccharivorans	0.79 (0.019)	dj_.PE.34.3Phosphatidylethanolamines	0.76 (0.037)	0.76 (0.017)
Lipo_jej	jm__Fusicatenibacter_saccharivorans	0.79 (0.019)	dj_.PE.35.1Phosphatidylethanolamines	0.76 (0.037)	0.76 (0.017)
Lipo_jej	jm__Fusicatenibacter_saccharivorans	0.79 (0.019)	dj_.PE.35.2Phosphatidylethanolamines	0.76 (0.037)	0.76 (0.017)
Lipo_jej	jm__Fusicatenibacter_saccharivorans	0.79 (0.019)	dj_.PE.35.3Phosphatidylethanolamines	0.76 (0.037)	0.76 (0.017)
Lipo_jej	jm__Fusicatenibacter_saccharivorans	0.79 (0.019)	dj_.PE.36.0Phosphatidylethanolamines	0.81 (0.016)	0.78 (0.014)
Lipo_jej	jm__Fusicatenibacter_saccharivorans	0.79 (0.019)	dj_.PE.36.1Phosphatidylethanolamines	0.79 (0.028)	0.78 (0.013)
Lipo_jej	jm__Fusicatenibacter_saccharivorans	0.79 (0.019)	dj_.PE.36.2Phosphatidylethanolamines	0.76 (0.037)	0.76 (0.017)
Lipo_jej	jm__Fusicatenibacter_saccharivorans	0.79 (0.019)	dj_.PE.36.3Phosphatidylethanolamines	0.76 (0.037)	0.76 (0.017)
Lipo_jej	jm__Fusicatenibacter_saccharivorans	0.79 (0.019)	dj_.PE.36.6Phosphatidylethanolamines	0.79 (0.020)	0.78 (0.014)
Lipo_jej	jm__Fusicatenibacter_saccharivorans	0.79 (0.019)	dj_.PE.38.4Phosphatidylethanolamines	0.76 (0.037)	0.76 (0.017)
Lipo_jej	jm__Fusicatenibacter_saccharivorans	0.79 (0.019)	dj_.PE.38.5Phosphatidylethanolamines	0.76 (0.037)	0.76 (0.017)
Lipo_jej	jm__Fusicatenibacter_saccharivorans	0.79 (0.019)	dj_.PE.38.6Phosphatidylethanolamines	0.76 (0.037)	0.76 (0.017)
Lipo_jej	jm__Fusicatenibacter_saccharivorans	0.79 (0.019)	dj_.PE.38.7Phosphatidylethanolamines	0.72 (0.045)	0.77 (0.016)
Lipo_jej	jm__Fusicatenibacter_saccharivorans	0.79 (0.019)	dj_.PE.44.11Phosphatidylethanolamines	0.87 (0.005)	0.93 (0.000)
Lipo_jej	jm__Fusicatenibacter_saccharivorans	0.79 (0.019)	dj_.PE.44.6Phosphatidylethanolamines	0.79 (0.019)	0.93 (0.000)
Lipo_jej	jm__Fusicatenibacter_saccharivorans	0.79 (0.019)	dj_.PE.P.16.0.18.1Phosphatidylethanolamines	0.76 (0.037)	0.76 (0.017)
Lipo_jej	jm__Fusicatenibacter_saccharivorans	0.79 (0.019)	dj_.PE.P.16.0.18.2Phosphatidylethanolamines	0.79 (0.020)	0.78 (0.014)
Lipo_jej	jm__Fusicatenibacter_saccharivorans	0.79 (0.019)	dj_.PE.P.16.0.18.3Phosphatidylethanolamines	0.74 (0.046)	0.76 (0.017)
Lipo_jej	jm__Fusicatenibacter_saccharivorans	0.79 (0.019)	dj_.PE.P.16.0.20.4Phosphatidylethanolamines	0.76 (0.030)	0.82 (0.007)
Lipo_jej	jm__Fusicatenibacter_saccharivorans	0.79 (0.019)	dj_.PE.P.16.0.22.5Phosphatidylethanolamines	0.74 (0.035)	0.80 (0.010)
Lipo_jej	jm__Fusicatenibacter_saccharivorans	0.79 (0.019)	dj_.PE.P.16.0.22.6Phosphatidylethanolamines	0.84 (0.010)	0.90 (0.001)
Lipo_jej	jm__Fusicatenibacter_saccharivorans	0.79 (0.019)	dj_.PE.P.18.0.16.0Phosphatidylethanolamines	0.81 (0.022)	0.82 (0.007)
Lipo_jej	jm__Fusicatenibacter_saccharivorans	0.79 (0.019)	dj_.PE.P.18.0.16.1Phosphatidylethanolamines	0.79 (0.028)	0.78 (0.013)
Lipo_jej	jm__Fusicatenibacter_saccharivorans	0.79 (0.019)	dj_.PE.P.18.0.17.1Phosphatidylethanolamines	0.76 (0.037)	0.76 (0.017)
Lipo_jej	jm__Fusicatenibacter_saccharivorans	0.79 (0.019)	dj_.PE.P.18.0.18.1Phosphatidylethanolamines	0.79 (0.028)	0.78 (0.013)
Lipo_jej	jm__Fusicatenibacter_saccharivorans	0.79 (0.019)	dj_.PE.P.18.0.18.2Phosphatidylethanolamines	0.76 (0.037)	0.76 (0.017)
Lipo_jej	jm__Fusicatenibacter_saccharivorans	0.79 (0.019)	dj_.PE.P.18.0.18.3Phosphatidylethanolamines	0.79 (0.028)	0.78 (0.013)
Lipo_jej	jm__Fusicatenibacter_saccharivorans	0.79 (0.019)	dj_.PE.P.18.0.19.1Phosphatidylethanolamines	0.86 (0.006)	0.86 (0.003)
Lipo_jej	jm__Fusicatenibacter_saccharivorans	0.79 (0.019)	dj_.PE.P.18.0.20.1Phosphatidylethanolamines	0.72 (0.045)	0.83 (0.006)
Lipo_jej	jm__Fusicatenibacter_saccharivorans	0.79 (0.019)	dj_.PE.P.18.0.22.2Phosphatidylethanolamines	0.74 (0.035)	0.80 (0.010)
Lipo_jej	jm__Fusicatenibacter_saccharivorans	0.79 (0.019)	dj_.PE.P.18.1.22.6Phosphatidylethanolamines	0.72 (0.045)	0.84 (0.005)
Lipo_jej	jm__Fusicatenibacter_saccharivorans	0.79 (0.019)	dj_.PE.P.20.0.16.1Phosphatidylethanolamines	0.85 (0.008)	0.98 (0.000)
Lipo_jej	jm__Fusicatenibacter_saccharivorans	0.79 (0.019)	dj_.PE.P.20.0.18.1Phosphatidylethanolamines	0.85 (0.008)	0.98 (0.000)
Lipo_jej	jm__Fusicatenibacter_saccharivorans	0.79 (0.019)	dj_.PG.16.0_16.0Phosphatidylglycerols	0.76 (0.037)	0.76 (0.019)
Lipo_jej	jm__Fusicatenibacter_saccharivorans	0.79 (0.019)	dj_.PG.16.1_18.0Phosphatidylglycerols	0.79 (0.028)	0.76 (0.019)
Lipo_jej	jm__Fusicatenibacter_saccharivorans	0.79 (0.019)	dj_.PG.16.1_18.1Phosphatidylglycerols	0.78 (0.023)	0.78 (0.014)
Lipo_jej	jm__Fusicatenibacter_saccharivorans	0.79 (0.019)	dj_.PG.16.1_18.2Phosphatidylglycerols	0.76 (0.037)	0.76 (0.017)
Lipo_jej	jm__Fusicatenibacter_saccharivorans	0.79 (0.019)	dj_.PG.16.1_20.4Phosphatidylglycerols	0.76 (0.030)	0.82 (0.007)
Lipo_jej	jm__Fusicatenibacter_saccharivorans	0.79 (0.019)	dj_.PG.16.2_18.1Phosphatidylglycerols	0.76 (0.037)	0.76 (0.017)
Lipo_jej	jm__Fusicatenibacter_saccharivorans	0.79 (0.019)	dj_.PG.17.0_18.1Phosphatidylglycerols	0.74 (0.035)	0.77 (0.016)
Lipo_jej	jm__Fusicatenibacter_saccharivorans	0.79 (0.019)	dj_.PG.18.0_18.1Phosphatidylglycerols	0.76 (0.037)	0.82 (0.007)
Lipo_jej	jm__Fusicatenibacter_saccharivorans	0.79 (0.019)	dj_.PG.18.0_18.2Phosphatidylglycerols	0.76 (0.037)	0.76 (0.019)
Lipo_jej	jm__Fusicatenibacter_saccharivorans	0.79 (0.019)	dj_.PG.18.0_22.1Phosphatidylglycerols	0.81 (0.014)	0.85 (0.004)
Lipo_jej	jm__Fusicatenibacter_saccharivorans	0.79 (0.019)	dj_.PI.14.0_18.1Phosphatidylinositols	0.76 (0.030)	0.82 (0.007)
Lipo_jej	jm__Fusicatenibacter_saccharivorans	0.79 (0.019)	dj_.PI.14.0_18.2Phosphatidylinositols	0.81 (0.016)	0.82 (0.007)
Lipo_jej	jm__Fusicatenibacter_saccharivorans	0.79 (0.019)	dj_.PI.16.0_16.0Phosphatidylinositols	0.91 (0.002)	0.90 (0.001)
Lipo_jej	jm__Fusicatenibacter_saccharivorans	0.79 (0.019)	dj_.PI.16.0_17.0Phosphatidylinositols	0.76 (0.027)	0.98 (0.000)
Lipo_jej	jm__Fusicatenibacter_saccharivorans	0.79 (0.019)	dj_.PI.16.0_18.1Phosphatidylinositols	0.79 (0.028)	0.78 (0.013)
Lipo_jej	jm__Fusicatenibacter_saccharivorans	0.79 (0.019)	dj_.PI.16.0_18.2Phosphatidylinositols	0.79 (0.028)	0.79 (0.012)
Lipo_jej	jm__Fusicatenibacter_saccharivorans	0.79 (0.019)	dj_.PI.16.0_18.3Phosphatidylinositols	0.81 (0.016)	0.80 (0.010)
Lipo_jej	jm__Fusicatenibacter_saccharivorans	0.79 (0.019)	dj_.PI.16.0_20.0Phosphatidylinositols	0.84 (0.010)	0.90 (0.001)
Lipo_jej	jm__Fusicatenibacter_saccharivorans	0.79 (0.019)	dj_.PI.16.0_20.4Phosphatidylinositols	0.81 (0.016)	0.80 (0.010)
Lipo_jej	jm__Fusicatenibacter_saccharivorans	0.79 (0.019)	dj_.PI.16.0_22.1Phosphatidylinositols	0.94 (0.001)	0.86 (0.003)
Lipo_jej	jm__Fusicatenibacter_saccharivorans	0.79 (0.019)	dj_.PI.16.1_18.0Phosphatidylinositols	0.91 (0.002)	0.90 (0.001)
Lipo_jej	jm__Fusicatenibacter_saccharivorans	0.79 (0.019)	dj_.PI.16.1_18.1Phosphatidylinositols	0.76 (0.037)	0.77 (0.016)
Lipo_jej	jm__Fusicatenibacter_saccharivorans	0.79 (0.019)	dj_.PI.17.0_18.1Phosphatidylinositols	0.82 (0.013)	0.85 (0.004)
Lipo_jej	jm__Fusicatenibacter_saccharivorans	0.79 (0.019)	dj_.PI.18.0_18.0Phosphatidylinositols	0.83 (0.011)	0.82 (0.007)
Lipo_jej	jm__Fusicatenibacter_saccharivorans	0.79 (0.019)	dj_.PI.18.0_18.1Phosphatidylinositols	0.79 (0.028)	0.78 (0.013)
Lipo_jej	jm__Fusicatenibacter_saccharivorans	0.79 (0.019)	dj_.PI.18.0_18.2Phosphatidylinositols	0.79 (0.028)	0.79 (0.012)
Lipo_jej	jm__Fusicatenibacter_saccharivorans	0.79 (0.019)	dj_.PI.18.0_18.3Phosphatidylinositols	0.94 (0.001)	0.86 (0.003)
Lipo_jej	jm__Fusicatenibacter_saccharivorans	0.79 (0.019)	dj_.PI.18.0_20.0Phosphatidylinositols	0.86 (0.006)	0.92 (0.000)
Lipo_jej	jm__Fusicatenibacter_saccharivorans	0.79 (0.019)	dj_.PI.18.0_20.3Phosphatidylinositols	0.91 (0.002)	0.90 (0.001)
Lipo_jej	jm__Fusicatenibacter_saccharivorans	0.79 (0.019)	dj_.PI.18.0_20.4Phosphatidylinositols	0.79 (0.028)	0.78 (0.013)
Lipo_jej	jm__Fusicatenibacter_saccharivorans	0.79 (0.019)	dj_.PI.18.0_22.0Phosphatidylinositols	0.83 (0.011)	0.82 (0.007)
Lipo_jej	jm__Fusicatenibacter_saccharivorans	0.79 (0.019)	dj_.PI.18.1_18.1Phosphatidylinositols	0.79 (0.028)	0.78 (0.013)
Lipo_jej	jm__Fusicatenibacter_saccharivorans	0.79 (0.019)	dj_.PI.18.1_18.2Phosphatidylinositols	0.76 (0.037)	0.77 (0.016)
Lipo_jej	jm__Fusicatenibacter_saccharivorans	0.79 (0.019)	dj_.PI.18.1_18.3Phosphatidylinositols	0.81 (0.022)	0.77 (0.016)
Lipo_jej	jm__Fusicatenibacter_saccharivorans	0.79 (0.019)	dj_.PI.18.1_20.0Phosphatidylinositols	0.85 (0.007)	0.80 (0.010)
Lipo_jej	jm__Fusicatenibacter_saccharivorans	0.79 (0.019)	dj_.PI.18.1_20.3Phosphatidylinositols	0.81 (0.016)	0.80 (0.010)
Lipo_jej	jm__Fusicatenibacter_saccharivorans	0.79 (0.019)	dj_.PI.18.1_20.4Phosphatidylinositols	0.81 (0.016)	0.80 (0.010)
Lipo_jej	jm__Fusicatenibacter_saccharivorans	0.79 (0.019)	dj_.PI.18.1_20.5Phosphatidylinositols	0.86 (0.006)	0.86 (0.003)
Lipo_jej	jm__Fusicatenibacter_saccharivorans	0.79 (0.019)	dj_.PI.18.1_22.0Phosphatidylinositols	0.83 (0.011)	0.82 (0.007)
Lipo_jej	jm__Fusicatenibacter_saccharivorans	0.79 (0.019)	dj_.PI.18.1_22.1Phosphatidylinositols	0.73 (0.039)	0.86 (0.003)
Lipo_jej	jm__Fusicatenibacter_saccharivorans	0.79 (0.019)	dj_.PI.18.1_22.2Phosphatidylinositols	0.73 (0.039)	0.86 (0.003)
Lipo_jej	jm__Fusicatenibacter_saccharivorans	0.79 (0.019)	dj_.PI.18.1_22.4Phosphatidylinositols	0.73 (0.039)	0.72 (0.027)
Lipo_jej	jm__Fusicatenibacter_saccharivorans	0.79 (0.019)	dj_.PI.18.1_22.5Phosphatidylinositols	0.91 (0.002)	0.84 (0.005)
Lipo_jej	jm__Fusicatenibacter_saccharivorans	0.79 (0.019)	dj_.PI.18.1_22.6Phosphatidylinositols	0.86 (0.006)	0.86 (0.003)
Lipo_jej	jm__Fusicatenibacter_saccharivorans	0.79 (0.019)	dj_.PI.18.2_18.3Phosphatidylinositols	0.81 (0.016)	0.80 (0.010)
Lipo_jej	jm__Fusicatenibacter_saccharivorans	0.79 (0.019)	dj_.PI.18.2_20.0Phosphatidylinositols	0.91 (0.002)	0.84 (0.005)
Lipo_jej	jm__Fusicatenibacter_saccharivorans	0.79 (0.019)	dj_.PI.18.2_20.1Phosphatidylinositols	0.76 (0.030)	0.82 (0.007)
Lipo_jej	jm__Fusicatenibacter_saccharivorans	0.79 (0.019)	dj_.PI.18.2_20.4Phosphatidylinositols	0.76 (0.030)	0.82 (0.007)
Lipo_jej	jm__Fusicatenibacter_saccharivorans	0.79 (0.019)	dj_.PI.18.2_20.5Phosphatidylinositols	0.86 (0.006)	0.86 (0.003)
Lipo_jej	jm__Fusicatenibacter_saccharivorans	0.79 (0.019)	dj_.PI.18.2_22.6Phosphatidylinositols	0.86 (0.006)	0.86 (0.003)
Lipo_jej	jm__Fusicatenibacter_saccharivorans	0.79 (0.019)	dj_.PS.34.1Phosphatidylserines	0.76 (0.037)	0.76 (0.017)
Lipo_jej	jm__Fusicatenibacter_saccharivorans	0.79 (0.019)	dj_.PS.34.2Phosphatidylserines	0.85 (0.008)	0.91 (0.001)
Lipo_jej	jm__Fusicatenibacter_saccharivorans	0.79 (0.019)	dj_.PS.36.1Phosphatidylserines	0.79 (0.028)	0.78 (0.013)
Lipo_jej	jm__Fusicatenibacter_saccharivorans	0.79 (0.019)	dj_.PS.36.2Phosphatidylserines	0.72 (0.045)	0.79 (0.012)
Lipo_jej	jm__Fusicatenibacter_saccharivorans	0.79 (0.019)	dj_.PS.38.4Phosphatidylserines	0.74 (0.046)	0.77 (0.016)
Lipo_jej	jm__Fusicatenibacter_saccharivorans	0.79 (0.019)	dj_.PutrescineBiogenic.Amines	-0.76 (0.037)	-0.75 (0.019)
Lipo_jej	jm__Fusicatenibacter_saccharivorans	0.79 (0.019)	dj_.SM.33.1Sphingomyelins	0.81 (0.022)	0.82 (0.007)
Lipo_jej	jm__Fusicatenibacter_saccharivorans	0.79 (0.019)	dj_.SM.34.1Sphingomyelins	0.76 (0.037)	0.82 (0.007)
Lipo_jej	jm__Fusicatenibacter_saccharivorans	0.79 (0.019)	dj_.SM.34.2Sphingomyelins	0.76 (0.037)	0.78 (0.013)
Lipo_jej	jm__Fusicatenibacter_saccharivorans	0.79 (0.019)	dj_.SM.35.1Sphingomyelins	0.81 (0.022)	0.83 (0.006)
Lipo_jej	jm__Fusicatenibacter_saccharivorans	0.79 (0.019)	dj_.SM.36.1Sphingomyelins	0.76 (0.037)	0.82 (0.007)
Lipo_jej	jm__Fusicatenibacter_saccharivorans	0.79 (0.019)	dj_.SM.41.2Sphingomyelins	0.79 (0.028)	0.78 (0.013)
Lipo_jej	jm__Fusicatenibacter_saccharivorans	0.79 (0.019)	dj_.SM.42.1Sphingomyelins	0.81 (0.022)	0.82 (0.007)
Lipo_jej	jm__Fusicatenibacter_saccharivorans	0.79 (0.019)	dj_.SM.42.2Sphingomyelins	0.83 (0.015)	0.78 (0.013)
Lipo_jej	jm__Fusicatenibacter_saccharivorans	0.79 (0.019)	dj_.SM.43.1Sphingomyelins	0.81 (0.022)	0.82 (0.007)
Lipo_jej	jm__Fusicatenibacter_saccharivorans	0.79 (0.019)	dj_.SM.44.2Sphingomyelins	0.89 (0.003)	0.82 (0.007)
Lipo_jej	jm__Fusicatenibacter_saccharivorans	0.79 (0.019)	dj_.SPB.d18.0Sphingoid.Bases	0.74 (0.046)	0.67 (0.047)
Lipo_jej	jm__Fusicatenibacter_saccharivorans	0.79 (0.019)	dj_.SPB.d18.1Sphingoid.Bases	0.76 (0.037)	0.82 (0.007)
Lipo_jej	jm__Fusicatenibacter_saccharivorans	0.79 (0.019)	dj_.SpermineBiogenic.Amines	0.76 (0.037)	0.68 (0.042)
Lipo_jej	jm__Fusicatenibacter_saccharivorans	0.79 (0.019)	dj_.TG.18.0_38.6Triacylglycerols	0.72 (0.042)	0.77 (0.014)
Lipo_jej	jm__Fusicatenibacter_saccharivorans	0.79 (0.019)	dj_.TG.20.1_26.1Triacylglycerols	0.76 (0.027)	0.98 (0.000)
Lipo_jej	jm__Lactobacillus_delbrueckii	-0.76 (0.037)	dj_.C14.1.OHAcylcarnitines	0.76 (0.028)	-0.79 (0.012)
Lipo_jej	jm__Lactobacillus_delbrueckii	-0.76 (0.037)	dj_.C14.1Acylcarnitines	0.76 (0.028)	-0.79 (0.012)
Lipo_jej	jm__Lactobacillus_delbrueckii	-0.76 (0.037)	dj_.C16.OHAcylcarnitines	0.76 (0.028)	-0.79 (0.012)
Lipo_jej	jm__Lactobacillus_delbrueckii	-0.76 (0.037)	dj_.CE.16.1Cholesterol.Esters	0.74 (0.036)	-0.89 (0.001)
Lipo_jej	jm__Lactobacillus_delbrueckii	-0.76 (0.037)	dj_.Cer.d16.1.22.0Ceramides	0.72 (0.045)	-0.77 (0.015)
Lipo_jej	jm__Lactobacillus_delbrueckii	-0.76 (0.037)	dj_.Cer.d16.1.23.0Ceramides	0.83 (0.011)	-0.75 (0.019)
Lipo_jej	jm__Lactobacillus_delbrueckii	-0.76 (0.037)	dj_.Cer.d18.1.18.1Ceramides	0.74 (0.035)	-0.68 (0.045)
Lipo_jej	jm__Lactobacillus_delbrueckii	-0.76 (0.037)	dj_.Cer.d18.1.26.0Ceramides	0.83 (0.015)	-0.73 (0.031)
Lipo_jej	jm__Lactobacillus_delbrueckii	-0.76 (0.037)	dj_.Cer.d18.2.18.0Ceramides	0.72 (0.043)	-0.67 (0.047)
Lipo_jej	jm__Lactobacillus_delbrueckii	-0.76 (0.037)	dj_.Cer.d18.2.24.1Ceramides	0.76 (0.037)	-0.69 (0.041)
Lipo_jej	jm__Lactobacillus_delbrueckii	-0.76 (0.037)	dj_.FA.16.0Fatty.Acids	0.76 (0.028)	-0.88 (0.002)
Lipo_jej	jm__Lactobacillus_delbrueckii	-0.76 (0.037)	dj_.Hex2Cer.d18.1.22.0Glycosylceramides	0.81 (0.022)	-0.79 (0.012)
Lipo_jej	jm__Lactobacillus_delbrueckii	-0.76 (0.037)	dj_.LPA.16.0Phosphatidic.Acids	0.76 (0.030)	-0.71 (0.031)
Lipo_jej	jm__Lactobacillus_delbrueckii	-0.76 (0.037)	dj_.LPE.20.2Phosphatidylethanolamines	0.75 (0.031)	-0.69 (0.041)
Lipo_jej	jm__Lactobacillus_delbrueckii	-0.76 (0.037)	dj_.LPI.20.4Phosphatidylinositols	0.86 (0.006)	-0.79 (0.012)
Lipo_jej	jm__Lactobacillus_delbrueckii	-0.76 (0.037)	dj_.PA.16.1_18.2Phosphatidic.Acids	0.74 (0.046)	-0.77 (0.021)
Lipo_jej	jm__Lactobacillus_delbrueckii	-0.76 (0.037)	dj_.PA.17.1_18.2Phosphatidic.Acids	0.74 (0.046)	-0.73 (0.026)
Lipo_jej	jm__Lactobacillus_delbrueckii	-0.76 (0.037)	dj_.PA.18.0_18.2Phosphatidic.Acids	0.74 (0.046)	-0.70 (0.043)
Lipo_jej	jm__Lactobacillus_delbrueckii	-0.76 (0.037)	dj_.PA.18.1_18.2Phosphatidic.Acids	0.76 (0.030)	-0.82 (0.007)
Lipo_jej	jm__Lactobacillus_delbrueckii	-0.76 (0.037)	dj_.PA.18.1_18.4Phosphatidic.Acids	0.74 (0.046)	-0.79 (0.010)
Lipo_jej	jm__Lactobacillus_delbrueckii	-0.76 (0.037)	dj_.PA.18.1_20.1Phosphatidic.Acids	0.74 (0.046)	-0.70 (0.043)
Lipo_jej	jm__Lactobacillus_delbrueckii	-0.76 (0.037)	dj_.PA.18.2_18.2Phosphatidic.Acids	0.73 (0.040)	-0.83 (0.006)
Lipo_jej	jm__Lactobacillus_delbrueckii	-0.76 (0.037)	dj_.PA.18.2_20.1Phosphatidic.Acids	0.75 (0.031)	-0.75 (0.019)
Lipo_jej	jm__Lactobacillus_delbrueckii	-0.76 (0.037)	dj_.PA.18.2_22.0Phosphatidic.Acids	0.73 (0.039)	-0.78 (0.013)
Lipo_jej	jm__Lactobacillus_delbrueckii	-0.76 (0.037)	dj_.PC.42.2Phosphatidylcholines	0.72 (0.042)	-0.77 (0.015)
Lipo_jej	jm__Lactobacillus_delbrueckii	-0.76 (0.037)	dj_.PE.36.0Phosphatidylethanolamines	0.81 (0.016)	-0.71 (0.031)
Lipo_jej	jm__Lactobacillus_delbrueckii	-0.76 (0.037)	dj_.PE.36.6Phosphatidylethanolamines	0.79 (0.020)	-0.68 (0.045)
Lipo_jej	jm__Lactobacillus_delbrueckii	-0.76 (0.037)	dj_.PE.P.16.0.18.2Phosphatidylethanolamines	0.79 (0.020)	-0.68 (0.045)
Lipo_jej	jm__Lactobacillus_delbrueckii	-0.76 (0.037)	dj_.PE.P.16.0.18.3Phosphatidylethanolamines	0.74 (0.046)	-0.70 (0.043)
Lipo_jej	jm__Lactobacillus_delbrueckii	-0.76 (0.037)	dj_.PE.P.16.0.20.4Phosphatidylethanolamines	0.76 (0.030)	-0.75 (0.020)
Lipo_jej	jm__Lactobacillus_delbrueckii	-0.76 (0.037)	dj_.PE.P.16.0.22.6Phosphatidylethanolamines	0.84 (0.010)	-0.75 (0.020)
Lipo_jej	jm__Lactobacillus_delbrueckii	-0.76 (0.037)	dj_.PE.P.18.0.19.1Phosphatidylethanolamines	0.86 (0.006)	-0.79 (0.012)
Lipo_jej	jm__Lactobacillus_delbrueckii	-0.76 (0.037)	dj_.PG.14.0_16.0Phosphatidylglycerols	0.71 (0.048)	-0.84 (0.005)
Lipo_jej	jm__Lactobacillus_delbrueckii	-0.76 (0.037)	dj_.PG.16.0_19.1Phosphatidylglycerols	0.71 (0.048)	-0.89 (0.001)
Lipo_jej	jm__Lactobacillus_delbrueckii	-0.76 (0.037)	dj_.PG.16.0_20.3Phosphatidylglycerols	0.71 (0.050)	-0.86 (0.003)
Lipo_jej	jm__Lactobacillus_delbrueckii	-0.76 (0.037)	dj_.PG.16.1_20.4Phosphatidylglycerols	0.76 (0.030)	-0.75 (0.020)
Lipo_jej	jm__Lactobacillus_delbrueckii	-0.76 (0.037)	dj_.PG.18.0_22.1Phosphatidylglycerols	0.81 (0.014)	-0.75 (0.020)
Lipo_jej	jm__Lactobacillus_delbrueckii	-0.76 (0.037)	dj_.PG.18.2_18.4Phosphatidylglycerols	0.76 (0.030)	-0.73 (0.025)
Lipo_jej	jm__Lactobacillus_delbrueckii	-0.76 (0.037)	dj_.PI.14.0_18.1Phosphatidylinositols	0.76 (0.030)	-0.75 (0.020)
Lipo_jej	jm__Lactobacillus_delbrueckii	-0.76 (0.037)	dj_.PI.16.0_16.0Phosphatidylinositols	0.91 (0.002)	-0.75 (0.020)
Lipo_jej	jm__Lactobacillus_delbrueckii	-0.76 (0.037)	dj_.PI.16.0_17.1Phosphatidylinositols	0.79 (0.019)	-0.76 (0.017)
Lipo_jej	jm__Lactobacillus_delbrueckii	-0.76 (0.037)	dj_.PI.16.0_18.3Phosphatidylinositols	0.81 (0.016)	-0.77 (0.016)
Lipo_jej	jm__Lactobacillus_delbrueckii	-0.76 (0.037)	dj_.PI.16.0_20.0Phosphatidylinositols	0.84 (0.010)	-0.75 (0.020)
Lipo_jej	jm__Lactobacillus_delbrueckii	-0.76 (0.037)	dj_.PI.16.0_20.3Phosphatidylinositols	0.76 (0.027)	-0.78 (0.013)
Lipo_jej	jm__Lactobacillus_delbrueckii	-0.76 (0.037)	dj_.PI.16.0_20.4Phosphatidylinositols	0.81 (0.016)	-0.77 (0.016)
Lipo_jej	jm__Lactobacillus_delbrueckii	-0.76 (0.037)	dj_.PI.16.0_22.1Phosphatidylinositols	0.94 (0.001)	-0.79 (0.012)
Lipo_jej	jm__Lactobacillus_delbrueckii	-0.76 (0.037)	dj_.PI.16.1_18.0Phosphatidylinositols	0.91 (0.002)	-0.75 (0.020)
Lipo_jej	jm__Lactobacillus_delbrueckii	-0.76 (0.037)	dj_.PI.16.1_18.1Phosphatidylinositols	0.76 (0.037)	-0.68 (0.045)
Lipo_jej	jm__Lactobacillus_delbrueckii	-0.76 (0.037)	dj_.PI.18.0_18.0Phosphatidylinositols	0.83 (0.011)	-0.75 (0.020)
Lipo_jej	jm__Lactobacillus_delbrueckii	-0.76 (0.037)	dj_.PI.18.0_18.3Phosphatidylinositols	0.94 (0.001)	-0.79 (0.012)
Lipo_jej	jm__Lactobacillus_delbrueckii	-0.76 (0.037)	dj_.PI.18.0_20.0Phosphatidylinositols	0.86 (0.006)	-0.73 (0.025)
Lipo_jej	jm__Lactobacillus_delbrueckii	-0.76 (0.037)	dj_.PI.18.0_20.3Phosphatidylinositols	0.91 (0.002)	-0.75 (0.020)
Lipo_jej	jm__Lactobacillus_delbrueckii	-0.76 (0.037)	dj_.PI.18.0_22.0Phosphatidylinositols	0.83 (0.011)	-0.75 (0.020)
Lipo_jej	jm__Lactobacillus_delbrueckii	-0.76 (0.037)	dj_.PI.18.1_18.2Phosphatidylinositols	0.76 (0.037)	-0.68 (0.045)
Lipo_jej	jm__Lactobacillus_delbrueckii	-0.76 (0.037)	dj_.PI.18.1_20.0Phosphatidylinositols	0.85 (0.007)	-0.81 (0.008)
Lipo_jej	jm__Lactobacillus_delbrueckii	-0.76 (0.037)	dj_.PI.18.1_20.2Phosphatidylinositols	0.71 (0.050)	-0.88 (0.002)
Lipo_jej	jm__Lactobacillus_delbrueckii	-0.76 (0.037)	dj_.PI.18.1_20.3Phosphatidylinositols	0.81 (0.016)	-0.77 (0.016)
Lipo_jej	jm__Lactobacillus_delbrueckii	-0.76 (0.037)	dj_.PI.18.1_20.4Phosphatidylinositols	0.81 (0.016)	-0.77 (0.016)
Lipo_jej	jm__Lactobacillus_delbrueckii	-0.76 (0.037)	dj_.PI.18.1_20.5Phosphatidylinositols	0.86 (0.006)	-0.79 (0.012)
Lipo_jej	jm__Lactobacillus_delbrueckii	-0.76 (0.037)	dj_.PI.18.1_22.0Phosphatidylinositols	0.83 (0.011)	-0.75 (0.020)
Lipo_jej	jm__Lactobacillus_delbrueckii	-0.76 (0.037)	dj_.PI.18.1_22.1Phosphatidylinositols	0.73 (0.039)	-0.71 (0.031)
Lipo_jej	jm__Lactobacillus_delbrueckii	-0.76 (0.037)	dj_.PI.18.1_22.2Phosphatidylinositols	0.73 (0.039)	-0.71 (0.031)
Lipo_jej	jm__Lactobacillus_delbrueckii	-0.76 (0.037)	dj_.PI.18.1_22.4Phosphatidylinositols	0.73 (0.039)	-0.83 (0.006)
Lipo_jej	jm__Lactobacillus_delbrueckii	-0.76 (0.037)	dj_.PI.18.1_22.5Phosphatidylinositols	0.91 (0.002)	-0.80 (0.009)
Lipo_jej	jm__Lactobacillus_delbrueckii	-0.76 (0.037)	dj_.PI.18.1_22.6Phosphatidylinositols	0.86 (0.006)	-0.79 (0.012)
Lipo_jej	jm__Lactobacillus_delbrueckii	-0.76 (0.037)	dj_.PI.18.2_18.3Phosphatidylinositols	0.81 (0.016)	-0.77 (0.016)
Lipo_jej	jm__Lactobacillus_delbrueckii	-0.76 (0.037)	dj_.PI.18.2_20.0Phosphatidylinositols	0.91 (0.002)	-0.80 (0.009)
Lipo_jej	jm__Lactobacillus_delbrueckii	-0.76 (0.037)	dj_.PI.18.2_20.1Phosphatidylinositols	0.76 (0.030)	-0.75 (0.020)
Lipo_jej	jm__Lactobacillus_delbrueckii	-0.76 (0.037)	dj_.PI.18.2_20.4Phosphatidylinositols	0.76 (0.030)	-0.75 (0.020)
Lipo_jej	jm__Lactobacillus_delbrueckii	-0.76 (0.037)	dj_.PI.18.2_20.5Phosphatidylinositols	0.86 (0.006)	-0.79 (0.012)
Lipo_jej	jm__Lactobacillus_delbrueckii	-0.76 (0.037)	dj_.PI.18.2_22.0Phosphatidylinositols	0.76 (0.027)	-0.78 (0.013)
Lipo_jej	jm__Lactobacillus_delbrueckii	-0.76 (0.037)	dj_.PI.18.2_22.6Phosphatidylinositols	0.86 (0.006)	-0.79 (0.012)
Lipo_jej	jm__Lactobacillus_delbrueckii	-0.76 (0.037)	dj_.PS.38.4Phosphatidylserines	0.74 (0.046)	-0.73 (0.026)
Lipo_jej	jm__Lactobacillus_delbrueckii	-0.76 (0.037)	dj_.SPB.d18.0Sphingoid.Bases	0.74 (0.046)	-0.75 (0.025)
Lipo_jej	jm__Lactobacillus_delbrueckii	-0.76 (0.037)	dj_.TG.14.0_34.2Triacylglycerols	0.75 (0.031)	-0.73 (0.026)
Lipo_jej	jm__Lactobacillus_delbrueckii	-0.76 (0.037)	dj_.TG.16.0_32.2Triacylglycerols	0.80 (0.017)	-0.68 (0.045)
Lipo_jej	jm__Lactobacillus_delbrueckii	-0.76 (0.037)	dj_.TG.16.0_34.3Triacylglycerols	0.74 (0.046)	-0.72 (0.037)
Lipo_jej	jm__Lactobacillus_delbrueckii	-0.76 (0.037)	dj_.TG.16.0_36.4Triacylglycerols	0.75 (0.031)	-0.73 (0.026)
Lipo_jej	jm__Lactobacillus_delbrueckii	-0.76 (0.037)	dj_.TG.16.0_36.5Triacylglycerols	0.74 (0.046)	-0.72 (0.037)
Lipo_jej	jm__Lactobacillus_delbrueckii	-0.76 (0.037)	dj_.TG.17.2_36.2Triacylglycerols	0.76 (0.028)	-0.88 (0.002)
Lipo_jej	jm__Lactobacillus_delbrueckii	-0.76 (0.037)	dj_.TG.18.0_32.2Triacylglycerols	0.79 (0.028)	-0.73 (0.031)
Lipo_jej	jm__Lactobacillus_delbrueckii	-0.76 (0.037)	dj_.TG.18.0_36.4Triacylglycerols	0.79 (0.028)	-0.77 (0.015)
Lipo_jej	jm__Lactobacillus_delbrueckii	-0.76 (0.037)	dj_.TG.18.0_38.6Triacylglycerols	0.72 (0.042)	-0.77 (0.015)
Lipo_jej	jm__Lactobacillus_delbrueckii	-0.76 (0.037)	dj_.TG.18.1_30.0Triacylglycerols	0.76 (0.028)	-0.67 (0.048)
Lipo_jej	jm__Lactobacillus_delbrueckii	-0.76 (0.037)	dj_.TG.20.1_34.1Triacylglycerols	0.80 (0.017)	-0.74 (0.021)
Lipo_jej	jm__Ligilactobacillus_salivarius	-0.72 (0.045)	dj_.C14.1.OHAcylcarnitines	0.76 (0.028)	-0.85 (0.003)
Lipo_jej	jm__Ligilactobacillus_salivarius	-0.72 (0.045)	dj_.C14.1Acylcarnitines	0.76 (0.028)	-0.85 (0.003)
Lipo_jej	jm__Ligilactobacillus_salivarius	-0.72 (0.045)	dj_.C16.OHAcylcarnitines	0.76 (0.028)	-0.85 (0.003)
Lipo_jej	jm__Ligilactobacillus_salivarius	-0.72 (0.045)	dj_.CE.16.1Cholesterol.Esters	0.74 (0.036)	-0.91 (0.001)
Lipo_jej	jm__Ligilactobacillus_salivarius	-0.72 (0.045)	dj_.Cer.d16.1.22.0Ceramides	0.72 (0.045)	-0.78 (0.014)
Lipo_jej	jm__Ligilactobacillus_salivarius	-0.72 (0.045)	dj_.Cer.d16.1.23.0Ceramides	0.83 (0.011)	-0.76 (0.018)
Lipo_jej	jm__Ligilactobacillus_salivarius	-0.72 (0.045)	dj_.Cer.d18.2.16.0Ceramides	0.74 (0.046)	-0.69 (0.041)
Lipo_jej	jm__Ligilactobacillus_salivarius	-0.72 (0.045)	dj_.Cer.d18.2.18.0Ceramides	0.72 (0.043)	-0.68 (0.046)
Lipo_jej	jm__Ligilactobacillus_salivarius	-0.72 (0.045)	dj_.Cer.d18.2.24.1Ceramides	0.76 (0.037)	-0.79 (0.011)
Lipo_jej	jm__Ligilactobacillus_salivarius	-0.72 (0.045)	dj_.DG.18.3_18.3Diacylglycerols	0.80 (0.017)	-0.67 (0.047)
Lipo_jej	jm__Ligilactobacillus_salivarius	-0.72 (0.045)	dj_.FA.16.0Fatty.Acids	0.76 (0.028)	-0.91 (0.001)
Lipo_jej	jm__Ligilactobacillus_salivarius	-0.72 (0.045)	dj_.Hex2Cer.d18.1.22.0Glycosylceramides	0.81 (0.022)	-0.76 (0.016)
Lipo_jej	jm__Ligilactobacillus_salivarius	-0.72 (0.045)	dj_.LPA.16.0Phosphatidic.Acids	0.76 (0.030)	-0.67 (0.047)
Lipo_jej	jm__Ligilactobacillus_salivarius	-0.72 (0.045)	dj_.LPE.19.0Phosphatidylethanolamines	0.79 (0.028)	-0.70 (0.035)
Lipo_jej	jm__Ligilactobacillus_salivarius	-0.72 (0.045)	dj_.LPE.20.2Phosphatidylethanolamines	0.75 (0.031)	-0.79 (0.012)
Lipo_jej	jm__Ligilactobacillus_salivarius	-0.72 (0.045)	dj_.LPE.22.6Phosphatidylethanolamines	0.74 (0.035)	-0.69 (0.040)
Lipo_jej	jm__Ligilactobacillus_salivarius	-0.72 (0.045)	dj_.LPI.17.0Phosphatidylinositols	0.73 (0.040)	-0.69 (0.040)
Lipo_jej	jm__Ligilactobacillus_salivarius	-0.72 (0.045)	dj_.LPI.20.4Phosphatidylinositols	0.86 (0.006)	-0.83 (0.005)
Lipo_jej	jm__Ligilactobacillus_salivarius	-0.72 (0.045)	dj_.PA.16.1_18.2Phosphatidic.Acids	0.74 (0.046)	-0.74 (0.024)
Lipo_jej	jm__Ligilactobacillus_salivarius	-0.72 (0.045)	dj_.PA.18.0_18.2Phosphatidic.Acids	0.74 (0.046)	-0.73 (0.026)
Lipo_jej	jm__Ligilactobacillus_salivarius	-0.72 (0.045)	dj_.PA.18.1_18.2Phosphatidic.Acids	0.76 (0.030)	-0.80 (0.009)
Lipo_jej	jm__Ligilactobacillus_salivarius	-0.72 (0.045)	dj_.PA.18.1_18.4Phosphatidic.Acids	0.74 (0.046)	-0.76 (0.016)
Lipo_jej	jm__Ligilactobacillus_salivarius	-0.72 (0.045)	dj_.PA.18.1_20.1Phosphatidic.Acids	0.74 (0.046)	-0.73 (0.026)
Lipo_jej	jm__Ligilactobacillus_salivarius	-0.72 (0.045)	dj_.PA.18.2_18.2Phosphatidic.Acids	0.73 (0.040)	-0.83 (0.005)
Lipo_jej	jm__Ligilactobacillus_salivarius	-0.72 (0.045)	dj_.PA.18.2_20.0Phosphatidic.Acids	0.76 (0.037)	-0.69 (0.038)
Lipo_jej	jm__Ligilactobacillus_salivarius	-0.72 (0.045)	dj_.PA.18.2_20.1Phosphatidic.Acids	0.75 (0.031)	-0.78 (0.013)
Lipo_jej	jm__Ligilactobacillus_salivarius	-0.72 (0.045)	dj_.PA.18.2_22.0Phosphatidic.Acids	0.73 (0.039)	-0.78 (0.014)
Lipo_jej	jm__Ligilactobacillus_salivarius	-0.72 (0.045)	dj_.PA.20.0_20.4Phosphatidic.Acids	0.74 (0.035)	-0.76 (0.018)
Lipo_jej	jm__Ligilactobacillus_salivarius	-0.72 (0.045)	dj_.PC.42.2Phosphatidylcholines	0.72 (0.042)	-0.86 (0.003)
Lipo_jej	jm__Ligilactobacillus_salivarius	-0.72 (0.045)	dj_.PC.O.30.0Phosphatidylcholines	0.74 (0.035)	-0.76 (0.018)
Lipo_jej	jm__Ligilactobacillus_salivarius	-0.72 (0.045)	dj_.PE.32.1Phosphatidylethanolamines	0.76 (0.037)	-0.69 (0.038)
Lipo_jej	jm__Ligilactobacillus_salivarius	-0.72 (0.045)	dj_.PE.33.1Phosphatidylethanolamines	0.76 (0.037)	-0.69 (0.038)
Lipo_jej	jm__Ligilactobacillus_salivarius	-0.72 (0.045)	dj_.PE.33.2Phosphatidylethanolamines	0.76 (0.037)	-0.69 (0.038)
Lipo_jej	jm__Ligilactobacillus_salivarius	-0.72 (0.045)	dj_.PE.34.1Phosphatidylethanolamines	0.76 (0.037)	-0.69 (0.038)
Lipo_jej	jm__Ligilactobacillus_salivarius	-0.72 (0.045)	dj_.PE.34.3Phosphatidylethanolamines	0.76 (0.037)	-0.68 (0.045)
Lipo_jej	jm__Ligilactobacillus_salivarius	-0.72 (0.045)	dj_.PE.35.1Phosphatidylethanolamines	0.76 (0.037)	-0.69 (0.038)
Lipo_jej	jm__Ligilactobacillus_salivarius	-0.72 (0.045)	dj_.PE.35.2Phosphatidylethanolamines	0.76 (0.037)	-0.69 (0.038)
Lipo_jej	jm__Ligilactobacillus_salivarius	-0.72 (0.045)	dj_.PE.35.3Phosphatidylethanolamines	0.76 (0.037)	-0.69 (0.038)
Lipo_jej	jm__Ligilactobacillus_salivarius	-0.72 (0.045)	dj_.PE.36.0Phosphatidylethanolamines	0.81 (0.016)	-0.77 (0.014)
Lipo_jej	jm__Ligilactobacillus_salivarius	-0.72 (0.045)	dj_.PE.36.2Phosphatidylethanolamines	0.76 (0.037)	-0.68 (0.045)
Lipo_jej	jm__Ligilactobacillus_salivarius	-0.72 (0.045)	dj_.PE.36.3Phosphatidylethanolamines	0.76 (0.037)	-0.68 (0.045)
Lipo_jej	jm__Ligilactobacillus_salivarius	-0.72 (0.045)	dj_.PE.36.6Phosphatidylethanolamines	0.79 (0.020)	-0.74 (0.022)
Lipo_jej	jm__Ligilactobacillus_salivarius	-0.72 (0.045)	dj_.PE.38.4Phosphatidylethanolamines	0.76 (0.037)	-0.68 (0.045)
Lipo_jej	jm__Ligilactobacillus_salivarius	-0.72 (0.045)	dj_.PE.38.5Phosphatidylethanolamines	0.76 (0.037)	-0.68 (0.045)
Lipo_jej	jm__Ligilactobacillus_salivarius	-0.72 (0.045)	dj_.PE.38.6Phosphatidylethanolamines	0.76 (0.037)	-0.68 (0.045)
Lipo_jej	jm__Ligilactobacillus_salivarius	-0.72 (0.045)	dj_.PE.P.16.0.18.1Phosphatidylethanolamines	0.76 (0.037)	-0.69 (0.038)
Lipo_jej	jm__Ligilactobacillus_salivarius	-0.72 (0.045)	dj_.PE.P.16.0.18.2Phosphatidylethanolamines	0.79 (0.020)	-0.74 (0.022)
Lipo_jej	jm__Ligilactobacillus_salivarius	-0.72 (0.045)	dj_.PE.P.16.0.18.3Phosphatidylethanolamines	0.74 (0.046)	-0.73 (0.026)
Lipo_jej	jm__Ligilactobacillus_salivarius	-0.72 (0.045)	dj_.PE.P.16.0.20.4Phosphatidylethanolamines	0.76 (0.030)	-0.84 (0.005)
Lipo_jej	jm__Ligilactobacillus_salivarius	-0.72 (0.045)	dj_.PE.P.16.0.22.5Phosphatidylethanolamines	0.74 (0.035)	-0.76 (0.018)
Lipo_jej	jm__Ligilactobacillus_salivarius	-0.72 (0.045)	dj_.PE.P.16.0.22.6Phosphatidylethanolamines	0.84 (0.010)	-0.81 (0.009)
Lipo_jej	jm__Ligilactobacillus_salivarius	-0.72 (0.045)	dj_.PE.P.18.0.17.1Phosphatidylethanolamines	0.76 (0.037)	-0.69 (0.038)
Lipo_jej	jm__Ligilactobacillus_salivarius	-0.72 (0.045)	dj_.PE.P.18.0.18.2Phosphatidylethanolamines	0.76 (0.037)	-0.69 (0.038)
Lipo_jej	jm__Ligilactobacillus_salivarius	-0.72 (0.045)	dj_.PE.P.18.0.19.1Phosphatidylethanolamines	0.86 (0.006)	-0.83 (0.005)
Lipo_jej	jm__Ligilactobacillus_salivarius	-0.72 (0.045)	dj_.PE.P.18.0.22.2Phosphatidylethanolamines	0.74 (0.035)	-0.76 (0.018)
Lipo_jej	jm__Ligilactobacillus_salivarius	-0.72 (0.045)	dj_.PE.P.18.1.22.6Phosphatidylethanolamines	0.72 (0.045)	-0.73 (0.025)
Lipo_jej	jm__Ligilactobacillus_salivarius	-0.72 (0.045)	dj_.PG.14.0_16.0Phosphatidylglycerols	0.71 (0.048)	-0.83 (0.005)
Lipo_jej	jm__Ligilactobacillus_salivarius	-0.72 (0.045)	dj_.PG.16.0_19.1Phosphatidylglycerols	0.71 (0.048)	-0.91 (0.001)
Lipo_jej	jm__Ligilactobacillus_salivarius	-0.72 (0.045)	dj_.PG.16.0_20.3Phosphatidylglycerols	0.71 (0.050)	-0.78 (0.014)
Lipo_jej	jm__Ligilactobacillus_salivarius	-0.72 (0.045)	dj_.PG.16.1_18.1Phosphatidylglycerols	0.78 (0.023)	-0.68 (0.045)
Lipo_jej	jm__Ligilactobacillus_salivarius	-0.72 (0.045)	dj_.PG.16.1_18.2Phosphatidylglycerols	0.76 (0.037)	-0.69 (0.038)
Lipo_jej	jm__Ligilactobacillus_salivarius	-0.72 (0.045)	dj_.PG.16.1_20.4Phosphatidylglycerols	0.76 (0.030)	-0.84 (0.005)
Lipo_jej	jm__Ligilactobacillus_salivarius	-0.72 (0.045)	dj_.PG.16.2_18.1Phosphatidylglycerols	0.76 (0.037)	-0.69 (0.038)
Lipo_jej	jm__Ligilactobacillus_salivarius	-0.72 (0.045)	dj_.PG.17.0_18.1Phosphatidylglycerols	0.74 (0.035)	-0.67 (0.047)
Lipo_jej	jm__Ligilactobacillus_salivarius	-0.72 (0.045)	dj_.PG.18.0_22.1Phosphatidylglycerols	0.81 (0.014)	-0.76 (0.017)
Lipo_jej	jm__Ligilactobacillus_salivarius	-0.72 (0.045)	dj_.PG.18.2_18.4Phosphatidylglycerols	0.76 (0.030)	-0.69 (0.039)
Lipo_jej	jm__Ligilactobacillus_salivarius	-0.72 (0.045)	dj_.PI.14.0_18.1Phosphatidylinositols	0.76 (0.030)	-0.84 (0.005)
Lipo_jej	jm__Ligilactobacillus_salivarius	-0.72 (0.045)	dj_.PI.16.0_16.0Phosphatidylinositols	0.91 (0.002)	-0.74 (0.022)
Lipo_jej	jm__Ligilactobacillus_salivarius	-0.72 (0.045)	dj_.PI.16.0_18.2Phosphatidylinositols	0.79 (0.028)	-0.68 (0.044)
Lipo_jej	jm__Ligilactobacillus_salivarius	-0.72 (0.045)	dj_.PI.16.0_18.3Phosphatidylinositols	0.81 (0.016)	-0.82 (0.007)
Lipo_jej	jm__Ligilactobacillus_salivarius	-0.72 (0.045)	dj_.PI.16.0_20.0Phosphatidylinositols	0.84 (0.010)	-0.81 (0.009)
Lipo_jej	jm__Ligilactobacillus_salivarius	-0.72 (0.045)	dj_.PI.16.0_20.3Phosphatidylinositols	0.76 (0.027)	-0.72 (0.030)
Lipo_jej	jm__Ligilactobacillus_salivarius	-0.72 (0.045)	dj_.PI.16.0_20.4Phosphatidylinositols	0.81 (0.016)	-0.82 (0.007)
Lipo_jej	jm__Ligilactobacillus_salivarius	-0.72 (0.045)	dj_.PI.16.0_22.1Phosphatidylinositols	0.94 (0.001)	-0.77 (0.015)
Lipo_jej	jm__Ligilactobacillus_salivarius	-0.72 (0.045)	dj_.PI.16.1_18.0Phosphatidylinositols	0.91 (0.002)	-0.74 (0.022)
Lipo_jej	jm__Ligilactobacillus_salivarius	-0.72 (0.045)	dj_.PI.16.1_18.1Phosphatidylinositols	0.76 (0.037)	-0.72 (0.028)
Lipo_jej	jm__Ligilactobacillus_salivarius	-0.72 (0.045)	dj_.PI.18.0_18.0Phosphatidylinositols	0.83 (0.011)	-0.78 (0.014)
Lipo_jej	jm__Ligilactobacillus_salivarius	-0.72 (0.045)	dj_.PI.18.0_18.2Phosphatidylinositols	0.79 (0.028)	-0.68 (0.044)
Lipo_jej	jm__Ligilactobacillus_salivarius	-0.72 (0.045)	dj_.PI.18.0_18.3Phosphatidylinositols	0.94 (0.001)	-0.77 (0.015)
Lipo_jej	jm__Ligilactobacillus_salivarius	-0.72 (0.045)	dj_.PI.18.0_20.0Phosphatidylinositols	0.86 (0.006)	-0.76 (0.017)
Lipo_jej	jm__Ligilactobacillus_salivarius	-0.72 (0.045)	dj_.PI.18.0_20.3Phosphatidylinositols	0.91 (0.002)	-0.74 (0.022)
Lipo_jej	jm__Ligilactobacillus_salivarius	-0.72 (0.045)	dj_.PI.18.0_22.0Phosphatidylinositols	0.83 (0.011)	-0.78 (0.014)
Lipo_jej	jm__Ligilactobacillus_salivarius	-0.72 (0.045)	dj_.PI.18.1_18.2Phosphatidylinositols	0.76 (0.037)	-0.72 (0.028)
Lipo_jej	jm__Ligilactobacillus_salivarius	-0.72 (0.045)	dj_.PI.18.1_18.3Phosphatidylinositols	0.81 (0.022)	-0.67 (0.047)
Lipo_jej	jm__Ligilactobacillus_salivarius	-0.72 (0.045)	dj_.PI.18.1_20.0Phosphatidylinositols	0.85 (0.007)	-0.78 (0.014)
Lipo_jej	jm__Ligilactobacillus_salivarius	-0.72 (0.045)	dj_.PI.18.1_20.2Phosphatidylinositols	0.71 (0.050)	-0.87 (0.003)
Lipo_jej	jm__Ligilactobacillus_salivarius	-0.72 (0.045)	dj_.PI.18.1_20.3Phosphatidylinositols	0.81 (0.016)	-0.82 (0.007)
Lipo_jej	jm__Ligilactobacillus_salivarius	-0.72 (0.045)	dj_.PI.18.1_20.4Phosphatidylinositols	0.81 (0.016)	-0.82 (0.007)
Lipo_jej	jm__Ligilactobacillus_salivarius	-0.72 (0.045)	dj_.PI.18.1_20.5Phosphatidylinositols	0.86 (0.006)	-0.83 (0.005)
Lipo_jej	jm__Ligilactobacillus_salivarius	-0.72 (0.045)	dj_.PI.18.1_22.0Phosphatidylinositols	0.83 (0.011)	-0.78 (0.014)
Lipo_jej	jm__Ligilactobacillus_salivarius	-0.72 (0.045)	dj_.PI.18.1_22.1Phosphatidylinositols	0.73 (0.039)	-0.81 (0.008)
Lipo_jej	jm__Ligilactobacillus_salivarius	-0.72 (0.045)	dj_.PI.18.1_22.2Phosphatidylinositols	0.73 (0.039)	-0.81 (0.008)
Lipo_jej	jm__Ligilactobacillus_salivarius	-0.72 (0.045)	dj_.PI.18.1_22.4Phosphatidylinositols	0.73 (0.039)	-0.84 (0.005)
Lipo_jej	jm__Ligilactobacillus_salivarius	-0.72 (0.045)	dj_.PI.18.1_22.5Phosphatidylinositols	0.91 (0.002)	-0.82 (0.007)
Lipo_jej	jm__Ligilactobacillus_salivarius	-0.72 (0.045)	dj_.PI.18.1_22.6Phosphatidylinositols	0.86 (0.006)	-0.83 (0.005)
Lipo_jej	jm__Ligilactobacillus_salivarius	-0.72 (0.045)	dj_.PI.18.2_18.3Phosphatidylinositols	0.81 (0.016)	-0.82 (0.007)
Lipo_jej	jm__Ligilactobacillus_salivarius	-0.72 (0.045)	dj_.PI.18.2_20.0Phosphatidylinositols	0.91 (0.002)	-0.82 (0.007)
Lipo_jej	jm__Ligilactobacillus_salivarius	-0.72 (0.045)	dj_.PI.18.2_20.1Phosphatidylinositols	0.76 (0.030)	-0.84 (0.005)
Lipo_jej	jm__Ligilactobacillus_salivarius	-0.72 (0.045)	dj_.PI.18.2_20.4Phosphatidylinositols	0.76 (0.030)	-0.84 (0.005)
Lipo_jej	jm__Ligilactobacillus_salivarius	-0.72 (0.045)	dj_.PI.18.2_20.5Phosphatidylinositols	0.86 (0.006)	-0.83 (0.005)
Lipo_jej	jm__Ligilactobacillus_salivarius	-0.72 (0.045)	dj_.PI.18.2_22.0Phosphatidylinositols	0.76 (0.027)	-0.72 (0.030)
Lipo_jej	jm__Ligilactobacillus_salivarius	-0.72 (0.045)	dj_.PI.18.2_22.6Phosphatidylinositols	0.86 (0.006)	-0.83 (0.005)
Lipo_jej	jm__Ligilactobacillus_salivarius	-0.72 (0.045)	dj_.PS.34.1Phosphatidylserines	0.76 (0.037)	-0.69 (0.038)
Lipo_jej	jm__Ligilactobacillus_salivarius	-0.72 (0.045)	dj_.PS.38.4Phosphatidylserines	0.74 (0.046)	-0.76 (0.018)
Lipo_jej	jm__Ligilactobacillus_salivarius	-0.72 (0.045)	dj_.PutrescineBiogenic.Amines	-0.76 (0.037)	0.71 (0.032)
Lipo_jej	jm__Ligilactobacillus_salivarius	-0.72 (0.045)	dj_.SPB.d18.0Sphingoid.Bases	0.74 (0.046)	-0.73 (0.026)
Lipo_jej	jm__Ligilactobacillus_salivarius	-0.72 (0.045)	dj_.SPB.d18.1Sphingoid.Bases	0.76 (0.037)	-0.68 (0.045)
Lipo_jej	jm__Ligilactobacillus_salivarius	-0.72 (0.045)	dj_.TG.14.0_34.2Triacylglycerols	0.75 (0.031)	-0.74 (0.023)
Lipo_jej	jm__Ligilactobacillus_salivarius	-0.72 (0.045)	dj_.TG.14.0_36.2Triacylglycerols	0.74 (0.046)	-0.68 (0.045)
Lipo_jej	jm__Ligilactobacillus_salivarius	-0.72 (0.045)	dj_.TG.16.0_34.3Triacylglycerols	0.74 (0.046)	-0.74 (0.021)
Lipo_jej	jm__Ligilactobacillus_salivarius	-0.72 (0.045)	dj_.TG.16.0_35.2Triacylglycerols	0.74 (0.046)	-0.68 (0.045)
Lipo_jej	jm__Ligilactobacillus_salivarius	-0.72 (0.045)	dj_.TG.16.0_36.4Triacylglycerols	0.75 (0.031)	-0.74 (0.023)
Lipo_jej	jm__Ligilactobacillus_salivarius	-0.72 (0.045)	dj_.TG.16.0_36.5Triacylglycerols	0.74 (0.046)	-0.74 (0.021)
Lipo_jej	jm__Ligilactobacillus_salivarius	-0.72 (0.045)	dj_.TG.17.2_36.2Triacylglycerols	0.76 (0.028)	-0.91 (0.001)
Lipo_jej	jm__Ligilactobacillus_salivarius	-0.72 (0.045)	dj_.TG.18.0_32.2Triacylglycerols	0.79 (0.028)	-0.73 (0.026)
Lipo_jej	jm__Ligilactobacillus_salivarius	-0.72 (0.045)	dj_.TG.18.0_36.4Triacylglycerols	0.79 (0.028)	-0.82 (0.006)
Lipo_jej	jm__Ligilactobacillus_salivarius	-0.72 (0.045)	dj_.TG.18.0_38.6Triacylglycerols	0.72 (0.042)	-0.86 (0.003)
Lipo_jej	jm__Ligilactobacillus_salivarius	-0.72 (0.045)	dj_.TG.18.2_34.1Triacylglycerols	0.74 (0.046)	-0.68 (0.045)
Lipo_jej	jm__Ligilactobacillus_salivarius	-0.72 (0.045)	dj_.TG.18.2_36.1Triacylglycerols	0.79 (0.028)	-0.68 (0.045)
Lipo_jej	jm__Ligilactobacillus_salivarius	-0.72 (0.045)	dj_.TG.20.1_34.1Triacylglycerols	0.80 (0.017)	-0.72 (0.028)
Lipo_jej	jm__Limosilactobacillus_reuteri	-0.74 (0.046)	dj_.C14.1.OHAcylcarnitines	0.76 (0.028)	-0.75 (0.020)
Lipo_jej	jm__Limosilactobacillus_reuteri	-0.74 (0.046)	dj_.C14.1Acylcarnitines	0.76 (0.028)	-0.75 (0.020)
Lipo_jej	jm__Limosilactobacillus_reuteri	-0.74 (0.046)	dj_.C16.OHAcylcarnitines	0.76 (0.028)	-0.75 (0.020)
Lipo_jej	jm__Limosilactobacillus_reuteri	-0.74 (0.046)	dj_.CE.16.1Cholesterol.Esters	0.74 (0.036)	-0.84 (0.004)
Lipo_jej	jm__Limosilactobacillus_reuteri	-0.74 (0.046)	dj_.Cer.d16.1.22.0Ceramides	0.72 (0.045)	-0.71 (0.031)
Lipo_jej	jm__Limosilactobacillus_reuteri	-0.74 (0.046)	dj_.Cer.d16.1.23.0Ceramides	0.83 (0.011)	-0.74 (0.021)
Lipo_jej	jm__Limosilactobacillus_reuteri	-0.74 (0.046)	dj_.Cer.d18.1.18.1Ceramides	0.74 (0.035)	-0.75 (0.019)
Lipo_jej	jm__Limosilactobacillus_reuteri	-0.74 (0.046)	dj_.Cer.d18.1.20.0Ceramides	0.83 (0.015)	-0.70 (0.043)
Lipo_jej	jm__Limosilactobacillus_reuteri	-0.74 (0.046)	dj_.Cer.d18.1.26.0Ceramides	0.83 (0.015)	-0.78 (0.017)
Lipo_jej	jm__Limosilactobacillus_reuteri	-0.74 (0.046)	dj_.Cer.d18.2.18.0Ceramides	0.72 (0.043)	-0.74 (0.023)
Lipo_jej	jm__Limosilactobacillus_reuteri	-0.74 (0.046)	dj_.FA.16.0Fatty.Acids	0.76 (0.028)	-0.82 (0.007)
Lipo_jej	jm__Limosilactobacillus_reuteri	-0.74 (0.046)	dj_.Hex.Cer.d18.1.22.0Glycosylceramides	0.86 (0.011)	-0.70 (0.043)
Lipo_jej	jm__Limosilactobacillus_reuteri	-0.74 (0.046)	dj_.Hex.Cer.d18.1.24.0Glycosylceramides	0.90 (0.005)	-0.78 (0.017)
Lipo_jej	jm__Limosilactobacillus_reuteri	-0.74 (0.046)	dj_.Hex2Cer.d18.1.22.0Glycosylceramides	0.81 (0.022)	-0.74 (0.024)
Lipo_jej	jm__Limosilactobacillus_reuteri	-0.74 (0.046)	dj_.LPA.16.0Phosphatidic.Acids	0.76 (0.030)	-0.83 (0.006)
Lipo_jej	jm__Limosilactobacillus_reuteri	-0.74 (0.046)	dj_.LPI.20.4Phosphatidylinositols	0.86 (0.006)	-0.75 (0.020)
Lipo_jej	jm__Limosilactobacillus_reuteri	-0.74 (0.046)	dj_.PA.16.1_18.2Phosphatidic.Acids	0.74 (0.046)	-0.78 (0.017)
Lipo_jej	jm__Limosilactobacillus_reuteri	-0.74 (0.046)	dj_.PA.17.1_18.2Phosphatidic.Acids	0.74 (0.046)	-0.81 (0.008)
Lipo_jej	jm__Limosilactobacillus_reuteri	-0.74 (0.046)	dj_.PA.18.1_18.2Phosphatidic.Acids	0.76 (0.030)	-0.81 (0.008)
Lipo_jej	jm__Limosilactobacillus_reuteri	-0.74 (0.046)	dj_.PA.18.1_18.4Phosphatidic.Acids	0.74 (0.046)	-0.79 (0.010)
Lipo_jej	jm__Limosilactobacillus_reuteri	-0.74 (0.046)	dj_.PA.18.2_18.2Phosphatidic.Acids	0.73 (0.040)	-0.80 (0.010)
Lipo_jej	jm__Limosilactobacillus_reuteri	-0.74 (0.046)	dj_.PA.18.2_20.1Phosphatidic.Acids	0.75 (0.031)	-0.74 (0.021)
Lipo_jej	jm__Limosilactobacillus_reuteri	-0.74 (0.046)	dj_.PA.18.2_22.0Phosphatidic.Acids	0.73 (0.039)	-0.79 (0.011)
Lipo_jej	jm__Limosilactobacillus_reuteri	-0.74 (0.046)	dj_.PC.42.2Phosphatidylcholines	0.72 (0.042)	-0.68 (0.043)
Lipo_jej	jm__Limosilactobacillus_reuteri	-0.74 (0.046)	dj_.PE.36.0Phosphatidylethanolamines	0.81 (0.016)	-0.68 (0.045)
Lipo_jej	jm__Limosilactobacillus_reuteri	-0.74 (0.046)	dj_.PE.P.16.0.20.4Phosphatidylethanolamines	0.76 (0.030)	-0.67 (0.048)
Lipo_jej	jm__Limosilactobacillus_reuteri	-0.74 (0.046)	dj_.PE.P.16.0.22.6Phosphatidylethanolamines	0.84 (0.010)	-0.73 (0.025)
Lipo_jej	jm__Limosilactobacillus_reuteri	-0.74 (0.046)	dj_.PE.P.18.0.19.1Phosphatidylethanolamines	0.86 (0.006)	-0.75 (0.020)
Lipo_jej	jm__Limosilactobacillus_reuteri	-0.74 (0.046)	dj_.PG.14.0_16.0Phosphatidylglycerols	0.71 (0.048)	-0.86 (0.003)
Lipo_jej	jm__Limosilactobacillus_reuteri	-0.74 (0.046)	dj_.PG.16.0_19.1Phosphatidylglycerols	0.71 (0.048)	-0.86 (0.003)
Lipo_jej	jm__Limosilactobacillus_reuteri	-0.74 (0.046)	dj_.PG.16.0_20.3Phosphatidylglycerols	0.71 (0.050)	-0.94 (0.000)
Lipo_jej	jm__Limosilactobacillus_reuteri	-0.74 (0.046)	dj_.PG.16.1_18.0Phosphatidylglycerols	0.79 (0.028)	-0.69 (0.038)
Lipo_jej	jm__Limosilactobacillus_reuteri	-0.74 (0.046)	dj_.PG.16.1_20.4Phosphatidylglycerols	0.76 (0.030)	-0.67 (0.048)
Lipo_jej	jm__Limosilactobacillus_reuteri	-0.74 (0.046)	dj_.PG.18.0_22.1Phosphatidylglycerols	0.81 (0.014)	-0.79 (0.012)
Lipo_jej	jm__Limosilactobacillus_reuteri	-0.74 (0.046)	dj_.PG.18.2_18.4Phosphatidylglycerols	0.76 (0.030)	-0.77 (0.016)
Lipo_jej	jm__Limosilactobacillus_reuteri	-0.74 (0.046)	dj_.PI.14.0_18.1Phosphatidylinositols	0.76 (0.030)	-0.67 (0.048)
Lipo_jej	jm__Limosilactobacillus_reuteri	-0.74 (0.046)	dj_.PI.16.0_16.0Phosphatidylinositols	0.91 (0.002)	-0.79 (0.012)
Lipo_jej	jm__Limosilactobacillus_reuteri	-0.74 (0.046)	dj_.PI.16.0_17.1Phosphatidylinositols	0.79 (0.019)	-0.78 (0.013)
Lipo_jej	jm__Limosilactobacillus_reuteri	-0.74 (0.046)	dj_.PI.16.0_18.3Phosphatidylinositols	0.81 (0.016)	-0.71 (0.034)
Lipo_jej	jm__Limosilactobacillus_reuteri	-0.74 (0.046)	dj_.PI.16.0_20.0Phosphatidylinositols	0.84 (0.010)	-0.73 (0.025)
Lipo_jej	jm__Limosilactobacillus_reuteri	-0.74 (0.046)	dj_.PI.16.0_20.3Phosphatidylinositols	0.76 (0.027)	-0.76 (0.017)
Lipo_jej	jm__Limosilactobacillus_reuteri	-0.74 (0.046)	dj_.PI.16.0_20.4Phosphatidylinositols	0.81 (0.016)	-0.71 (0.034)
Lipo_jej	jm__Limosilactobacillus_reuteri	-0.74 (0.046)	dj_.PI.16.0_22.1Phosphatidylinositols	0.94 (0.001)	-0.80 (0.009)
Lipo_jej	jm__Limosilactobacillus_reuteri	-0.74 (0.046)	dj_.PI.16.1_18.0Phosphatidylinositols	0.91 (0.002)	-0.79 (0.012)
Lipo_jej	jm__Limosilactobacillus_reuteri	-0.74 (0.046)	dj_.PI.18.0_18.0Phosphatidylinositols	0.83 (0.011)	-0.72 (0.028)
Lipo_jej	jm__Limosilactobacillus_reuteri	-0.74 (0.046)	dj_.PI.18.0_18.3Phosphatidylinositols	0.94 (0.001)	-0.80 (0.009)
Lipo_jej	jm__Limosilactobacillus_reuteri	-0.74 (0.046)	dj_.PI.18.0_20.0Phosphatidylinositols	0.86 (0.006)	-0.75 (0.020)
Lipo_jej	jm__Limosilactobacillus_reuteri	-0.74 (0.046)	dj_.PI.18.0_20.3Phosphatidylinositols	0.91 (0.002)	-0.79 (0.012)
Lipo_jej	jm__Limosilactobacillus_reuteri	-0.74 (0.046)	dj_.PI.18.0_22.0Phosphatidylinositols	0.83 (0.011)	-0.72 (0.028)
Lipo_jej	jm__Limosilactobacillus_reuteri	-0.74 (0.046)	dj_.PI.18.1_20.0Phosphatidylinositols	0.85 (0.007)	-0.84 (0.005)
Lipo_jej	jm__Limosilactobacillus_reuteri	-0.74 (0.046)	dj_.PI.18.1_20.2Phosphatidylinositols	0.71 (0.050)	-0.87 (0.002)
Lipo_jej	jm__Limosilactobacillus_reuteri	-0.74 (0.046)	dj_.PI.18.1_20.3Phosphatidylinositols	0.81 (0.016)	-0.71 (0.034)
Lipo_jej	jm__Limosilactobacillus_reuteri	-0.74 (0.046)	dj_.PI.18.1_20.4Phosphatidylinositols	0.81 (0.016)	-0.71 (0.034)
Lipo_jej	jm__Limosilactobacillus_reuteri	-0.74 (0.046)	dj_.PI.18.1_20.5Phosphatidylinositols	0.86 (0.006)	-0.75 (0.020)
Lipo_jej	jm__Limosilactobacillus_reuteri	-0.74 (0.046)	dj_.PI.18.1_22.0Phosphatidylinositols	0.83 (0.011)	-0.72 (0.028)
Lipo_jej	jm__Limosilactobacillus_reuteri	-0.74 (0.046)	dj_.PI.18.1_22.4Phosphatidylinositols	0.73 (0.039)	-0.82 (0.007)
Lipo_jej	jm__Limosilactobacillus_reuteri	-0.74 (0.046)	dj_.PI.18.1_22.5Phosphatidylinositols	0.91 (0.002)	-0.79 (0.012)
Lipo_jej	jm__Limosilactobacillus_reuteri	-0.74 (0.046)	dj_.PI.18.1_22.6Phosphatidylinositols	0.86 (0.006)	-0.75 (0.020)
Lipo_jej	jm__Limosilactobacillus_reuteri	-0.74 (0.046)	dj_.PI.18.2_18.3Phosphatidylinositols	0.81 (0.016)	-0.71 (0.034)
Lipo_jej	jm__Limosilactobacillus_reuteri	-0.74 (0.046)	dj_.PI.18.2_20.0Phosphatidylinositols	0.91 (0.002)	-0.79 (0.012)
Lipo_jej	jm__Limosilactobacillus_reuteri	-0.74 (0.046)	dj_.PI.18.2_20.1Phosphatidylinositols	0.76 (0.030)	-0.67 (0.048)
Lipo_jej	jm__Limosilactobacillus_reuteri	-0.74 (0.046)	dj_.PI.18.2_20.4Phosphatidylinositols	0.76 (0.030)	-0.67 (0.048)
Lipo_jej	jm__Limosilactobacillus_reuteri	-0.74 (0.046)	dj_.PI.18.2_20.5Phosphatidylinositols	0.86 (0.006)	-0.75 (0.020)
Lipo_jej	jm__Limosilactobacillus_reuteri	-0.74 (0.046)	dj_.PI.18.2_22.0Phosphatidylinositols	0.76 (0.027)	-0.76 (0.017)
Lipo_jej	jm__Limosilactobacillus_reuteri	-0.74 (0.046)	dj_.PI.18.2_22.6Phosphatidylinositols	0.86 (0.006)	-0.75 (0.020)
Lipo_jej	jm__Limosilactobacillus_reuteri	-0.74 (0.046)	dj_.PS.38.4Phosphatidylserines	0.74 (0.046)	-0.69 (0.038)
Lipo_jej	jm__Limosilactobacillus_reuteri	-0.74 (0.046)	dj_.SM.44.2Sphingomyelins	0.89 (0.003)	-0.71 (0.033)
Lipo_jej	jm__Limosilactobacillus_reuteri	-0.74 (0.046)	dj_.SPB.d18.0Sphingoid.Bases	0.74 (0.046)	-0.78 (0.017)
Lipo_jej	jm__Limosilactobacillus_reuteri	-0.74 (0.046)	dj_.TG.14.0_34.2Triacylglycerols	0.75 (0.031)	-0.73 (0.026)
Lipo_jej	jm__Limosilactobacillus_reuteri	-0.74 (0.046)	dj_.TG.16.0_32.2Triacylglycerols	0.80 (0.017)	-0.71 (0.032)
Lipo_jej	jm__Limosilactobacillus_reuteri	-0.74 (0.046)	dj_.TG.16.0_34.3Triacylglycerols	0.74 (0.046)	-0.70 (0.043)
Lipo_jej	jm__Limosilactobacillus_reuteri	-0.74 (0.046)	dj_.TG.16.0_36.4Triacylglycerols	0.75 (0.031)	-0.73 (0.026)
Lipo_jej	jm__Limosilactobacillus_reuteri	-0.74 (0.046)	dj_.TG.16.0_36.5Triacylglycerols	0.74 (0.046)	-0.70 (0.043)
Lipo_jej	jm__Limosilactobacillus_reuteri	-0.74 (0.046)	dj_.TG.16.0_38.2Triacylglycerols	0.83 (0.011)	-0.68 (0.045)
Lipo_jej	jm__Limosilactobacillus_reuteri	-0.74 (0.046)	dj_.TG.17.2_36.2Triacylglycerols	0.76 (0.028)	-0.82 (0.007)
Lipo_jej	jm__Limosilactobacillus_reuteri	-0.74 (0.046)	dj_.TG.18.0_32.2Triacylglycerols	0.79 (0.028)	-0.73 (0.031)
Lipo_jej	jm__Limosilactobacillus_reuteri	-0.74 (0.046)	dj_.TG.18.0_38.6Triacylglycerols	0.72 (0.042)	-0.68 (0.043)
Lipo_jej	jm__Limosilactobacillus_reuteri	-0.74 (0.046)	dj_.TG.18.1_30.0Triacylglycerols	0.76 (0.028)	-0.71 (0.031)
Lipo_jej	jm__Limosilactobacillus_reuteri	-0.74 (0.046)	dj_.TG.18.1_34.2Triacylglycerols	0.74 (0.035)	-0.67 (0.049)
Lipo_jej	jm__Limosilactobacillus_reuteri	-0.74 (0.046)	dj_.TG.20.1_34.1Triacylglycerols	0.80 (0.017)	-0.76 (0.017)
Lipo_jej	jm__Mediterraneibacter_faecis	0.76 (0.027)	dj_.1.Met.HisAminoacids.Related	0.79 (0.028)	0.81 (0.008)
Lipo_jej	jm__Mediterraneibacter_faecis	0.76 (0.027)	dj_.C10Acylcarnitines	0.74 (0.046)	0.68 (0.042)
Lipo_jej	jm__Mediterraneibacter_faecis	0.76 (0.027)	dj_.C14.1.OHAcylcarnitines	0.76 (0.028)	0.85 (0.004)
Lipo_jej	jm__Mediterraneibacter_faecis	0.76 (0.027)	dj_.C14.1Acylcarnitines	0.76 (0.028)	0.85 (0.004)
Lipo_jej	jm__Mediterraneibacter_faecis	0.76 (0.027)	dj_.C16.OHAcylcarnitines	0.76 (0.028)	0.85 (0.004)
Lipo_jej	jm__Mediterraneibacter_faecis	0.76 (0.027)	dj_.C18Acylcarnitines	0.79 (0.020)	0.83 (0.006)
Lipo_jej	jm__Mediterraneibacter_faecis	0.76 (0.027)	dj_.Cer.d16.1.23.0Ceramides	0.83 (0.011)	0.85 (0.004)
Lipo_jej	jm__Mediterraneibacter_faecis	0.76 (0.027)	dj_.Cer.d18.1.14.0Ceramides	0.81 (0.022)	0.78 (0.013)
Lipo_jej	jm__Mediterraneibacter_faecis	0.76 (0.027)	dj_.Cer.d18.1.16.0Ceramides	0.81 (0.022)	0.78 (0.013)
Lipo_jej	jm__Mediterraneibacter_faecis	0.76 (0.027)	dj_.Cer.d18.1.18.0Ceramides	0.83 (0.015)	0.78 (0.013)
Lipo_jej	jm__Mediterraneibacter_faecis	0.76 (0.027)	dj_.Cer.d18.1.18.1Ceramides	0.74 (0.035)	0.74 (0.022)
Lipo_jej	jm__Mediterraneibacter_faecis	0.76 (0.027)	dj_.Cer.d18.1.22.0Ceramides	0.93 (0.002)	0.78 (0.013)
Lipo_jej	jm__Mediterraneibacter_faecis	0.76 (0.027)	dj_.Cer.d18.1.23.0Ceramides	0.93 (0.002)	0.79 (0.012)
Lipo_jej	jm__Mediterraneibacter_faecis	0.76 (0.027)	dj_.Cer.d18.1.24.0Ceramides	0.83 (0.015)	0.78 (0.013)
Lipo_jej	jm__Mediterraneibacter_faecis	0.76 (0.027)	dj_.Cer.d18.1.24.1Ceramides	0.81 (0.022)	0.78 (0.013)
Lipo_jej	jm__Mediterraneibacter_faecis	0.76 (0.027)	dj_.Cer.d18.1.25.0Ceramides	0.83 (0.015)	0.76 (0.017)
Lipo_jej	jm__Mediterraneibacter_faecis	0.76 (0.027)	dj_.Cer.d18.2.16.0Ceramides	0.74 (0.046)	0.84 (0.004)
Lipo_jej	jm__Mediterraneibacter_faecis	0.76 (0.027)	dj_.Cer.d18.2.18.0Ceramides	0.72 (0.043)	0.80 (0.009)
Lipo_jej	jm__Mediterraneibacter_faecis	0.76 (0.027)	dj_.Cer.d18.2.24.1Ceramides	0.76 (0.037)	0.83 (0.006)
Lipo_jej	jm__Mediterraneibacter_faecis	0.76 (0.027)	dj_.CerP.d18.1.16.0Ceramides	0.76 (0.037)	0.69 (0.038)
Lipo_jej	jm__Mediterraneibacter_faecis	0.76 (0.027)	dj_.FA.16.0Fatty.Acids	0.76 (0.028)	0.71 (0.034)
Lipo_jej	jm__Mediterraneibacter_faecis	0.76 (0.027)	dj_.Hex.Cer.d18.1.24.0Glycosylceramides	0.90 (0.005)	0.76 (0.017)
[truncated: 2,273 more rows]
